# Supplementary material for: The BAF chromatin remodeling complex licenses planarian stem cells access to ectodermal and mesodermal cell fates
Source: BMC Biol. 2023 Oct 20;21:227. doi: 10.1186/s12915-023-01730-y (PMC10589948; doi:10.1186/s12915-023-01730-y)
Supplement: Supplementary file 1 — Additional file 1. Planarian homologs for human BAF complex and corresponding RNAi phenotypes. [file 12915_2023_1730_MOESM1_ESM.xlsx]

## Sheet: homology
Human Gene	Protein	Description	Top Planarian Hit	Blast e-value (human to planarian)	Planarian gene	Length of planarian gene	R-value (blast planarian translated transcript to human)	Query Cover	% identity	SMU ID (Trost et al. 2018 homology)
smarca4	BRG1	Catalytic subunit that uses energy from ATP hydrolysis to disrupt chromatin architecture; mutually exclusive to BRM	SmedASXL_011257	0	smed-brg1	4565	1	0.71	0.6117	SMU15030580
smarca2	BRM	Catalytic subunit that uses energy from ATP hydrolysis to disrupt chromatin architecture; mutually exclusive to BRG1	SmedASXL_017781	0	smed-brm	4604	1	0.9	0.5483	SMU15028413
smarcb1	BAF47	Core component	SmedASXL_010984	1.30 × 10-146	smed-smarcb1	1313	1	0.99	0.549	SMU15037841
smarcc1	BAF155	Core component, esBAF	SmedASXL_017596	2.92 × 10-171	smed-smarcc	3897	2	0.64	0.4364	SMU15001981
smarcc2	BAF170	Core component	SmedASXL_017596	2.98 × 10-179	smed-smarcc	3897	1	0.8	0.4239	SMU15001981
actl6a	BAF53a	Mutually exclusive to BAF53B, actin-related, ATP binding cleft required for maximal ATP hydrolysis activity	SmedASXL_003515	7.21 × 10-164	smed-actl6	1536	1	0.99	0.5093	SMU15038429
actl6b	BAF53b	Mutually exclusive to BAF53B, actin-related, ATP binding cleft required for maximal ATP hydrolysis activity	SmedASXL_003515	1.20 × 10-157	smed-actl6	1536	2	0.99	0.5059	SMU15038429
smarcd1	BAF60A	Mutually exclusive to BAF60B and BAF60C	SmedASXL_010370	1.08 × 10-153	smed-smarcd	2011	1	0.89	0.5774	SMU15003680
smarcd2	BAF60B	Mutually exclusive to BAF60A and BAF60C	SmedASXL_010370	3.98 × 10-136	smed-smarcd	2011	2	0.96	0.5217	SMU15003680
smarcd3	BAF60C	Mutually exclusive to BAF60A and BAF60B	SmedASXL_010370	2.71 × 10-137	smed-smarcd	2011	3	0.88	0.5536	SMU15003680
smarce1	BAF57		SmedASXL_015824	3.85 × 10-44	smed-smarce	2802	1	0.25	0.4045	SMU15025606
dpf1	BAF45B	Specific to BAF; mutually exclusive to dpf2 and dpf3	SmedASXL_012292	1.86 × 10-45	smed-dpf	1536	3	0.47	0.5846	SMU15006135
dpf3	BAF45C	Specific to BAF; mutually exclusive to dpf1 and dpf2	SmedASXL_012292	3.11 × 10-49	smed-dpf	1536	2	0.49	0.5556	SMU15006135
dpf2	BAF45D	Specific to BAF; mutually exclusive to dpf1 and dpf3	SmedASXL_012292	3.63 × 10-48	smed-dpf	1536	1	0.26	0.6306	SMU15006135
phf10	BAF45A	Specific to PBAF complex	SmedASXL_010247	1.71 × 10-41	smed-phf10	1430	1	0.84	0.328	SMU15013178
BRD7	BRD7	Specific to PBAF complexes	SmedASXL_017342	2.66 × 10-18	smed-brd7/9	1637	1	0.19	0.4167	SMU15039161
BRD9	BRD9	Specific to BAF complexes	SmedASXL_017342	4.83 × 10-16	smed-brd7/9	1637	2	0.19	0.4194	SMU15039161
BCL11A		Mutually exclusive to BCL11B	SmedASXL_007345	2.40 × 10-27	smed-bcl11-1	1866	1	0.15	0.7416	SMU15013237
			SmedASXL_000382	8.39 × 10-17	smed-bcl11-2	1023	1	0.35	0.6566
BCL11B		Mutually exclusive to BCL11A	SmedASXL_007345	2.41 × 10-36	smed-bcl11-1	1866	2	0.15	0.7416	SMU15013237
			SmedASXL_000382	5.21 × 10-35	smed-bcl11-2	1023	2	0.29	0.7229
BCL7A		Mutually exclusive to BCL7B and BCL7C	SmedASXL_009984	2.65 × 10-17	smed-bcl7	687	1	0.26	0.62	SMU15017628
BCL7B		Mutually exclusive to BCL7A and BCL7C	SmedASXL_009984	3.57 × 10-17	smed-bcl7	687	2	0.45	0.4318
BCL7C		Mutually exclusive to BCL7A and BCL7B	SmedASXL_009984	4.05× 10-15	smed-bcl7	687	3	0.26	0.58
SS18		Specific to BAF complex	SmedASXL_014751	8.87 × 10-05	smed-ss18/crest	1613	1	0.11	0.5294
CREST		specific to nBAF	SmedASXL_014751	4.26 × 10-07	smed-ss18/crest	1613	2	0.11	0.5294
arid1A	BAF250A	Specific to BAF-type complexes	SmedASXL_016801	8.11 × 10-27	smed-arid1	6347	2	0.28	0.3151	SMU15017366/SMU15033702
arid1B	BAF250B	Specific to BAF-type complexes	SmedASXL_016801	2.01 × 10-34		6347	1	0.28	0.3513	SMU15017366/SMU15033702
arid2	BAF200	Specific to PBAF complex	SmedASXL_017168	2.83 × 10-54	smed-arid2-1	2469	1	0.63	0.2694	SMU15031848
			SmedASXL_018161	1.07 × 10-47	smed-arid2-2	4308	1	0.5	0.2595	SMU15034748
pb1	BAF180	Specific to PBAF complex	SmedASXL_014979	1.79 × 10-144	smed-pb1	5622	1	0.84	0.3287	SMU15005401/SMU15020196
