# Supplementary material for: The BAF chromatin remodeling complex licenses planarian stem cells access to ectodermal and mesodermal cell fates
Source: BMC Biol. 2023 Oct 20;21:227. doi: 10.1186/s12915-023-01730-y (PMC10589948; doi:10.1186/s12915-023-01730-y)
Supplement: Supplementary file 6 — Additional file 6. Shared differentially accessible peaks in brg1(RNAi) and smarcc2(RNAi)versus control(RNAi). Sequencing metrics are included. [file 12915_2023_1730_MOESM6_ESM.xlsx]

## Sheet: Common_DA_peaks
				Brg1_RNAi DA peaks								Smarcc2_RNAI DA peaks
Transcript ID	Annotation	distance to TSS	seqnames	Genomic location_peak start	Genomic location_peak end	Conc	Conc_b_KD	Conc_control	Fold	p.value	FDR	genomic location_peak start	genomic location_peak end	Conc	Conc_s_KD	Conc_control	Fold	p.value	FDR	Transcript dysregulated in RNAseq (adj p <0.05)
SmedASXL_015858	Promoter (<=1kb)	0	smed_chr2	219272303	219272703	7.82796	3.65095	9.10122	-5.26862	6.56807e-60	7.85541e-56	219272305	219272705	7.95273	5.2703	9.13309	-3.67312	2.92638e-26	1.12542e-23	no
SmedASXL_045947	Intron (SmedASXL_036952/SmedASXL_036952.path2, intron 1 of 2)	13387	smed_chr3	70189496	70189896	5.42463	0.996319	6.70578	-4.94766	1.65439e-16	9.09726e-15	70189496	70189896	5.51771	2.43353	6.73378	-3.99315	1.84756e-16	1.36322e-14	SmedASXL_045947
SmedASXL_067276	Promoter (<=1kb)	0	smed_chr4	11406306	11406706	5.97562	2.096	7.2375	-4.8159	5.97486e-25	1.02819e-22	11406306	11406706	6.03491	2.6847	7.26936	-4.31157	6.68979e-25	2.0698e-22	SmedASXL_067276
SmedASXL_019627	Promoter (<=1kb)	0	smed_chr4	40181713	40182113	6.75018	3.11106	8.00091	-4.67531	2.9267e-35	1.84228e-32	40181714	40182114	6.85538	4.20119	8.0328	-3.62743	3.30412e-27	1.52482e-24	SmedASXL_019627
SmedASXL_026022	Promoter (<=1kb)	50	smed_chr2	172599665	172600065	5.73061	1.89082	6.99078	-4.66904	1.54404e-21	1.77564e-19	172599669	172600069	6.00892	4.3761	7.02064	-2.46881	2.70408e-12	9.5993e-11	no
SmedASXL_061580	Promoter (1-2kb)	1306	smed_chr2	141542160	141542560	6.66492	3.06699	7.91353	-4.60625	7.17267e-35	4.28926e-32	141542156	141542556	6.73822	3.76894	7.94515	-3.9779	4.36338e-26	1.58216e-23	no
SmedASXL_068625	Intron (SmedASXL_002835/SmedASXL_002835.path1, intron 4 of 4)	-8175	smed_chr4	3993860	3994260	6.5774	3.03504	7.82305	-4.59167	7.23723e-32	2.88524e-29	3993860	3994260	6.63601	3.52233	7.8543	-4.17319	3.96649e-31	3.72879e-28	no
SmedASXL_015317	Promoter (<=1kb)	0	smed_chr1	260742637	260743037	6.96974	3.381	8.21787	-4.58165	2.0631e-36	1.54216e-33	260742637	260743037	7.04404	4.11014	8.248	-3.98578	3.4229e-33	4.82667e-30	SmedASXL_015317
SmedASXL_015296	Promoter (<=1kb)	0	smed_chr3	47730404	47730804	7.07032	3.60975	8.3114	-4.51387	3.89743e-39	4.90666e-36	47730406	47730806	7.26024	5.29374	8.34171	-2.93324	1.33198e-22	2.72648e-20	no
SmedASXL_007106	Intron (SmedASXL_078602/SmedASXL_078602.path1, intron 1 of 2)	13186	smed_chr2	52234174	52234574	5.5585	1.84366	6.81295	-4.50478	4.34196e-20	4.18789e-18	52234174	52234574	5.70155	3.34649	6.84352	-3.22211	1.50782e-15	9.35735e-14	SmedASXL_007106
SmedASXL_048921	Promoter (<=1kb)	411	smed_chr3	69277038	69277438	7.05222	3.59254	8.29325	-4.49344	9.97951e-38	8.8411e-35	69277035	69277435	7.14244	4.44164	8.32468	-3.66705	1.70793e-24	4.87087e-22	no
SmedASXL_014463	Intron (SmedASXL_014463/SmedASXL_014463.path1, intron 2 of 7)	5588	smed_chr3	488481	488881	6.12297	2.58128	7.36859	-4.47969	6.48029e-27	1.44868e-24	488481	488881	6.27001	4.00296	7.39987	-3.24185	1.03931e-19	1.30592e-17	no
SmedASXL_024830	Promoter (<=1kb)	0	smed_chr3	112176814	112177214	6.81609	3.39449	8.05489	-4.44743	4.50717e-34	2.39581e-31	112176814	112177214	6.9429	4.5668	8.08764	-3.3331	1.16981e-22	2.45389e-20	no
SmedASXL_010200	Intron (SmedASXL_043082/SmedASXL_043082.path1, intron 1 of 1)	5807	smed_chr1	24897822	24898222	5.50501	1.9187	6.75301	-4.4383	1.93917e-19	1.68672e-17	24897826	24898226	5.74228	3.98359	6.78262	-2.58124	9.15991e-11	2.49997e-09	no
SmedASXL_015858	Intron (SmedASXL_077335/SmedASXL_077335.path1, intron 11 of 20)	9423	smed_chr2	219262587	219262987	7.88602	4.19808	9.13917	-4.42161	2.5059e-16	1.35002e-14	219262589	219262989	8.00682	5.48277	9.16981	-3.54607	3.60822e-26	1.36692e-23	no
SmedASXL_081840	Promoter (<=1kb)	0	smed_chr1	65336716	65337116	6.12008	2.6844	7.3597	-4.34774	1.57172e-26	3.32704e-24	65336716	65337116	6.24629	3.86659	7.3915	-3.37484	1.21784e-22	2.53371e-20	no
SmedASXL_009506	Intron (SmedASXL_051844/SmedASXL_051844.path1, intron 1 of 3)	-20472	smed_chr3	8358016	8358416	5.32285	1.92025	6.56051	-4.33906	1.05343e-17	6.90463e-16	8358016	8358416	5.369	2.20856	6.59071	-4.00844	1.38325e-17	1.24063e-15	no
SmedASXL_009908	Promoter (<=1kb)	0	smed_chr2	262574532	262574932	8.08708	4.84898	9.31422	-4.31879	1.05919e-49	6.33398e-46	262579597	262579997	4.2487	2.86094	5.19488	-2.04189	1.78827e-05	0.000169555	no
SmedASXL_012549	Promoter (<=1kb)	0	smed_chr2	147610301	147610701	7.92485	4.76957	9.14619	-4.24783	2.05321e-53	1.63709e-49	147610299	147610699	8.01631	5.50334	9.178	-3.53516	2.14682e-30	1.81635e-27	no
SmedASXL_038688	3' UTR	-12070	smed_chr2	189381496	189381896	6.12954	2.88246	7.35729	-4.24056	1.29865e-24	2.14232e-22	189381495	189381895	6.23721	3.78758	7.39128	-3.378	4.03429e-20	5.47584e-18	no
SmedASXL_021029	Promoter (2-3kb)	-2909	smed_chr1	272821716	272822116	7.2321	4.08156	8.45309	-4.24042	2.47441e-41	4.93233e-38	272821717	272822117	7.25923	4.04455	8.48477	-4.24804	3.24896e-39	1.58221e-35	no
SmedASXL_050365	Promoter (<=1kb)	400	smed_chr1	103852710	103853110	6.44607	3.20941	7.67311	-4.23708	2.0777e-27	4.92064e-25	103852709	103853109	6.54277	4.04638	7.70251	-2.41623	0.000512596	0.0034557	no
SmedASXL_044236	Intron (SmedASXL_078314/SmedASXL_078314.path1, intron 1 of 5)	-9434	smed_chr3	68536958	68537358	5.50207	2.16485	6.7357	-4.23443	1.13825e-19	1.04318e-17	68536958	68537358	5.63414	3.33517	6.76849	-3.16577	5.57098e-16	3.70164e-14	no
SmedASXL_046711	Intron (SmedASXL_065890/SmedASXL_065890.path2, intron 1 of 4)	5390	smed_chr1	80166765	80167165	7.31223	4.14346	8.53454	-4.21096	5.19003e-37	4.13818e-34	80166763	80167163	7.39515	4.78408	8.56795	-3.58878	2.87364e-26	1.12213e-23	no
SmedASXL_037715	Promoter (2-3kb)	-2136	smed_chr1	71286901	71287301	5.06045	1.71831	6.29439	-4.19423	1.82802e-15	8.65864e-14	71286901	71287301	5.12515	2.20774	6.32769	-3.8059	5.25548e-15	2.98422e-13	no
SmedASXL_082946	Promoter (<=1kb)	0	smed_chr2	39391558	39391958	5.78976	2.55949	7.01636	-4.18171	7.51835e-22	8.94721e-20	39391558	39391958	5.87371	3.22752	7.05028	-3.55707	2.88818e-19	3.38438e-17	no
SmedASXL_013700	Promoter (<=1kb)	-62	smed_chr2	227998746	227999146	5.50605	2.20144	6.73759	-4.15947	1.55284e-19	1.39115e-17	227998746	227999146	5.58859	2.91824	6.7677	-3.53239	2.37146e-17	2.01124e-15	no
SmedASXL_058936	Promoter (<=1kb)	0	smed_chr2	66687274	66687674	6.4493	3.29086	7.67087	-4.15592	3.59413e-28	9.76951e-26	66687245	66687645	6.52013	3.33764	7.74341	-4.17087	5.53943e-30	4.39381e-27	SmedASXL_058936
SmedASXL_015798	Promoter (2-3kb)	2348	smed_chr1	233527750	233528150	5.58559	2.23057	6.82033	-4.15146	5.8285e-19	4.57107e-17	233527777	233528177	5.82434	4.13229	6.84992	-2.54028	2.8375e-12	1.00169e-10	no
SmedASXL_023055	Promoter (<=1kb)	-725	smed_chr2	262572776	262573176	6.81861	3.75341	8.03323	-4.14848	1.88382e-33	9.38771e-31	262574534	262574934	8.16807	5.51384	9.34549	-3.70153	2.0706e-36	4.77782e-33	no
SmedASXL_066844	Promoter (<=1kb)	626	smed_chr4	46435315	46435715	8.58994	5.59467	9.79901	-4.12446	3.56076e-63	8.51734e-59	46435313	46435713	8.65064	5.98241	9.82952	-3.72927	4.18605e-37	1.18056e-33	no
SmedASXL_023014	Promoter (<=1kb)	0	smed_chr1	260712535	260712935	7.36105	4.28898	8.57619	-4.11497	8.39732e-38	7.72553e-35	260712538	260712938	7.38726	4.247	8.60751	-4.15176	7.20414e-37	1.82856e-33	no
SmedASXL_000474	Promoter (<=1kb)	-47	smed_chr2	233391656	233392056	6.42651	3.30462	7.64541	-4.10972	2.42993e-29	7.45178e-27	233391658	233392058	6.5167	4.02286	7.67613	-3.40547	9.12766e-20	1.15839e-17	no
SmedASXL_013535	Promoter (<=1kb)	0	smed_chr1	260195300	260195700	5.52172	2.26677	6.75	-4.09754	1.38195e-19	1.25689e-17	260195300	260195700	5.60929	3.00724	6.7811	-3.4973	3.73896e-18	3.62222e-16	SmedASXL_013535
SmedASXL_000045	Promoter (<=1kb)	-778	smed_chr2	222122444	222122844	6.83432	3.75211	8.05024	-4.08604	6.18717e-31	2.20891e-28	222122444	222122844	6.95368	4.71494	8.07946	-3.18396	7.80401e-21	1.20483e-18	no
SmedASXL_008534	Promoter (<=1kb)	0	smed_chr1	74035977	74036377	4.51	0.907389	5.75885	-4.07672	1.59132e-11	4.38529e-10	74035977	74036377	4.8405	3.44355	5.7894	-2.17423	1.08141e-07	1.59676e-06	SmedASXL_008534
SmedASXL_052845	Promoter (<=1kb)	0	smed_chr3	73521521	73521921	7.5573	4.55168	8.76721	-4.07297	1.80559e-41	3.92634e-38	73521541	73521941	7.7315	5.79714	8.80706	-2.90457	3.34724e-22	6.34028e-20	no
SmedASXL_022481	Promoter (<=1kb)	0	smed_chr3	6874988	6875388	5.90897	2.91128	7.11823	-4.06209	7.02023e-23	9.59565e-21	6875006	6875406	6.09893	4.28881	7.15013	-2.68519	6.96923e-14	3.28797e-12	no
SmedASXL_003237	Intron (SmedASXL_078407/SmedASXL_078407.path1, intron 2 of 13)	6492	smed_chr2	23433352	23433752	4.31266	0.539662	5.56984	-4.04917	2.38944e-10	5.41708e-09	23433352	23433752	4.51707	2.53397	5.60153	-2.66787	2.22668e-08	3.76031e-07	no
SmedASXL_045947	Intron (SmedASXL_036952/SmedASXL_036952.path2, intron 1 of 2)	4898	smed_chr3	70181007	70181407	4.76065	1.47022	5.99128	-4.02451	3.50333e-13	1.21979e-11	70181007	70181407	4.79544	1.57733	6.02122	-3.92602	4.50645e-13	1.84488e-11	SmedASXL_045947
SmedASXL_016895	Promoter (<=1kb)	0	smed_chr1	83452346	83452746	6.32172	3.29461	7.53335	-4.02247	2.36396e-26	4.83298e-24	83452349	83452749	6.43619	4.18921	7.56316	-3.17638	1.22506e-19	1.53174e-17	no
SmedASXL_000327	Intron (SmedASXL_075600/SmedASXL_075600.path1, intron 2 of 2)	5520	smed_chr4	12157493	12157893	8.01033	4.70293	9.24206	-4.02073	2.18465e-13	7.7896e-12	12157495	12157895	8.13208	5.79345	9.27185	-3.30457	3.08697e-22	5.93587e-20	no
SmedASXL_031342	Promoter (<=1kb)	0	smed_chr2	230146823	230147223	6.16243	3.20335	7.36851	-4.01037	6.1619e-24	9.38807e-22	230146823	230147223	6.22157	3.54131	7.4017	-3.68505	1.30277e-23	3.30668e-21	no
SmedASXL_022353	Promoter (<=1kb)	-622	smed_chr3	16450322	16450722	5.08667	1.86239	6.31287	-3.99334	4.09261e-15	1.84708e-13	16450322	16450722	5.20978	2.8942	6.34641	-3.19734	1.24034e-13	5.58196e-12	no
SmedASXL_058076	Intron (SmedASXL_008887/SmedASXL_008887.path1, intron 5 of 5)	5536	smed_chr2	38995971	38996371	8.03291	5.11357	9.23562	-3.99215	2.28353e-42	6.06913e-39	38995976	38996376	8.08702	5.46949	9.26052	-3.6449	3.1531e-32	3.63781e-29	no
SmedASXL_018138	Promoter (<=1kb)	0	smed_chr1	210446767	210447167	4.43758	1.11173	5.6705	-3.97944	3.94216e-11	1.0272e-09	210446768	210447168	4.89863	3.90531	5.70311	-1.60393	3.94722e-05	0.000345358	SmedASXL_018138
SmedASXL_015746	Promoter (<=1kb)	0	smed_chr1	302464436	302464836	7.06214	4.15415	8.26387	-3.97832	2.54067e-33	1.21546e-30	302464435	302464835	7.22562	5.33269	8.29334	-2.7849	1.05197e-15	6.64206e-14	no
SmedASXL_020099	Intron (SmedASXL_033144/SmedASXL_033144.path1, intron 1 of 13)	4174	smed_chr2	221805176	221805576	6.39931	3.47074	7.60281	-3.96688	1.70304e-25	3.16418e-23	221805178	221805578	6.52125	4.35333	7.63642	-3.15878	7.83219e-21	1.20483e-18	no
SmedASXL_011172	Intron (SmedASXL_051095/SmedASXL_051095.path1, intron 1 of 4)	6969	smed_chr2	215236746	215237146	6.93471	4.02641	8.13647	-3.9631	9.94187e-32	3.83564e-29	215236746	215237146	6.98315	4.26915	8.16673	-3.72456	1.67608e-27	8.86296e-25	SmedASXL_011172
SmedASXL_037450	Intron (SmedASXL_025745/SmedASXL_025745.path1, intron 1 of 1)	5236	smed_chr1	213445229	213445629	6.23521	3.28076	7.4409	-3.95088	3.74232e-27	8.60733e-25	213445252	213445652	6.30236	3.67882	7.47651	-3.64878	1.25547e-24	3.70538e-22	no
SmedASXL_001292	Promoter (<=1kb)	0	smed_chr1	1736592	1736992	6.2094	3.28513	7.41254	-3.94873	9.45742e-26	1.80977e-23	1736592	1736992	6.26867	3.64672	7.44264	-3.64316	1.54702e-23	3.82537e-21	no
SmedASXL_069350	Promoter (<=1kb)	88	smed_chr2	49434004	49434404	5.86594	2.88167	7.07411	-3.93598	1.16173e-22	1.49401e-20	49434004	49434404	5.87766	2.61068	7.10674	-4.21544	6.01926e-23	1.36411e-20	no
SmedASXL_081939	Promoter (<=1kb)	0	smed_chr4	35996608	35997008	6.86259	3.92201	8.06711	-3.93549	1.76242e-31	6.58706e-29	35996608	35997008	6.92252	4.29174	8.09745	-3.62886	1.74482e-27	9.03817e-25	no
SmedASXL_014042	Promoter (1-2kb)	1295	smed_chr3	72337022	72337422	7.1907	4.29214	8.39161	-3.90699	2.80739e-34	1.5262e-31	72337033	72337433	7.23195	4.82587	8.38055	-3.39811	5.80202e-28	3.42481e-25	no
SmedASXL_029705	Promoter (<=1kb)	0	smed_chr1	53221610	53222010	8.28075	5.45183	9.4754	-3.89989	3.35299e-46	1.60407e-42	53221613	53222013	8.34989	5.86081	9.50875	-3.54198	1.18311e-41	3.00297e-37	no
SmedASXL_014132	Intron (SmedASXL_010964/SmedASXL_010964.path1, intron 8 of 8)	9566	smed_chr3	101587885	101588285	6.11119	3.17921	7.31498	-3.88969	1.06849e-22	1.39662e-20	101587885	101588285	6.15799	3.40398	7.34553	-3.78377	1.60463e-23	3.91623e-21	SmedASXL_014132
smed005763_SmedASXL_019823_SmedASXL_019861	Promoter (<=1kb)	-23	smed_chr4	34006074	34006474	5.92586	2.98318	7.13056	-3.87802	3.25202e-22	3.98915e-20	34006078	34006478	6.16291	4.58401	7.16139	-2.39672	1.69392e-11	5.32778e-10	smed005763_SmedASXL_019823_SmedASXL_019861
SmedASXL_014824	Promoter (<=1kb)	0	smed_chr2	150864715	150865115	6.65258	3.7966	7.84971	-3.87779	4.65594e-29	1.37494e-26	150864715	150865115	6.86399	5.20682	7.88149	-2.54675	2.72278e-14	1.37943e-12	no
SmedASXL_035745	Promoter (<=1kb)	-91	smed_chr3	106542519	106542919	8.0301	5.22923	9.22213	-3.87771	4.1728e-45	1.66356e-41	106542516	106542916	8.15918	6.14362	9.24937	-3.00517	1.48689e-27	8.20439e-25	no
SmedASXL_082595	Intron (SmedASXL_078842/SmedASXL_078842.path1, intron 1 of 1)	11266	smed_chr4	40414410	40414810	6.23729	2.12462	7.50829	-3.87231	4.74456e-07	6.03669e-06	40414410	40414810	6.28094	2.41626	7.54219	-4.70887	1.81162e-26	7.29881e-24	no
SmedASXL_020854	Intron (SmedASXL_023806/SmedASXL_023806.path1, intron 1 of 1)	10127	smed_chr1	69607749	69608149	5.31228	2.28076	6.52426	-3.86643	3.98935e-17	2.37377e-15	69607749	69608149	5.43636	3.22712	6.55779	-3.10455	1.73801e-14	9.03979e-13	no
SmedASXL_041341	Promoter (<=1kb)	0	smed_chr3	18706634	18707034	6.25436	3.39449	7.45183	-3.85639	2.43242e-25	4.44148e-23	18706637	18707037	6.41272	4.50477	7.48331	-2.82222	8.15313e-18	7.58032e-16	no
SmedASXL_069791	Promoter (1-2kb)	-1073	smed_chr1	114098960	114099360	7.60001	4.82006	8.79006	-3.85573	2.77815e-38	2.76889e-35	114098957	114099357	7.7082	5.54003	8.8234	-3.17263	2.12174e-27	1.07708e-24	no
SmedASXL_059597	Intron (SmedASXL_021789/SmedASXL_021789.path1, intron 1 of 4)	-9143	smed_chr1	305145648	305146048	5.48616	2.57709	6.68798	-3.85506	3.6583e-18	2.57372e-16	305145648	305146048	5.53199	2.80182	6.71719	-3.62531	7.2344e-17	5.6154e-15	no
SmedASXL_041595	Promoter (<=1kb)	0	smed_chr3	40261496	40261896	3.95545	0.369093	5.20345	-3.84362	1.69769e-08	2.84375e-07	40261496	40261896	4.08849	1.69987	5.23486	-2.92766	1.21582e-07	1.77867e-06	no
SmedASXL_014745	Intron (SmedASXL_066708/SmedASXL_066708.path1, intron 2 of 6)	6161	smed_chr2	178828440	178828840	7.12246	3.96238	8.34415	-3.84151	1.31225e-11	3.65839e-10	178828441	178828841	7.13535	3.68106	8.37606	-4.53922	1.37425e-39	8.72027e-36	no
SmedASXL_042924	Promoter (2-3kb)	-2564	smed_chr3	90969182	90969582	5.46777	2.52465	6.67251	-3.84092	1.76576e-17	1.10568e-15	90969182	90969582	5.5696	3.28954	6.7013	-3.15054	3.63851e-14	1.80729e-12	no
SmedASXL_036794	Promoter (2-3kb)	2254	smed_chr4	18263908	18264308	5.36315	2.42054	6.56784	-3.83994	3.10374e-18	2.20301e-16	18263908	18264308	5.56765	3.84901	6.59922	-2.57393	1.44405e-12	5.3822e-11	no
SmedASXL_051838	Promoter (2-3kb)	-2115	smed_chr2	49977554	49977954	6.48864	3.65587	7.68365	-3.82443	1.06825e-26	2.30202e-24	49977535	49977935	6.62531	4.38263	7.75167	-3.21646	2.37819e-22	4.68168e-20	no
SmedASXL_010354	Promoter (<=1kb)	0	smed_chr1	15627619	15628019	6.04616	3.19808	7.24257	-3.82364	8.91092e-23	1.19264e-20	15627624	15628024	6.27025	4.67088	7.27383	-2.42402	4.96323e-12	1.71164e-10	SmedASXL_010354
SmedASXL_008058	Intron (SmedASXL_024492/SmedASXL_024492.path1, intron 9 of 13)	4974	smed_chr4	6879437	6879837	5.72301	2.83069	6.92337	-3.82136	4.04185e-19	3.26626e-17	6879440	6879840	5.82503	3.57979	6.95175	-2.06994	0.00188828	0.0109877	no
SmedASXL_067788	Promoter (<=1kb)	-638	smed_chr2	124254938	124255338	4.66997	1.50536	5.89198	-3.82012	1.39684e-12	4.43725e-11	124254938	124255338	4.74451	2.06037	5.92504	-3.42981	5.65541e-12	1.91906e-10	no
SmedASXL_029839	Promoter (<=1kb)	0	smed_chr3	89232014	89232414	8.17944	5.41741	9.36776	-3.81914	1.46919e-39	2.06724e-36	89232013	89232413	8.23612	5.72066	9.39811	-3.56423	1.66203e-37	5.27321e-34	SmedASXL_029839
SmedASXL_043665	Intron (SmedASXL_012450/SmedASXL_012450.path1, intron 5 of 8)	-3760	smed_chr1	21047269	21047669	6.20083	3.39504	7.39332	-3.81423	3.05309e-26	6.18897e-24	21047265	21047665	6.23016	3.39519	7.42537	-3.80185	6.65731e-24	1.76016e-21	no
Smed-msi-1_SmedASXL_011563	Promoter (<=1kb)	-46	smed_chr2	75128696	75129096	5.42509	2.52363	6.62625	-3.80876	4.21606e-18	2.94018e-16	75128696	75129096	5.48888	2.91914	6.6571	-3.49846	2.70339e-16	1.93289e-14	no
SmedASXL_054263	Promoter (<=1kb)	131	smed_chr2	192059423	192059823	5.66246	2.81155	6.85912	-3.80533	1.1034e-18	8.32596e-17	192059428	192059828	5.88197	4.26954	6.88875	-2.44343	9.3636e-12	3.07859e-10	no
SmedASXL_040448	Distal Intergenic	-8571	smed_chr2	75116224	75116624	4.98656	2.02225	6.19308	-3.80247	5.14482e-15	2.30026e-13	75116224	75116624	5.18678	3.44126	6.22428	-2.58068	4.55666e-11	1.30391e-09	no
SmedASXL_083071	Promoter (<=1kb)	0	smed_chr4	2671882	2672282	6.43125	3.6258	7.62371	-3.78877	5.26109e-25	9.18578e-23	2671882	2672282	6.5021	4.07302	7.65362	-3.41089	9.8274e-24	2.5453e-21	no
SmedASXL_050470	Promoter (<=1kb)	215	smed_chr4	44917563	44917963	6.97201	4.16559	8.16457	-3.78828	5.92164e-29	1.72739e-26	44917561	44917961	7.00832	4.22406	8.19879	-3.80661	2.54023e-29	1.84217e-26	no
SmedASXL_079207	Distal Intergenic	3350	smed_chr1	297760927	297761327	5.55022	2.74247	6.74291	-3.77057	1.05119e-18	7.98233e-17	297760930	297761330	5.66185	3.51424	6.77387	-3.04646	8.85447e-16	5.71868e-14	no
SmedASXL_007757	Intron (SmedASXL_012954/SmedASXL_012954.path1, intron 3 of 9)	29202	smed_chr2	91656796	91657196	3.92885	0.74047	5.15255	-3.76635	2.88501e-08	4.59145e-07	91656796	91657196	3.94866	0.573787	5.18464	-3.6292	2.75047e-08	4.55397e-07	no
SmedASXL_006488	Promoter (<=1kb)	0	smed_chr2	38000633	38001033	3.8826	0.420541	5.12376	-3.76513	3.34917e-08	5.25325e-07	38000633	38001033	4.06378	2.04656	5.15426	-2.63874	9.79469e-07	1.2086e-05	SmedASXL_006488
SmedASXL_047662	Promoter (<=1kb)	807	smed_chr3	77924939	77925339	7.43476	4.75139	8.61522	-3.76302	6.58977e-39	7.88136e-36	77924941	77925341	7.51984	5.26784	8.64754	-3.25784	2.08688e-30	1.81635e-27	no
SmedASXL_017538	Promoter (<=1kb)	-37	smed_chr3	117447123	117447523	7.61418	4.91364	8.7964	-3.7624	2.11639e-40	3.164e-37	117447113	117447513	7.68927	5.39601	8.82282	-3.32466	3.82099e-33	5.10444e-30	no
SmedASXL_010615	Promoter (<=1kb)	0	smed_chr3	70257243	70257643	5.9254	3.14968	7.11505	-3.76211	6.70161e-23	9.21279e-21	70257241	70257641	6.10687	4.35178	7.14644	-2.65425	4.80709e-16	3.25369e-14	SmedASXL_010615
SmedASXL_014063	Promoter (<=1kb)	-624	smed_chr2	121756909	121757309	4.96163	2.05518	6.16322	-3.76174	1.3356e-14	5.59501e-13	121756909	121757309	5.15184	3.37766	6.19551	-2.5616	2.17849e-10	5.54486e-09	no
SmedASXL_044349	Promoter (1-2kb)	1184	smed_chr4	3452237	3452637	3.90178	0.51824	5.13829	-3.75914	3.79289e-08	5.91819e-07	3452237	3452637	4.13854	2.42892	5.16809	-2.40828	1.92474e-06	2.23689e-05	no
SmedASXL_067136	Intron (SmedASXL_048384/SmedASXL_048384.path1, intron 1 of 1)	-3961	smed_chr3	29876809	29877209	8.33873	5.63696	9.52107	-3.75893	6.18379e-38	5.91665e-35	29876806	29877206	8.46077	6.45997	9.54838	-2.97181	2.70772e-22		no
SmedASXL_016034	Promoter (2-3kb)	2873	smed_chr2	99620629	99621029	5.27764	2.36796	6.47951	-3.75699	3.22352e-17	1.94714e-15	99620632	99621032	5.41697	3.38143	6.51061	-2.90782	5.87233e-14	2.807e-12	SmedASXL_016034
SmedASXL_063030	Promoter (<=1kb)	-429	smed_chr1	38581650	38582050	5.97896	3.23181	7.16583	-3.7489	1.34165e-22	1.70703e-20	38581649	38582049	6.07956	3.88182	7.19927	-3.12963	1.15466e-18	1.24185e-16	no
SmedASXL_004393	Promoter (1-2kb)	-1205	smed_chr4	34346107	34346507	5.22635	2.32809	6.42723	-3.74553	1.32093e-15	6.42207e-14	34346107	34346507	5.24117	2.10786	6.46091	-3.95347	3.93398e-16	2.73568e-14	SmedASXL_004393
SmedASXL_023647	Promoter (<=1kb)	-205	smed_chr4	46917071	46917471	7.22479	4.52363	8.40707	-3.73498	4.19274e-36	2.86544e-33	46917049	46917449	7.24138	4.47821	8.42981	-3.79745	1.53497e-34	2.59737e-31	no
SmedASXL_016021	Intron (SmedASXL_023769/SmedASXL_023769.path1, intron 1 of 1)	10311	smed_chr1	45064865	45065265	7.5956	4.52899	8.81032	-3.73216	4.85366e-11	1.24838e-09	45064865	45065265	7.73458	5.63274	8.83929	-3.02894	2.95549e-18	2.93033e-16	no
SmedASXL_036464	Promoter (<=1kb)	0	smed_chr1	234080161	234080561	7.60186	4.15457	8.84216	-3.7262	6.78193e-08	1.01772e-06	234080162	234080562	7.6816	4.90458	8.87137	-3.81237	7.51303e-32	8.29112e-29	no
SmedASXL_050045	Promoter (<=1kb)	0	smed_chr2	121626600	121627000	5.90657	3.16485	7.09291	-3.72616	1.19096e-21	1.38964e-19	121626600	121627000	5.90203	2.74016	7.12384	-4.10647	7.80544e-23	1.70791e-20	SmedASXL_050045
SmedASXL_062140	Promoter (1-2kb)	-1028	smed_chr3	92027390	92027790	6.48635	3.81196	7.66588	-3.72148	2.57382e-27	6.03585e-25	92027389	92027789	6.51532	3.82276	7.69672	-3.73949	1.4775e-25	5.06784e-23	no
SmedASXL_037644	Intron (SmedASXL_058411/SmedASXL_058411.path1, intron 2 of 6)	10105	smed_chr1	120784700	120785100	6.14981	2.76168	7.3866	-3.72031	4.04598e-08	6.28849e-07	120784700	120785100	6.19772	3.08013	7.4163	-3.48621	7.74147e-08	1.17661e-06	no
SmedASXL_020319	Promoter (<=1kb)	173	smed_chr1	78218796	78219196	5.71927	2.95803	6.90752	-3.71485	1.73048e-20	1.76894e-18	78218796	78219196	5.75294	3.0268	6.93773	-3.63829	5.24555e-19	5.80486e-17	no
SmedASXL_016519	Promoter (<=1kb)	657	smed_chr1	252309377	252309777	7.71386	5.06295	8.89093	-3.71173	9.60487e-41	1.53166e-37	252309487	252309887	7.79719	5.90551	8.86466	-2.86716	1.38888e-23	3.49036e-21	no
SmedASXL_075633	Promoter (<=1kb)	-762	smed_chr2	256915051	256915451	5.91818	3.19133	7.10304	-3.70641	1.0863e-22	1.41219e-20	256915051	256915451	6.01449	3.80743	7.13559	-3.19166	1.28502e-18	1.37044e-16	no
SmedASXL_005003	Promoter (<=1kb)	-434	smed_chr3	68255766	68256166	4.47379	1.381	5.69051	-3.70158	1.51669e-10	3.56727e-09	68255766	68256166	4.65864	2.80797	5.71807	-2.61459	3.49752e-08	5.6943e-07	no
SmedASXL_054951	Intron (SmedASXL_030538/SmedASXL_030538.path1, intron 1 of 1)	-11676	smed_chr1	117319234	117319634	4.79795	1.9187	5.99716	-3.69947	2.00341e-13	7.18465e-12	117319234	117319634	5.05636	3.57341	6.02969	-2.29127	7.2925e-09	1.36806e-07	no
SmedASXL_012373	Intron (SmedASXL_043080/SmedASXL_043080.path1, intron 6 of 16)	34313	smed_chr4	5400391	5400791	4.99515	2.06997	6.19836	-3.69652	7.1138e-14	2.71391e-12	5400391	5400791	5.04172	2.30558	6.22751	-3.54199	2.66814e-13	1.13249e-11	no
SmedASXL_072293	Promoter (<=1kb)	105	smed_chr1	260191662	260192062	6.78873	4.1305	7.96657	-3.69575	2.90382e-29	8.79232e-27	260191617	260192017	7.07478	5.81494	7.9806	-2.04112	5.0261e-10	1.19674e-08	no
SmedASXL_068812	Promoter (<=1kb)	0	smed_chr2	240485966	240486366	5.31691	2.53	6.50762	-3.69429	3.61007e-17	2.16423e-15	240485966	240486366	5.36994	2.77628	6.54083	-3.51212	4.12314e-16		SmedASXL_068812
SmedASXL_083052	Intron (SmedASXL_072816/SmedASXL_072816.path1, intron 1 of 1)	-6778	smed_chr3	11282038	11282438	4.5815	1.68622	5.78212	-3.69349	7.17069e-12	2.09174e-10	11282038	11282438	4.64278	2.05947	5.81252	-3.39427	2.45617e-11	7.43945e-10	no
SmedASXL_023120	Exon (SmedASXL_009977/SmedASXL_009977.path1, exon 2 of 3)	5098	smed_chr1	308923705	308924105	6.17578	3.48842	7.35665	-3.6912	7.72502e-25	1.31988e-22	308923705	308924105	6.24167	3.85866	7.38731	-3.36266	2.69955e-21	4.5079e-19	no
SmedASXL_053079	Promoter (<=1kb)	0	smed_chr1	76097501	76097901	5.65769	2.94128	6.84151	-3.69119	2.18278e-19	1.85808e-17	76097501	76097901	5.70772	3.18071	6.87106	-3.39131	5.23367e-17	4.15129e-15	no
SmedASXL_036800	Intron (SmedASXL_046772/SmedASXL_046772.path4, intron 1 of 1)	24613	smed_chr1	250771692	250772092	6.25736	3.55687	7.43957	-3.6907	1.82863e-21	2.09287e-19	250771692	250772092	6.36721	4.29008	7.46786	-2.98201	6.12434e-15	3.41644e-13	no
SmedASXL_012827	Distal Intergenic	-8207	smed_chr2	141213844	141214244	5.78804	3.04256	6.97475	-3.68724	1.55018e-18	1.15156e-16	141213844	141214244	5.92171	3.95231	7.0037	-2.82596	7.26523e-14	3.41492e-12	no
SmedASXL_045975	Distal Intergenic	-73670	smed_chr2	195360278	195360678	4.78746	1.94606	5.98326	-3.67898	4.02533e-13	1.38541e-11	195360278	195360678	4.92067	2.88942	6.01358	-2.787	2.95159e-10	7.33045e-09	no
SmedASXL_071142	Promoter (<=1kb)	-259	smed_chr1	21292209	21292609	6.49158	3.83801	7.66893	-3.67788	8.24601e-28	2.12091e-25	21292192	21292592	6.60833	4.57372	7.70181	-2.99135	3.11535e-21	5.13466e-19	no
SmedASXL_004296	Promoter (<=1kb)	-720	smed_chr2	247805663	247806063	4.27985	1.14005	5.50006	-3.66971	5.77656e-10	1.25046e-08	247805663	247806063	4.37783	1.94562	5.52974	-3.03588	8.10723e-09	1.50753e-07	no
SmedASXL_063519	Intron (SmedASXL_014802/SmedASXL_014802.path1, intron 4 of 16)	7096	smed_chr3	84170993	84171393	4.68412	1.87406	5.87702	-3.66907	1.89086e-12	5.92782e-11	84170993	84171393	4.78193	2.54319	5.90771	-3.0249	7.51063e-11	2.0789e-09	no
SmedASXL_024274	Intron (SmedASXL_074596/SmedASXL_074596.path1, intron 7 of 7)	20564	smed_chr3	63257974	63258374	6.16804	3.41601	7.35539	-3.66706	7.91601e-23	1.07586e-20	63257974	63258374	6.23888	3.82531	7.38844	-3.39897	4.07498e-22	7.60523e-20	no
SmedASXL_012390	Promoter (<=1kb)	0	smed_chr3	118002890	118003290	7.67585	5.069	8.84819	-3.66558	1.9665e-39	2.61326e-36	118002893	118003293	7.80018	5.83451	8.88149	-2.94825	2.82313e-27	1.35201e-24	SmedASXL_012390
SmedASXL_016553	Promoter (<=1kb)	0	smed_chr4	39462521	39462921	7.61956	5.02736	8.79029	-3.66409	3.20532e-41	5.89778e-38	39462521	39462921	7.79976	6.12434	8.82151	-2.56635	8.8948e-16	5.73015e-14	no
SmedASXL_082563	Promoter (<=1kb)	0	smed_chr3	114540578	114540978	6.06774	3.39798	7.24678	-3.6607	3.003e-23	4.2757e-21	114540556	114540956	6.12694	3.84329	7.25914	-3.18876	1.13949e-17	1.03294e-15	no
SmedASXL_077346	Intron (SmedASXL_032274/SmedASXL_032274.path2, intron 1 of 1)	-6970	smed_chr2	171851341	171851741	5.89148	3.22789	7.06989	-3.65909	8.09569e-22	9.58658e-20	171851371	171851771	5.99744	3.73065	7.12726	-3.27206	1.03593e-18	1.12368e-16	no
SmedASXL_006815	Promoter (1-2kb)	1439	smed_chr2	1960334	1960734	8.80523	6.20344	9.97701	-3.65755	1.21509e-38	1.26369e-35	1960332	1960732	8.87885	6.61746	10.0079	-3.2977	2.13973e-34	3.39442e-31	no
SmedASXL_055294	Intron (SmedASXL_024492/SmedASXL_024492.path1, intron 9 of 13)	-13166	smed_chr4	6511707	6512107	6.25565	3.07939	7.4785	-3.6551	1.33298e-08	2.27911e-07	6511707	6512107	6.37505	4.08431	7.50824	-3.24478	3.60857e-21	5.9092e-19	no
SmedASXL_018769	Promoter (<=1kb)	-180	smed_chr4	1080620	1081020	7.39455	4.76304	8.56956	-3.6542	2.21481e-31	8.15051e-29	1080626	1081026	7.45688	5.06907	8.60313	-3.40523	5.7733e-29	3.96048e-26	no
SmedASXL_009942	Promoter (<=1kb)	0	smed_chr1	187647749	187648149	5.65972	3.00623	6.83706	-3.65054	3.98454e-18	2.79502e-16	187647747	187648147	5.84494	4.16893	6.86683	-2.53632	5.45602e-13	2.19817e-11	SmedASXL_009942
SmedASXL_083398	Promoter (<=1kb)	493	smed_chr1	281899955	281900355	6.27198	3.16074	7.49008	-3.64914	4.26018e-09	7.96745e-08	281899944	281900344	6.29512	3.10497	7.51894	-4.12678	1.89821e-26	7.52819e-24	no
SmedASXL_019842	Intron (SmedASXL_077824/SmedASXL_077824.path1, intron 1 of 1)	-13009	smed_chr3	113877078	113877478	5.64305	2.85814	6.83357	-3.64835	1.87506e-18	1.38005e-16	113877107	113877507	5.95715	4.7189	6.85568	-1.46731	0.0054555	0.0274854	no
SmedASXL_055475	Promoter (1-2kb)	1188	smed_chr1	117119461	117119861	8.25587	5.65368	9.4277	-3.64694	2.69193e-35	1.74029e-32	117119458	117119858	8.30515	5.8574	9.45899	-3.18467	1.09143e-09	2.41734e-08	no
SmedASXL_048457	Promoter (2-3kb)	-2206	smed_chr3	94781274	94781674	5.40992	2.67476	6.5956	-3.6432	1.54314e-17	9.79099e-16	94781207	94781607	5.84846	4.44248	6.80002	-2.1599	1.7842e-08	3.07654e-07	no
SmedASXL_059329	Promoter (1-2kb)	1301	smed_chr1	43481983	43482383	7.4755	4.88978	8.64551	-3.63203	2.80066e-37	2.31006e-34	43481928	43482328	7.2366	4.95289	8.36882	-3.25866	1.55233e-23	3.82537e-21	no
SmedASXL_069425	Promoter (<=1kb)	0	smed_chr1	134960144	134960544	6.76901	4.14728	7.94296	-3.62759	1.86879e-27	4.5153e-25	134960145	134960545	6.85419	4.64678	7.97535	-3.16891	4.72016e-21	7.58272e-19	no
SmedASXL_027644	Intron (spondin_SmedASXL_008552/spondin_SmedASXL_008552.path1, intron 5 of 10)	7738	smed_chr1	332548345	332548745	6.80105	4.19439	7.97336	-3.6229	5.39831e-30	1.79344e-27	332548343	332548743	6.83603	4.25543	8.00547	-3.60601	3.13272e-29	2.20874e-26	no
SmedASXL_000968	Promoter (<=1kb)	570	smed_chr2	49133303	49133703	5.10631	2.39504	6.28961	-3.61991	3.0398e-15	1.39562e-13	49133303	49133703	5.22896	3.2039	6.3208	-2.88717	8.44881e-13	3.28908e-11	no
SmedASXL_018340	Promoter (<=1kb)	0	smed_chr1	224557401	224557801	5.63414	2.96671	6.81295	-3.61942	1.89564e-19	1.65488e-17	224557399	224557799	5.73375	3.6004	6.84352	-3.01533	3.53968e-14	1.76165e-12	no
SmedASXL_035028	Promoter (<=1kb)	0	smed_chr1	240355280	240355680	7.36848	4.78037	8.53876	-3.61175	6.07559e-32	2.54961e-29	240355279	240355679	7.59408	6.10051	8.57029	-2.37305	2.45734e-17		no
SmedASXL_045447	Intron (SmedASXL_016043/SmedASXL_016043.path1, intron 6 of 12)	-9708	smed_chr2	231619943	231620343	5.16656	2.43883	6.35151	-3.60539	1.90438e-15	9.00255e-14	231619943	231620343	5.20244	2.50251	6.38459	-3.56614	3.01817e-15	1.80252e-13	no
SmedASXL_012643	Promoter (<=1kb)	364	smed_chr3	28646673	28647073	6.5059	3.87206	7.68115	-3.60527	3.01681e-25	5.46683e-23	28646676	28647076	6.57394	4.2529	7.71132	-2.52772	0.000160934		no
SmedASXL_045566	Promoter (<=1kb)	0	smed_chr3	116340940	116341340	8.26765	5.70985	9.43452	-3.6031	7.45381e-35	4.34866e-32	116340940	116341340	8.3662	6.29805	9.46537	-2.75475	2.40714e-07	3.34418e-06	no
SmedASXL_007018	Promoter (<=1kb)	0	smed_chr2	64450526	64450926	5.4353	2.75712	6.61522	-3.60261	6.10248e-18	4.15873e-16	64450528	64450928	5.52759	3.37039	6.6411	-3.00793	3.82637e-13	1.59215e-11	SmedASXL_007018
Smed-gli-3_SmedASXL_009219	Intron (Smed-gli-3_SmedASXL_009219/Smed-gli-3_SmedASXL_009219.path1, intron 1 of 5)	8066	smed_chr4	18120519	18120919	5.30497	2.57513	6.49013	-3.60017	3.78955e-16	1.99222e-14	18120519	18120919	5.3783	3.01211	6.52174	-3.27591	1.56251e-15	9.64957e-14	no
SmedASXL_064121	Intron (SmedASXL_018019/SmedASXL_018019.path3, intron 3 of 14)	16094	smed_chr1	152817154	152817554	4.35329	1.31338	5.56593	-3.59948	4.0442e-10	8.89426e-09	152817154	152817554	4.36975	1.16263	5.59477	-3.85194	4.24391e-10	1.02297e-08	no
SmedASXL_064809	Intron (SmedASXL_026046/SmedASXL_026046.path1, intron 1 of 6)	24894	smed_chr1	79194615	79195015	6.27192	3.61732	7.44938	-3.59946	1.57875e-20	1.62775e-18	79194615	79195015	6.34219	4.02791	7.47864	-3.23703	4.95571e-19	5.56574e-17	no
SmedASXL_008220	Promoter (<=1kb)	0	smed_chr2	143148388	143148788	7.16142	4.57716	8.33127	-3.59921	6.36082e-28	1.65381e-25	143148389	143148789	7.22711	4.93051	8.36113	-3.30102	3.29632e-27	1.52482e-24	no
SmedASXL_019140	Distal Intergenic	-13188	smed_chr2	79593452	79593852	7.1683	4.60697	8.33557	-3.59353	1.00748e-28	2.83517e-26	79593453	79593853	7.31494	5.50488	8.36612	-2.44954	4.89163e-06	5.21897e-05	no
SmedASXL_030946	Promoter (<=1kb)	0	smed_chr2	79634249	79634649	5.54235	2.84878	6.72385	-3.59215	4.35523e-18	3.0284e-16	79634252	79634652	5.70865	3.81012	6.77744	-2.20705	0.000404232	0.00280487	no
SmedASXL_017423	Intron (SmedASXL_032833/SmedASXL_032833.path1, intron 6 of 7)	7445	smed_chr3	65871019	65871419	4.79059	2.0055	5.98113	-3.58385	5.52521e-13	1.85102e-11	65871019	65871419	4.95151	3.08307	6.01446	-2.63321	8.86869e-10	2.01166e-08	no
SmedASXL_009569	Promoter (<=1kb)	0	smed_chr1	245609566	245609966	5.29406	2.63766	6.47171	-3.58367	1.73918e-16	9.54155e-15	245609567	245609967	5.49113	3.86369	6.50156	-2.40027	8.684e-10	1.9733e-08	SmedASXL_009569
SmedASXL_056002	Intron (SmedASXL_013956/SmedASXL_013956.path1, intron 4 of 7)	-3378	smed_chr1	266398957	266399357	7.58054	5.04538	8.74482	-3.57235	2.75426e-36	1.99642e-33	266398956	266399356	7.65818	5.47234	8.77609	-3.13639	7.7385e-21	1.20483e-18	no
SmedASXL_015916	Promoter (<=1kb)	724	smed_chr1	254672752	254673152	7.58253	5.05465	8.74597	-3.56041	4.5229e-32	1.93193e-29	254672753	254673153	7.60897	5.03066	8.77816	-3.58284	1.3348e-31	1.35519e-28	no
SmedASXL_012579	Intron (SmedASXL_033912/SmedASXL_033912.path5, intron 2 of 2)	-3864	smed_chr2	217147682	217148082	4.86436	2.11038	6.05189	-3.55943	3.08837e-13	1.08798e-11	217147682	217148082	4.89175	2.11206	6.08177	-3.50317	1.09037e-12	4.13576e-11	SmedASXL_012579
SmedASXL_037654	Promoter (<=1kb)	-60	smed_chr1	231809591	231809991	6.57465	4.04328	7.7385	-3.55561	3.68226e-26	7.33997e-24	231809604	231810004	6.75218	5.00444	7.79016	-2.64821	6.95245e-17	5.4131e-15	no
SmedASXL_000857	Intron (SmedASXL_013416/SmedASXL_013416.path1, intron 4 of 4)	-3620	smed_chr1	6212035	6212435	7.18933	4.67643	8.35102	-3.55502	1.05354e-33	5.36183e-31	6212035	6212435	7.26073	5.05423	8.38175	-3.17708	3.76249e-24	1.02688e-21	no
SmedASXL_014786	Promoter (<=1kb)	0	smed_chr1	64145204	64145604	5.53962	2.96746	6.70812	-3.55386	4.14389e-18	2.8983e-16	64145207	64145607	5.74372	4.17938	6.73852	-1.63103	0.00505715	0.0257287	no
SmedASXL_000019	Intron (SmedASXL_000019/SmedASXL_000019.path1, intron 1 of 2)	3373	smed_chr3	29589018	29589418	5.26191	2.51079	6.44916	-3.55343	8.14928e-15	3.51227e-13	29589018	29589418	5.38138	3.29324	6.48385	-2.86573	2.36218e-11		no
SmedASXL_013245	Intron (SmedASXL_013245/SmedASXL_013245.path1, intron 7 of 14)	14211	smed_chr2	212006206	212006606	6.5893	4.00862	7.75875	-3.54603	1.70643e-25	3.16418e-23	212006214	212006614	6.6403	4.2119	7.79173	-3.39233	9.278e-23	1.97894e-20	SmedASXL_013245
SmedASXL_072900	Promoter (<=1kb)	0	smed_chr1	4574881	4575281	7.59968	5.08868	8.76115	-3.53905	2.63557e-35	1.74029e-32	4574875	4575275	7.60336	4.84647	8.79118	-3.84246	5.61107e-40	4.74734e-36	no
SmedASXL_036471	Promoter (1-2kb)	1121	smed_chr3	52567262	52567662	5.65985	3.12376	6.82424	-3.53577	4.97181e-18	3.42725e-16	52567262	52567662	5.66169	2.86001	6.85381	-3.61634	3.44647e-17	2.81287e-15	no
SmedASXL_072131	Promoter (1-2kb)	-1624	smed_chr2	231783177	231783577	3.37808	0	4.63394	-3.53452	7.03218e-06	7.06764e-05	231783177	231783577	3.84304	2.80851	4.66495	-1.43888	0.001801	0.0105499	no
SmedASXL_065577	Promoter (<=1kb)	0	smed_chr1	114427405	114427805	5.23509	2.61576	6.40878	-3.53262	2.90664e-16	1.55541e-14	114427402	114427802	5.41937	3.75085	6.43953	-2.52037	3.95591e-11	1.14361e-09	no
SmedASXL_050477	Promoter (<=1kb)	90	smed_chr1	176458389	176458789	8.25287	5.75153	9.4132	-3.53125	4.77792e-30	1.60969e-27	176458404	176458804	8.55335	7.3687	9.43313	-1.95648	1.35963e-09	2.94707e-08	no
SmedASXL_053504	Promoter (<=1kb)	0	smed_chr4	39649978	39650378	4.4077	1.58741	5.60155	-3.5303	7.69608e-11	1.90176e-09	39649978	39650378	4.5566	2.61303	5.63388	-2.74244	4.26362e-09	8.36963e-08	no
SmedASXL_016828	Intron (SmedASXL_066302/SmedASXL_066302.path1, intron 1 of 16)	34193	smed_chr3	56886435	56886835	5.69143	3.08305	6.86394	-3.52973	9.63539e-20	8.89879e-18	56886463	56886863	5.90028	4.51852	6.84467	-2.13527	1.42414e-08	2.5085e-07	SmedASXL_016828
SmedASXL_007907	Promoter (<=1kb)	0	smed_chr1	118647980	118648380	5.09596	2.48894	6.26831	-3.52835	3.09171e-15	1.41403e-13	118647980	118648380	5.16964	2.89754	6.30021	-3.20009	1.24023e-13	5.58196e-12	no
SmedASXL_055294	Intron (SmedASXL_024492/SmedASXL_024492.path1, intron 9 of 13)	-18189	smed_chr4	6516728	6517128	7.69699	4.84387	8.89385	-3.52536	4.36719e-10	9.56623e-09	6516730	6517130	7.74953	5.12826	8.92343	-3.67014	3.63963e-35	7.69843e-32	no
SmedASXL_016135	Intron (SmedASXL_014761/SmedASXL_014761.path1, intron 1 of 7)	5190	smed_chr1	260682833	260683233	7.31707	4.79993	8.47925	-3.52341	5.27233e-28	1.38587e-25	260682830	260683230	7.39679	5.21454	8.51415	-3.20315	1.67186e-25	5.65802e-23	no
SmedASXL_038960	Intron (SmedASXL_066810/SmedASXL_066810.path1, intron 1 of 8)	-3092	smed_chr1	245524543	245524943	5.34753	2.79299	6.51403	-3.52315	8.72814e-16	4.3586e-14	245524543	245524943	5.40959	3.11284	6.54362	-3.19191	8.06424e-15	4.41135e-13	no
SmedASXL_029481	Intron (SmedASXL_036070/SmedASXL_036070.path1, intron 1 of 1)	7571	smed_chr1	321756448	321756848	5.69031	3.11106	6.85959	-3.52235	6.17006e-20	5.81055e-18	321756464	321756864	5.77711	3.69283	6.87895	-3.00596	1.20299e-16	9.06063e-15	no
SmedASXL_027852	Promoter (1-2kb)	1140	smed_chr3	116819156	116819556	6.80156	4.30335	7.96151	-3.51502	7.12909e-29	2.03009e-26	116819155	116819555	6.86676	4.63362	7.99172	-3.22867	5.81386e-23	1.32944e-20	no
SmedASXL_014940	Intron (SmedASXL_052248/SmedASXL_052248.path4, intron 1 of 2)	8382	smed_chr1	273728306	273728706	6.26097	3.7374	7.42391	-3.51279	2.28569e-20	2.31668e-18	273728306	273728706	6.24502	3.20504	7.45767	-4.03273	1.33796e-24	3.90345e-22	no
SmedASXL_004894	Promoter (<=1kb)	0	smed_chr3	1983051	1983451	5.89704	3.36909	7.06049	-3.51006	1.99543e-20	2.03109e-18	1983049	1983449	6.07466	4.42597	7.09016	-2.49996	2.05338e-12	7.42434e-11	SmedASXL_004894
SmedASXL_056957	Promoter (2-3kb)	2496	smed_chr2	179978858	179979258	5.26538	2.6258	6.44124	-3.50859	1.78055e-16	9.74617e-15	179978857	179979257	5.32802	2.9465	6.47347	-3.23774	9.63961e-15	5.19475e-13	no
SmedASXL_045447	Intron (SmedASXL_016043/SmedASXL_016043.path1, intron 4 of 12)	-12540	smed_chr2	231617111	231617511	4.60243	1.83503	5.79127	-3.50629	6.85898e-12	2.00326e-10	231617111	231617511	4.66719	2.20234	5.82313	-3.2424	3.38836e-11	9.98877e-10	no
SmedASXL_006732	Promoter (<=1kb)	0	smed_chr3	37382925	37383325	5.32686	2.67384	6.50415	-3.50603	1.29729e-16	7.25028e-15	37382925	37383325	5.37836	2.89277	6.53681	-3.35448	1.03318e-15	6.55606e-14	SmedASXL_006732
SmedASXL_019619	Intron (SmedASXL_033144/SmedASXL_033144.path1, intron 1 of 13)	14361	smed_chr2	222242500	222242900	4.4806	1.60783	5.67922	-3.50184	4.71656e-11	1.21573e-09	222242500	222242900	4.65254	2.80592	5.71115	-2.63927	4.03035e-09	7.94242e-08	SmedASXL_019619
SmedASXL_059761	Promoter (2-3kb)	-2019	smed_chr4	1848900	1849300	5.30162	2.7787	6.46449	-3.49977	2.24306e-16	1.21389e-14	1848900	1849300	5.37998	3.20929	6.49557	-3.12069	1.81001e-14	9.37587e-13	no
SmedASXL_082480	Intron (SmedASXL_008150/SmedASXL_008150.path1, intron 6 of 8)	-3718	smed_chr1	232943917	232944317	4.48354	1.62986	5.68046	-3.49702	5.37513e-11	1.37072e-09	232943917	232944317	4.61197	2.53514	5.71258	-2.8868	9.8121e-10	2.20204e-08	no
SmedASXL_054157	3' UTR	3400	smed_chr2	207280418	207280818	6.13872	3.60371	7.30299	-3.49174	4.03283e-22	4.9217e-20	207280424	207280824	6.23595	4.18067	7.33296	-3.0043	2.41216e-18	2.43926e-16	no
Smed-foxQ2_SmedASXL_000937_SmedASXL_001531	Promoter (<=1kb)	0	smed_chr4	9614462	9614862	6.69873	4.19976	7.85878	-3.49122	4.06811e-25	7.20809e-23	9614461	9614861	6.67751	3.6373	7.89018	-4.01233	6.94206e-29	4.63693e-26	no
SmedASXL_078041	Distal Intergenic	-7800	smed_chr1	189672547	189672947	5.39095	2.76623	6.56522	-3.48951	3.52655e-16	1.86215e-14	189672541	189672941	5.48028	3.31985	6.59429	-1.79633	0.00476196	0.0244276	no
SmedASXL_045346	Promoter (1-2kb)	1793	smed_chr2	178889458	178889858	4.96365	2.36909	6.13464	-3.47593	4.62702e-14	1.82037e-12	178889458	178889858	5.00438	2.49744	6.16537	-3.35259	2.16153e-13	9.36245e-12	no
SmedASXL_033399	Promoter (<=1kb)	0	smed_chr2	195239155	195239555	6.00469	2.82987	7.22743	-3.4727	4.43845e-07	5.66832e-06	195239152	195239552	6.1908	4.30218	7.25768	-2.78338	7.17131e-16	4.68546e-14	SmedASXL_033399
SmedASXL_079085	Promoter (<=1kb)	0	smed_chr2	124282164	124282564	5.70098	3.11395	6.87114	-3.47125	1.59589e-17	1.00988e-15	124282164	124282564	5.67353	2.44563	6.89998	-3.10457	2.65557e-05	0.000241764	no
SmedASXL_013309	Promoter (2-3kb)	2261	smed_chr1	115037404	115037804	8.71277	6.29962	9.86227	-3.47088	2.97664e-43	8.90014e-40	115037406	115037806	8.76931	6.53542	9.89438	-3.27118	4.10695e-35	8.01865e-32	no
SmedASXL_063209	Promoter (<=1kb)	-143	smed_chr2	262983538	262983938	6.99444	4.55481	8.14728	-3.46871	6.25846e-29	1.80364e-26	262983536	262983936	7.1643	5.53765	8.17454	-2.51739	3.26125e-15	1.93667e-13	no
SmedASXL_012089	Promoter (<=1kb)	0	smed_chr3	16009808	16010208	3.97035	1.06259	5.17206	-3.46823	2.39855e-08	3.88182e-07	16009808	16010208	4.2447	2.81098	5.20428	-2.18375	7.6592e-06	7.84527e-05	no
SmedASXL_025821	Promoter (<=1kb)	0	smed_chr4	33183733	33184133	7.36789	4.92844	8.5207	-3.46602	2.78826e-27	6.47526e-25	33183732	33184132	7.5216	5.80589	8.55252	-2.62079	3.33285e-18	3.25363e-16	no
SmedASXL_043471	Promoter (<=1kb)	-807	smed_chr1	220487356	220487756	3.61168	0.470217	4.83201	-3.46444	4.89804e-07	6.199e-06	220487356	220487756	3.80267	1.94836	4.86283	-2.4455	8.0966e-06	8.25333e-05	no
SmedASXL_014942	Promoter (<=1kb)	0	smed_chr1	149500277	149500677	4.81974	2.17302	5.99636	-3.46297	9.50483e-12	2.71307e-10	149500277	149500677	4.84898	2.21929	6.02379	-2.65282	0.000191846	0.00142632	no
SmedASXL_004353	Intron (SmedASXL_067434/SmedASXL_067434.path1, intron 1 of 1)	13866	smed_chr2	258614877	258615277	6.08917	3.58692	7.24961	-3.46077	4.5458e-21	4.96968e-19	258614875	258615275	6.17593	4.06141	7.28269	-3.08215	2.48615e-19	2.97657e-17	no
SmedASXL_046833	Promoter (<=1kb)	0	smed_chr3	94787672	94788072	5.82523	3.37618	6.97923	-3.45946	1.00255e-19	9.22347e-18	94787644	94788044	5.91048	3.99058	6.98333	-2.82919	1.02617e-15	6.52788e-14	no
SmedASXL_019384	Promoter (<=1kb)	0	smed_chr4	10813454	10813854	5.11611	2.53534	6.28557	-3.45613	2.98554e-14	1.20226e-12	10813454	10813854	5.18708	2.9258	6.31612	-3.08482	3.91468e-13	1.62092e-11	no
SmedASXL_011203	Promoter (<=1kb)	0	smed_chr2	210397477	210397877	5.97093	3.54267	7.12234	-3.45532	2.98787e-20	2.94114e-18	210397478	210397878	5.99386	3.36403	7.16869	-3.62724	3.69218e-22	6.94184e-20	no
SmedASXL_036049	Promoter (<=1kb)	0	smed_chr1	250254279	250254679	7.94637	5.10252	9.14239	-3.45342	6.021e-09	1.09645e-07	250254286	250254686	8.0149	5.51519	9.17503	-3.49252	3.77827e-25	1.19875e-22	no
SmedASXL_031570	Promoter (1-2kb)	1668	smed_chr3	117709789	117710189	6.52976	4.02153	7.6909	-3.45158	1.29202e-22	1.65268e-20	117709777	117710177	6.63939	4.804	7.69574	-2.75375	9.41687e-18	8.66011e-16	no
SmedASXL_070614	Intron (SmedASXL_013705/SmedASXL_013705.path1, intron 2 of 3)	-3392	smed_chr2	174345850	174346250	6.95022	4.50127	8.1042	-3.44988	4.43246e-29	1.32531e-26	174345812	174346212	7.04256	4.83237	8.16414	-2.73817	4.99285e-06	5.30689e-05	no
SmedASXL_074452	Promoter (<=1kb)	0	smed_chr2	233509129	233509529	5.62507	3.09892	6.7883	-3.44835	1.90428e-16	1.03759e-14	233509129	233509529	5.7248	3.66497	6.82256	-2.99943	1.32438e-14	7.00323e-13	no
SmedASXL_061431	Promoter (<=1kb)	-90	smed_chr1	117152685	117153085	5.71713	3.16009	6.88392	-3.44715	1.806e-18	1.33332e-16	117152685	117153085	5.77594	3.42394	6.91749	-3.25879	2.77993e-17	2.29838e-15	no
SmedASXL_072206	Promoter (<=1kb)	0	smed_chr2	133097264	133097664	4.7637	2.12596	5.93937	-3.44534	1.86255e-12	5.85441e-11	133097264	133097664	4.95806	3.31939	5.97118	-2.37807	1.54997e-08	2.70201e-07	no
SmedASXL_050671	Distal Intergenic	-12503	smed_chr2	70956848	70957248	4.96421	2.40785	6.13093	-3.44085	3.12199e-13	1.09659e-11	70956848	70957248	4.99871	2.45419	6.16408	-3.28846	1.46568e-12	5.45481e-11	no
SmedASXL_021994	Intron (SmedASXL_077134/SmedASXL_077134.path1, intron 1 of 1)	3438	smed_chr1	247595790	247596190	4.33977	1.60975	5.52495	-3.43983	3.63624e-10	8.05361e-09	247595790	247596190	4.45163	2.33592	5.55858	-2.03668	0.00178632	0.0104833	no
SmedASXL_060401	Promoter (<=1kb)	0	smed_chr4	44005320	44005720	5.5296	3.03056	6.68966	-3.43873	1.06016e-17	6.92868e-16	44005320	44005720	5.59184	3.31394	6.72324	-3.1984	5.47067e-15	3.09257e-13	no
SmedASXL_047337	Intron (SmedASXL_036952/SmedASXL_036952.path4, intron 1 of 3)	-3841	smed_chr2	201737824	201738224	4.53262	1.73521	5.72433	-3.43864	4.34024e-11	1.12358e-09	201737824	201738224	4.517	1.06975	5.75731	-4.03942	3.04157e-11	9.01881e-10	no
SmedASXL_070983	Promoter (<=1kb)	-58	smed_chr2	197019716	197020116	4.2209	1.43203	5.4118	-3.43733	2.24109e-09	4.40846e-08	197019716	197020116	4.5458	3.315	5.44178	-1.91942	3.23161e-05	0.000289431	no
SmedASXL_053261	Intron (SmedASXL_074841/SmedASXL_074841.path1, intron 1 of 1)	-12412	smed_chr1	78277915	78278315	6.27152	3.78374	7.43024	-3.43545	2.85615e-21	3.19388e-19	78277915	78278315	6.40812	4.58228	7.46254	-2.77057	9.74322e-17	7.40427e-15	no
SmedASXL_008828	Promoter (<=1kb)	0	smed_chr2	212653478	212653878	4.05688	1.21608	5.25262	-3.43213	6.57498e-09	1.19056e-07	212653478	212653878	4.27856	2.6741	5.28339	-2.28106	1.75156e-06	2.05445e-05	SmedASXL_008828
SmedASXL_037656	Intron (Smed-mex3-3_SmedASXL_010505/Smed-mex3-3_SmedASXL_010505.path1, intron 2 of 4)	-10201	smed_chr1	40591058	40591458	6.5827	4.14029	7.73588	-3.43088	4.67012e-21	5.07769e-19	40591062	40591462	6.76158	5.16604	7.76422	-2.45161	2.67084e-12	9.49458e-11	no
SmedASXL_004580	Promoter (<=1kb)	-577	smed_chr2	162256410	162256810	5.29123	2.79744	6.45066	-3.42476	8.03572e-16	4.03022e-14	162256410	162256810	5.40858	3.47306	6.48436	-2.77282	1.27396e-11	4.09831e-10	SmedASXL_004580
SmedASXL_012773	Promoter (<=1kb)	0	smed_chr2	219737049	219737449	6.80476	4.40118	7.95305	-3.42351	2.04443e-27	4.89028e-25	219737047	219737447	6.95763	5.26194	7.98404	-2.6214	3.61641e-19	4.14641e-17	SmedASXL_012773
SmedASXL_029821	Intron (SmedASXL_009321/SmedASXL_009321.path1, intron 6 of 6)	22693	smed_chr3	26513422	26513822	5.43315	2.96746	6.58919	-3.42297	4.76011e-16	2.45392e-14	26513422	26513822	5.60033	3.94057	6.61844	-2.549	5.25475e-11	1.49023e-09	no
SmedASXL_034830	Promoter (1-2kb)	-1061	smed_chr3	5768606	5769006	7.56861	5.17205	8.716	-3.42253	6.29981e-32	2.59813e-29	5768604	5769004	7.64596	5.58025	8.74472	-3.07911	1.62563e-27	8.77908e-25	no
SmedASXL_062482	Promoter (<=1kb)	757	smed_chr2	30795947	30796347	3.94278	1.21859	5.12738	-3.41765	3.18659e-08	5.03789e-07	30795947	30796347	4.1949	2.74714	5.15845	-2.08729	1.28337e-05	0.000126013	no
SmedASXL_082959	Promoter (1-2kb)	-1491	smed_chr1	7352531	7352931	8.01285	5.60927	9.16114	-3.41748	2.63845e-28	7.25421e-26	7352518	7352918	8.03438	5.6067	9.18572	-3.49743	7.35738e-39	2.66778e-35	no
SmedASXL_018691	Promoter (<=1kb)	0	smed_chr4	4385964	4386364	6.73648	4.28522	7.89075	-3.4147	2.27498e-23	3.27817e-21	4385964	4386364	6.84201	4.88939	7.92095	-2.86882	1.25274e-17	1.12755e-15	SmedASXL_018691
SmedASXL_056290	Promoter (<=1kb)	-3	smed_chr1	112137995	112138395	7.22885	4.86021	8.3726	-3.41215	4.7632e-33	2.23403e-30	112138001	112138401	7.27861	4.98799	8.4118	-3.27833	2.03399e-25	6.61882e-23	no
SmedASXL_064744	Promoter (<=1kb)	12	smed_chr1	204333501	204333901	5.31426	2.87906	6.46654	-3.41197	2.32467e-15	1.08818e-13	204333501	204333901	5.47314	3.77391	6.50034	-2.56736	1.35368e-10	3.55317e-09	no
SmedASXL_061639	Promoter (<=1kb)	29	smed_chr1	288597704	288598104	4.61408	1.962	5.79127	-3.40847	8.6645e-12	2.49705e-10	288597704	288598104	4.67378	2.2619	5.82313	-2.68092	9.08795e-05	0.000729738	no
SmedASXL_012146	Promoter (<=1kb)	0	smed_chr4	38305310	38305710	5.6423	3.1873	6.79703	-3.40526	5.90689e-19	4.61741e-17	38305310	38305710	5.68393	3.31364	6.8279	-3.2305	1.66309e-16	1.23428e-14	SmedASXL_012146
SmedASXL_013994	3' UTR	6670	smed_chr1	90920944	90921344	7.39817	5.04087	8.54043	-3.4027	2.40435e-33	1.17372e-30	90920941	90921341	7.48606	5.49012	8.5728	-2.94445	6.17258e-22	1.10333e-19	no
SmedASXL_001558	Promoter (1-2kb)	1133	smed_chr2	240488823	240489223	4.99126	2.45125	6.1561	-3.40245	1.84215e-13	6.68655e-12	240488823	240489223	5.09843	3.08218	6.18874	-2.88179	8.09967e-12		no
SmedASXL_013657	Promoter (<=1kb)	0	smed_chr1	92722666	92723066	5.57759	3.07434	6.73815	-3.40212	5.74084e-18	3.93469e-16	92722666	92723066	5.69007	3.73564	6.76934	-2.78043	5.96801e-13	2.37802e-11	no
SmedASXL_004582	Promoter (2-3kb)	-2093	smed_chr3	72576353	72576753	5.71088	3.27438	6.86332	-3.40055	2.05777e-18	1.4961e-16	72576353	72576753	5.74415	3.30229	6.89726	-3.38211	2.42789e-17	2.04056e-15	no
SmedASXL_024232	Promoter (<=1kb)	130	smed_chr4	92568	92968	7.45864	5.08322	8.60328	-3.39989	6.58534e-31	2.31649e-28	92559	92959	7.51494	5.13647	8.65998	-3.37462	2.34691e-24	6.61881e-22	no
SmedASXL_009811	Intron (SmedASXL_018295/SmedASXL_018295.path1, intron 1 of 26)	5918	smed_chr3	17366512	17366912	3.71509	0.736965	4.92275	-3.39889	1.87411e-07	2.5558e-06	17366512	17366912	3.87925	1.95109	4.95365	-2.60755	2.43005e-06	2.75971e-05	no
SmedASXL_062305	Promoter (<=1kb)	-398	smed_chr3	7127178	7127578	8.94908	6.57948	10.093	-3.39833	9.69049e-32	3.79994e-29	7127181	7127581	9.03404	7.04574	10.1194	-2.9529	2.02702e-22	4.05117e-20	no
SmedASXL_003062	Promoter (<=1kb)	0	smed_chr2	14504809	14505209	6.45787	4.02794	7.6095	-3.39134	1.43513e-19	1.2954e-17	14504809	14505209	6.62357	4.97625	7.63874	-2.5321	6.75222e-14	3.19748e-12	SmedASXL_003062
SmedASXL_062996	Promoter (<=1kb)	0	smed_chr1	273638576	273638976	5.75069	3.35952	6.89739	-3.38664	3.77597e-19	3.07215e-17	273638588	273638988	5.74632	3.10164	6.92273	-3.53426	1.50596e-18	1.57952e-16	SmedASXL_062996
SmedASXL_038202	Promoter (<=1kb)	-712	smed_chr2	72580358	72580758	5.60497	3.09394	6.76644	-3.38566	1.16636e-17	7.54036e-16	72580363	72580763	5.69493	3.60778	6.79723	-2.97077	1.24808e-15	7.78348e-14	no
SmedASXL_016808	Intron (SmedASXL_008660/SmedASXL_008660.path1, intron 1 of 1)	8407	smed_chr1	215603655	215604055	6.00298	3.59351	7.15202	-3.38385	7.38071e-18	5.00132e-16	215603657	215604057	6.06818	3.8813	7.18625	-3.14043	1.92223e-17	1.66519e-15	SmedASXL_016808
SmedASXL_012057	Promoter (<=1kb)	0	smed_chr1	231700613	231701013	5.63734	3.20208	6.78963	-3.38014	1.14071e-17	7.39451e-16	231700613	231701013	5.78315	4.04368	6.81932	-2.59388	6.4442e-13	2.55973e-11	no
SmedASXL_006779	Promoter (<=1kb)	-111	smed_chr1	74661041	74661441	8.67641	6.34586	9.81509	-3.37989	1.0246e-38	1.16707e-35	74661040	74661440	8.82978	7.17457	9.84682	-2.37403	8.7274e-07	1.08535e-05	SmedASXL_006779
SmedASXL_024200	Intron (SmedASXL_015315/SmedASXL_015315.path1, intron 5 of 16)	-8710	smed_chr1	100603785	100604185	3.70296	0.653417	4.91636	-3.37785	3.09055e-07	4.03526e-06	100603785	100604185	3.78574	1.25306	4.94974	-2.95443	9.96186e-07	1.22625e-05	no
SmedASXL_051803	Promoter (<=1kb)	0	smed_chr1	117149048	117149448	6.37424	3.93736	7.52673	-3.37764	8.92487e-23	1.19264e-20	117149049	117149449	6.43971	4.24529	7.55892	-3.12475	1.46178e-19	1.80957e-17	no
SmedASXL_029564	Promoter (<=1kb)	0	smed_chr3	80177132	80177532	5.22641	2.73697	6.38532	-3.37597	2.02663e-15	9.52395e-14	80177137	80177537	5.42557	3.86809	6.41862	-2.36297	2.64059e-10	6.61632e-09	no
SmedASXL_073027	Promoter (<=1kb)	454	smed_chr1	3545270	3545670	7.6425	5.32651	8.7792	-3.36653	1.08028e-37	9.22868e-35	3545253	3545653	7.76187	5.68473	8.86253	-3.08165	2.26445e-27	1.12698e-24	no
SmedASXL_009505	Intron (SmedASXL_068180/SmedASXL_068180.path1, intron 1 of 8)	-13061	smed_chr1	121646630	121647030	4.39426	1.80714	5.56443	-3.36488	2.20103e-10	5.00938e-09	121646630	121647030	4.68258	3.39519	5.59749	-1.97599	4.83166e-06	5.16584e-05	no
SmedASXL_020167	Promoter (<=1kb)	0	smed_chr1	45551803	45552203	6.49521	4.11641	7.6403	-3.36226	4.90675e-24	7.52368e-22	45551805	45552205	6.62499	4.83597	7.67179	-2.70147	1.54889e-18	1.61123e-16	no
SmedASXL_082950	Promoter (<=1kb)	-630	smed_chr2	73893513	73893913	6.46223	4.08919	7.60657	-3.35786	8.28931e-22	9.7675e-20	73893510	73893910	6.45112	3.7253	7.63588	-3.68523	6.05911e-24	1.61887e-21	no
SmedASXL_007960	Promoter (2-3kb)	2373	smed_chr3	117425395	117425795	7.72711	5.43196	8.86093	-3.35707	6.18699e-37	4.77396e-34	117425404	117425804	7.74402	5.42098	8.88167	-3.34925	2.7684e-32	3.34607e-29	no
SmedASXL_045235	Promoter (<=1kb)	-30	smed_chr2	200110443	200110843	4.83259	2.25911	6.00123	-3.35416	1.37253e-12	4.37162e-11	200110443	200110843	4.99015	3.22865	6.03111	-2.58888	5.28478e-10	1.24896e-08	no
SmedASXL_039419	Promoter (1-2kb)	-1976	smed_chr3	8731068	8731468	5.26914	2.81594	6.42366	-3.35416	1.04185e-15	5.15962e-14	8731068	8731468	5.32396	3.05348	6.4543	-3.11884	4.79946e-14	2.33819e-12	no
SmedASXL_012192	Promoter (<=1kb)	0	smed_chr2	205010332	205010732	6.15704	3.73377	7.30783	-3.35228	1.15648e-19	1.05584e-17	205010331	205010731	6.30653	4.59179	7.33723	-2.55065	6.90824e-12	2.32553e-10	no
SmedASXL_068625	Intron (SmedASXL_002835/SmedASXL_002835.path1, intron 3 of 4)	-3391	smed_chr4	3989076	3989476	4.91636	2.40091	6.07835	-3.35144	1.9367e-13	6.96085e-12	3989076	3989476	5.00864	2.92203	6.11087	-2.88198	1.96689e-11	6.09569e-10	no
SmedASXL_014569	Promoter (<=1kb)	-897	smed_chr1	136863487	136863887	6.08618	3.71137	7.23074	-3.34891	5.82362e-22	7.03541e-20	136863487	136863887	6.24274	4.57407	7.26293	-2.51166	3.56074e-12	1.25005e-10	no
Smed-prog-1d_SmedASXL_005723	Promoter (<=1kb)	0	smed_chr2	224418469	224418869	4.77133	2.19343	5.94046	-3.34839	1.07376e-11	3.03481e-10	224418469	224418869	4.8539	2.67516	5.97073	-3.04319	9.19696e-11	2.50738e-09	no
SmedASXL_018312	Promoter (2-3kb)	2291	smed_chr1	256179250	256179650	5.82522	3.41999	6.97371	-3.34718	1.09385e-18	8.28e-17	256179248	256179648	6.01967	4.49824	7.00334	-2.36406	2.79588e-12	9.8975e-11	no
SmedASXL_004956	Intron (SmedASXL_043080/SmedASXL_043080.path1, intron 1 of 16)	-12752	smed_chr4	5274864	5275264	6.43408	4.09531	7.57386	-3.34488	1.63364e-24	2.67648e-22	5274865	5275265	6.49801	4.38158	7.60508	-3.10567	7.2585e-22	1.27941e-19	no
SmedASXL_050271	Intron (SmedASXL_069339/SmedASXL_069339.path1, intron 1 of 1)	5560	smed_chr2	100591739	100592139	4.68683	2.09463	5.85756	-3.34005	7.45396e-11	1.84766e-09	100591739	100592139	4.85909	3.16507	5.88511	-2.49091	4.07281e-08	6.54693e-07	no
SmedASXL_055249	Promoter (<=1kb)	0	smed_chr2	58174192	58174592	7.32772	4.61029	8.51164	-3.33796	1.26535e-08	2.17576e-07	58174191	58174591	7.48587	5.63863	8.54461	-2.75671	6.29794e-15	3.50558e-13	no
SmedASXL_049236	Promoter (1-2kb)	1325	smed_chr4	34061345	34061745	5.46453	3.00477	6.61985	-3.33621	2.15328e-16	1.16795e-14	34061368	34061768	5.59613	3.74287	6.65608	-2.69579	9.56249e-13	3.67678e-11	no
SmedASXL_046833	Intron (SmedASXL_005491/SmedASXL_005491.path1, intron 10 of 10)	-5128	smed_chr3	94793035	94793435	5.0469	2.56993	6.20431	-3.3347	2.82285e-14	1.14058e-12	94793035	94793435	5.12393	2.9769	6.23585	-3.04734	8.26991e-12	2.74747e-10	no
SmedASXL_078932	Promoter (<=1kb)	0	smed_chr3	6924172	6924572	6.01648	3.63127	7.1624	-3.33355	2.59481e-19	2.17782e-17	6924165	6924565	6.14403	4.43112	7.17432	-2.61243	1.13315e-15	7.10161e-14	SmedASXL_078932
SmedASXL_069637	Promoter (<=1kb)	-731	smed_chr2	223951968	223952368	5.25767	2.82552	6.40957	-3.32634	7.44102e-15	3.24206e-13	223951968	223952368	5.38997	3.58935	6.4392	-2.66218	9.55208e-12	3.13244e-10	no
SmedASXL_015153	Intron (SmedASXL_015153/SmedASXL_015153.path1, intron 2 of 6)	20446	smed_chr1	242708024	242708424	6.70632	4.39155	7.84285	-3.32365	1.71772e-26	3.60419e-24	242708018	242708418	6.87224	5.29434	7.87047	-2.41808	1.60628e-12	5.9346e-11	SmedASXL_015153
SmedASXL_013172	Promoter (<=1kb)	0	smed_chr2	28319240	28319640	6.04923	3.72211	7.18744	-3.3195	1.07952e-20	1.1276e-18	28319234	28319634	6.21574	4.61985	7.21845	-2.42071	5.07158e-12		SmedASXL_013172
SmedASXL_010475	Promoter (<=1kb)	0	smed_chr2	98325292	98325692	4.10531	1.47022	5.2807	-3.31711	6.96734e-09	1.25402e-07	98325292	98325692	4.36596	2.98378	5.31047	-2.01803	1.49972e-05	0.000145456	no
SmedASXL_079314	Promoter (1-2kb)	-1338	smed_chr2	178097512	178097912	7.83741	4.97263	9.03533	-3.31664	3.15312e-07	4.11023e-06	178097515	178097915	7.95607	5.78428	9.07184	-3.1781	4.08386e-26	1.50227e-23	no
SmedASXL_017205	Promoter (<=1kb)	-74	smed_chr1	96174294	96174694	5.51746	3.17709	6.65747	-3.31662	5.68567e-16	2.89981e-14	96174299	96174699	5.95034	5.09048	6.6932	-1.44482	3.79261e-05	0.000334018	SmedASXL_017205
SmedASXL_059776	Promoter (<=1kb)	0	smed_chr4	3686085	3686485	7.94905	4.8562	9.16578	-3.31636	2.60454e-06	2.85913e-05	3686087	3686487	8.10399	6.08387	9.19497	-3.00946	9.71047e-25	2.89966e-22	no
SmedASXL_015087	Intron (SmedASXL_015087/SmedASXL_015087.path1, intron 3 of 3)	28194	smed_chr2	91848538	91848938	6.73409	4.38424	7.87536	-3.31621	1.28972e-23	1.89264e-21	91848539	91848939	6.73342	4.11393	7.90713	-3.59012	2.04963e-23	4.90789e-21	no
SmedASXL_045965	Intron (SmedASXL_038139/SmedASXL_038139.path3, intron 1 of 5)	5321	smed_chr1	53630858	53631258	6.3772	4.04033	7.51672	-3.31572	1.13593e-22	1.46873e-20	53630852	53631252	6.3581	3.4486	7.55996	-3.44478	1.02493e-08	1.87697e-07	no
SmedASXL_046285	Intron (SmedASXL_017620/SmedASXL_017620.path1, intron 2 of 22)	4426	smed_chr2	74269522	74269922	4.95956	2.49443	6.11553	-3.31427	1.82123e-13	6.62065e-12	74269522	74269922	5.09924	3.30931	6.14624	-2.5497	1.42231e-09	3.06981e-08	no
SmedASXL_015625	Promoter (<=1kb)	-167	smed_chr2	152912775	152913175	4.72591	2.23837	5.88459	-3.3098	5.32599e-12	1.58258e-10	152912775	152913175	4.88235	3.16027	5.91469	-2.55717	1.85036e-09	3.88147e-08	SmedASXL_015625
SmedASXL_058495	Exon (SmedASXL_016591/SmedASXL_016591.path1, exon 9 of 15)	4453	smed_chr2	125781348	125781748	4.31981	1.7053	5.49298	-3.30417	7.32066e-10	1.5524e-08	125781348	125781748	4.41642	2.29762	5.52387	-2.79156	1.91813e-08	3.28738e-07	no
SmedASXL_011669	Promoter (<=1kb)	219	smed_chr1	5863148	5863548	7.60618	5.34599	8.73506	-3.30261	6.76771e-33	3.05441e-30	5863148	5863548	7.69788	5.80673	8.76526	-2.87181	5.45541e-25	1.7095e-22	no
SmedASXL_013846	Promoter (<=1kb)	978	smed_chr1	22618220	22618620	3.80189	1.08008	4.98625	-3.30199	1.06306e-07	1.53924e-06	22618220	22618620	3.88967	1.6399	5.01705	-2.80937	6.64559e-07	8.51051e-06	SmedASXL_013846
SmedASXL_043967	Intron (SmedASXL_076897/SmedASXL_076897.path5, intron 1 of 4)	-3411	smed_chr1	196495947	196496347	6.8944	4.60014	8.0281	-3.30144	2.28289e-25	4.20052e-23	196495946	196496346	6.9787	5.00298	8.06183	-2.91327	2.24099e-19	2.69577e-17	no
SmedASXL_008128	Promoter (<=1kb)	0	smed_chr2	238306383	238306783	6.03403	3.68245	7.17553	-3.30051	9.43909e-19	7.23663e-17	238306381	238306781	6.21005	4.62918	7.20903	-2.40293	1.10711e-11	3.60728e-10	no
SmedASXL_056041	Intron (SmedASXL_063204/SmedASXL_063204.path1, intron 1 of 3)	16963	smed_chr1	299549971	299550371	6.63574	3.99134	7.81212	-3.2971	5.47394e-09	1.00489e-07	299549971	299550371	6.67836	4.14798	7.84209	-3.50175	8.13762e-25	2.45892e-22	no
SmedASXL_048279	Promoter (1-2kb)	1071	smed_chr2	99760883	99761283	5.28365	2.83421	6.4377	-3.29465	3.79859e-14	1.51437e-12	99760883	99761283	5.32767	2.9929	6.46692	-2.63202	6.45173e-05	0.000536911	no
SmedASXL_009150	Promoter (<=1kb)	0	smed_chr1	301948442	301948842	6.16741	3.79088	7.3122	-3.29428	4.67701e-19	3.72914e-17	301948441	301948841	6.33545	4.7227	7.34231	-2.48297	6.62778e-13	2.62444e-11	SmedASXL_009150
SmedASXL_052057	Promoter (<=1kb)	-237	smed_chr1	231593338	231593738	8.36016	6.10421	9.48843	-3.28738	3.73677e-36	2.62892e-33	231593335	231593735	8.42367	6.35811	9.5224	-3.0758	2.05964e-30	1.81635e-27	no
SmedASXL_041865	Promoter (<=1kb)	0	smed_chr2	212030961	212031361	6.38028	4.05854	7.51776	-3.2867	1.39923e-21	1.62473e-19	212030961	212031361	6.58026	5.11151	7.54968	-2.32018	2.58657e-12	9.23382e-11	no
SmedASXL_009286	Intron (SmedASXL_079891/SmedASXL_079891.path1, intron 5 of 12)	-30379	smed_chr2	12579228	12579628	6.40343	4.07251	7.54216	-3.28634	2.8574e-21	3.19388e-19	12579228	12579628	6.41586	3.93328	7.57395	-3.4946	8.92215e-23	1.91917e-20	SmedASXL_009286
SmedASXL_082311	Promoter (<=1kb)	-184	smed_chr2	108478030	108478430	4.57219	2.1273	5.72568	-3.28155	2.09802e-10	4.79776e-09	108478030	108478430	4.66449	2.64786	5.75487	-2.84452	1.58094e-09	3.37773e-08	no
SmedASXL_040036	Promoter (<=1kb)	0	smed_chr3	69814666	69815066	6.96002	4.66656	8.0936	-3.27894	8.89851e-23	1.19264e-20	69814667	69815067	6.93458	4.15448	8.12465	-3.7835	3.9327e-30	3.21999e-27	no
SmedASXL_002698	Promoter (1-2kb)	-1855	smed_chr4	1426354	1426754	4.31551	1.7259	5.48596	-3.27886	1.70747e-09	3.44083e-08	1426354	1426754	4.40878	2.29316	5.51572	-2.89726	1.29554e-08	2.31248e-07	no
SmedASXL_080246	Promoter (<=1kb)	0	smed_chr1	27608564	27608964	4.31596	1.75712	5.48295	-3.27848	1.16172e-09	2.39554e-08	27608564	27608964	4.45906	2.61598	5.51696	-2.5514	1.40858e-07	2.03208e-06	no
SmedASXL_067186	Promoter (<=1kb)	0	smed_chr4	2110897	2111297	6.13008	3.82334	7.2655	-3.27759	6.06603e-21	6.53601e-19	2110900	2111300	6.21386	4.24604	7.29557	-2.86458	3.64656e-16	2.54978e-14	no
SmedASXL_011429	Promoter (<=1kb)	-7	smed_chr1	105346814	105347214	6.49108	4.20941	7.62301	-3.27665	4.96612e-25	8.73453e-23	105346807	105347207	6.57899	4.67932	7.648	-2.78722	4.45992e-16	3.05126e-14	SmedASXL_011429
SmedASXL_013913	Intron (SmedASXL_060428/SmedASXL_060428.path1, intron 2 of 13)	5392	smed_chr2	187716642	187717042	4.57622	2.00405	5.74471	-3.27231	5.95523e-11	1.49946e-09	187716642	187717042	4.6608	2.49931	5.77497	-3.00463	4.10873e-10	9.91329e-09	no
SmedASXL_019032	Promoter (<=1kb)	0	smed_chr3	94805148	94805548	6.26441	3.91306	7.40588	-3.27165	9.7506e-18	6.44294e-16	94805146	94805546	6.41966	4.80748	7.42638	-2.44304	1.09161e-11	3.56135e-10	no
SmedASXL_015251	Promoter (2-3kb)	2319	smed_chr3	69819406	69819806	4.79652	2.36196	5.94873	-3.27123	8.02014e-12	2.331e-10	69819406	69819806	4.83458	2.46393	5.9786	-3.16599	1.29683e-11	4.1666e-10	no
SmedASXL_013687	Promoter (2-3kb)	2820	smed_chr2	54396548	54396948	4.05098	1.40674	5.22735	-3.2695	1.26616e-08	2.17576e-07	54396548	54396948	4.17762	2.20774	5.2597	-2.73066	1.46545e-07	2.10584e-06	SmedASXL_013687
SmedASXL_021837	Intron (SmedASXL_018618/SmedASXL_018618.path5, intron 1 of 8)	5142	smed_chr2	185887572	185887972	4.78497	2.34874	5.93738	-3.26915	6.1392e-12	1.80548e-10	185887572	185887972	4.8994	3.0063	5.96714	-2.74869	4.80529e-10	1.14739e-08	no
SmedASXL_025759	Promoter (1-2kb)	-1521	smed_chr2	122504618	122505018	3.42019	0.229322	4.64407	-3.26813	3.08514e-06	3.33017e-05	122504618	122505018	3.75026	2.42696	4.67669	-1.79881	0.000453888	0.00310696	no
SmedASXL_055890	Promoter (<=1kb)	0	smed_chr1	263041135	263041535	6.68806	4.41221	7.81916	-3.26722	9.04034e-24	1.35153e-21	263041130	263041530	6.6917	4.23595	7.84652	-3.42872	5.85625e-24	1.58131e-21	no
SmedASXL_015118	Promoter (<=1kb)	0	smed_chr3	77442680	77443080	6.99	4.73718	8.11782	-3.26383	3.61015e-26	7.25671e-24	77442675	77443075	7.11696	5.39843	8.14851	-2.62869	1.82996e-18	1.88049e-16	no
SmedASXL_044883	Promoter (<=1kb)	0	smed_chr1	234377042	234377442	6.99751	4.75118	8.1244	-3.26316	6.80455e-30	2.19953e-27	234377040	234377440	7.03426	4.82204	8.15613	-3.20537	5.02344e-27	2.23693e-24	no
SmedASXL_072697	Intron (SmedASXL_075819/SmedASXL_075819.path1, intron 1 of 11)	-15455	smed_chr3	62041263	62041663	5.65394	3.30774	6.79472	-3.25897	3.28784e-17	1.98099e-15	62041270	62041670	5.64714	3.24322	6.79547	-3.27249	2.63448e-16	1.88894e-14	no
SmedASXL_064252	Promoter (1-2kb)	1781	smed_chr3	32096195	32096595	6.13945	3.87075	7.26954	-3.25843	2.3478e-20	2.34977e-18	32096201	32096601	6.25139	4.44591	7.30163	-2.70281	3.82782e-15	2.24383e-13	no
SmedASXL_032485	Promoter (<=1kb)	0	smed_chr1	261518644	261519044	5.89926	3.5879	7.03532	-3.25711	4.74281e-17	2.79429e-15	261518644	261519044	5.95142	3.75727	7.07059	-3.10727	4.00239e-15	2.33002e-13	no
SmedASXL_052780	Promoter (<=1kb)	0	smed_chr4	1907849	1908249	6.25019	3.96671	7.38237	-3.25654	1.05324e-22	1.38426e-20	1907850	1908250	6.31244	4.23407	7.4133	-2.96987	3.7848e-17	3.05942e-15	no
SmedASXL_069661	Promoter (<=1kb)	-308	smed_chr1	75048313	75048713	4.50167	2.01318	5.66047	-3.2554	1.57261e-10	3.68431e-09	75048313	75048713	4.57774	2.40548	5.69358	-2.85339	1.57872e-08	2.75024e-07	no
SmedASXL_045396	Promoter (<=1kb)	0	smed_chr1	184260891	184261291	7.98354	5.73664	9.1105	-3.25441	5.94628e-30	1.94842e-27	184260891	184261291	8.11841	6.42699	9.14384	-2.58252	1.957e-15		no
SmedASXL_062642	Intron (SmedASXL_018538/SmedASXL_018538.path1, intron 6 of 32)	-15111	smed_chr4	1889562	1889962	4.14151	1.4681	5.32094	-3.25404	5.82916e-09	1.065e-07	1889562	1889962	4.27506	2.33443	5.35178	-2.67388	1.09104e-07	1.60911e-06	no
SmedASXL_060256	Promoter (1-2kb)	1342	smed_chr3	84590327	84590727	5.95397	3.6283	7.09198	-3.25327	1.8922e-19	1.65488e-17	84590327	84590727	6.0178	3.91435	7.12277	-3.07027	1.6789e-18	1.73934e-16	no
SmedASXL_067427	Promoter (<=1kb)	0	smed_chr1	236237971	236238371	6.07767	3.80935	7.2077	-3.25245	3.02081e-21	3.36083e-19	236237966	236238366	6.16611	4.23803	7.2405	-2.8504	3.25858e-17	2.68537e-15	no
SmedASXL_060107	Intron (SmedASXL_010306/SmedASXL_010306.path1, intron 1 of 5)	-4228	smed_chr1	76794875	76795275	5.75662	3.46463	6.88999	-3.25085	2.24241e-17	1.38863e-15	76794874	76795274	5.76426	3.30786	6.91917	-3.298	2.07541e-15	1.26024e-13	no
SmedASXL_080054	Promoter (<=1kb)	-478	smed_chr4	9501728	9502128	6.41919	4.12807	7.55244	-3.25002	2.27871e-21	2.57108e-19	9501727	9502127	6.58739	5.02414	7.58191	-2.42567	5.70195e-14	2.74104e-12	no
SmedASXL_061496	Intron (SmedASXL_042775/SmedASXL_042775.path1, intron 1 of 15)	34282	smed_chr1	287772765	287773165	4.15717	1.48133	5.33685	-3.24908	1.27788e-08	2.19433e-07	287772765	287773165	4.22532	1.88748	5.36497	-2.94041	7.29441e-08	1.11467e-06	no
SmedASXL_009245	Promoter (<=1kb)	0	smed_chr2	174128815	174129215	5.39205	3.017	6.53664	-3.248	1.08347e-15	5.34363e-14	174128817	174129217	5.47542	3.43535	6.56983	-2.85045	1.48964e-12	5.53588e-11	no
SmedASXL_029839	Promoter (1-2kb)	1992	smed_chr3	89229985	89230385	5.5906	3.25203	6.73036	-3.24735	3.15542e-17	1.91083e-15	89229959	89230359	5.62568	3.26621	6.76823	-3.20856	9.2351e-16	5.90441e-14	SmedASXL_029839
SmedASXL_001142	Promoter (1-2kb)	1701	smed_chr2	242239289	242239689	5.80353	3.51233	6.9368	-3.24625	1.63284e-19	1.45195e-17	242239282	242239682	5.90831	4.08093	6.96304	-2.71132	6.60042e-15	3.66591e-13	no
SmedASXL_055355	Promoter (<=1kb)	-220	smed_chr3	110267749	110268149	5.65735	3.36909	6.7902	-3.2454	1.76247e-17	1.10568e-15	110267737	110268137	5.95496	4.85936	6.80142	-1.78902	6.90228e-07	8.7826e-06	no
SmedASXL_040090	Intron (SmedASXL_043082/SmedASXL_043082.path1, intron 1 of 1)	-18456	smed_chr1	25301213	25301613	5.37398	3.01318	6.5167	-3.239	4.6815e-16	2.41866e-14	25301196	25301596	5.40399	3.1331	6.53439	-3.14926	4.26657e-15	2.46123e-13	no
SmedASXL_002749	Promoter (1-2kb)	1545	smed_chr1	163328269	163328669	5.51264	3.17921	6.6517	-3.23879	1.15721e-15	5.66064e-14	163328269	163328669	5.57723	3.46618	6.68343	-3.02614	1.69222e-15	1.04252e-13	no
SmedASXL_072697	Promoter (1-2kb)	1843	smed_chr3	62023570	62023970	5.63699	3.35234	6.76934	-3.23655	4.9667e-18	3.42725e-16	62023572	62023972	5.80881	4.23094	6.80703	-2.44832	4.17003e-13	1.71824e-11	no
SmedASXL_024352	Promoter (1-2kb)	1337	smed_chr2	224037409	224037809	5.09256	2.83234	6.22144	-3.23455	1.31132e-13	4.85554e-12	224037357	224037757	5.27513	3.64473	6.28627	-2.48075	6.95363e-11	1.9438e-09	no
SmedASXL_017142	Intron (SmedASXL_045440/SmedASXL_045440.path1, intron 1 of 4)	20347	smed_chr1	234112710	234113110	7.62621	5.04373	8.79586	-3.23395	1.50314e-08	2.54099e-07	234112731	234113131	7.72458	5.99812	8.75788	-2.6093	4.02462e-14	1.97404e-12	SmedASXL_017142
SmedASXL_032313	Promoter (<=1kb)	-32	smed_chr4	46552080	46552480	7.21807	4.98508	8.34301	-3.23317	7.11256e-24	1.07001e-21	46552082	46552482	7.19228	4.49577	8.37408	-3.08104	2.21016e-06	2.53494e-05	no
SmedASXL_032114	Intron (SmedASXL_033144/SmedASXL_033144.path1, intron 1 of 13)	4774	smed_chr2	222465708	222466108	4.95853	2.58741	6.10261	-3.23262	2.02943e-13	7.26705e-12	222465708	222466108	4.93492	2.05348	6.13432	-3.64673	9.38898e-14	4.30942e-12	no
SmedASXL_001768	Exon (SmedASXL_001768/SmedASXL_001768.path1, exon 3 of 10)	13564	smed_chr2	232845857	232846257	7.14111	4.93187	8.26254	-3.23258	6.11432e-31	2.20891e-28	232845858	232846258	7.20509	5.19565	8.29421	-3.00598	6.18417e-26	2.2108e-23	no
SmedASXL_018153	Intron (SmedASXL_022335/SmedASXL_022335.path1, intron 1 of 1)	-8115	smed_chr2	202536143	202536543	4.46165	1.97926	5.61972	-3.22913	1.83404e-10	4.23866e-09	202536143	202536543	4.53404	2.34293	5.65276	-2.97757	1.04913e-09	2.33999e-08	no
SmedASXL_003549	3' UTR	13925	smed_chr1	88152934	88153334	5.18524	2.83503	6.32656	-3.22879	1.93302e-13	6.96085e-12	88152934	88153334	5.26637	3.25599	6.35566	-2.89383	2.71749e-12	9.63343e-11	no
SmedASXL_009795	Promoter (<=1kb)	940	smed_chr1	143137010	143137410	7.81144	5.30324	8.97258	-3.22666	2.02244e-09	4.01466e-08	143137000	143137400	8.04615	6.61356	9.0054	-2.32323	5.13853e-19	5.72045e-17	SmedASXL_009795
SmedASXL_018923	Promoter (1-2kb)	1620	smed_chr2	30967487	30967887	5.35278	3.04256	6.48868	-3.22614	5.168e-15	2.30632e-13	30967513	30967913	5.8123	5.00547	6.52823	-1.34431	0.000120555	0.00093719	no
SmedASXL_031026	Promoter (<=1kb)	0	smed_chr2	20396511	20396911	3.90524	1.31573	5.07567	-3.22379	9.2082e-08	1.34963e-06	20396511	20396911	4.15282	2.74602	5.10462	-2.10551	1.88009e-05	0.000177201	no
SmedASXL_017728	Intron (SmedASXL_031563/SmedASXL_031563.path1, intron 6 of 10)	-8271	smed_chr1	68612483	68612883	6.66773	4.44079	7.79178	-3.22254	2.21139e-24	3.48003e-22	68612489	68612889	6.83008	5.27577	7.82231	-2.4181	2.95251e-14	1.48397e-12	no
SmedASXL_014042	Intron (SmedASXL_073110/SmedASXL_073110.path3, intron 1 of 1)	10768	smed_chr3	72346519	72346919	8.44017	6.25803	9.55752	-3.222	1.19558e-38	1.26369e-35	72346506	72346906	8.40893	5.99825	9.55812	-3.46774	1.01515e-40	1.28833e-36	no
SmedASXL_062140	Promoter (2-3kb)	-2741	smed_chr3	92025674	92026074	5.54329	3.25972	6.67548	-3.21992	1.54369e-16	8.58722e-15	92025676	92026076	5.58803	3.34797	6.714	-3.08113	1.84756e-13	8.05077e-12	no
SmedASXL_012639	Intron (SmedASXL_057946/SmedASXL_057946.path1, intron 2 of 2)	-3568	smed_chr2	103384698	103385098	5.54928	2.7259	6.74342	-3.21869	1.1053e-06	1.30497e-05	103384698	103385098	5.58365	2.77474	6.77644	-3.70353	1.47546e-18	1.55395e-16	SmedASXL_012639
SmedASXL_048301	Promoter (1-2kb)	1829	smed_chr1	90114399	90114799	7.55499	5.31534	8.68091	-3.21855	2.01869e-26	4.19887e-24	90114396	90114796	7.63026	5.64518	8.71507	-2.96074	7.83581e-24	2.0504e-21	no
SmedASXL_006231	Promoter (<=1kb)	437	smed_chr3	91721736	91722136	7.15243	4.89374	8.2811	-3.21751	1.44017e-21	1.6642e-19	91721737	91722137	7.25201	5.40218	8.31127	-2.77846	3.49883e-19	4.05513e-17	no
SmedASXL_072826	Intron (SmedASXL_071441/SmedASXL_071441.path2, intron 11 of 17)	5509	smed_chr1	206778939	206779339	7.79073	5.55825	8.9156	-3.21616	1.69303e-24	2.75491e-22	206778960	206779360	7.91062	6.3137	8.9136	-2.1934	4.32818e-05	0.000375069	no
SmedASXL_027244	Promoter (1-2kb)	1497	smed_chr3	80452302	80452702	5.16802	2.82032	6.309	-3.21131	3.2599e-13	1.13669e-11	80452306	80452706	5.24567	3.26135	6.33035	-2.77507	3.12629e-10	7.71151e-09	no
SmedASXL_014292	Intron (SmedASXL_014292/SmedASXL_014292.path1, intron 1 of 5)	3514	smed_chr1	43518917	43519317	5.94883	3.74838	7.06895	-3.211	9.9645e-19	7.61504e-17	43518923	43519323	5.9551	3.57189	7.10076	-3.36845	8.13055e-19	8.89524e-17	no
SmedASXL_043885	Promoter (<=1kb)	0	smed_chr3	34785948	34786348	7.70627	5.4946	8.82807	-3.21017	9.65934e-27	2.10047e-24	34785943	34786343	7.71035	5.34378	8.85384	-3.36456	2.7449e-27	1.33983e-24	no
SmedASXL_006330	Intron (SmedASXL_075600/SmedASXL_075600.path1, intron 1 of 2)	5152	smed_chr4	11152315	11152715	6.0105	3.73928	7.14095	-3.2077	3.36691e-20	3.30067e-18	11152315	11152715	6.08365	4.07901	7.17192	-2.92222	3.13193e-16	2.21433e-14	SmedASXL_006330
SmedASXL_051672	Intron (SmedASXL_068169/SmedASXL_068169.path1, intron 1 of 2)	-29730	smed_chr2	245137726	245138126	5.47733	3.21338	6.60674	-3.20415	2.00481e-16	1.08989e-14	245137726	245138126	5.44198	2.57733	6.63989	-3.75145	1.67902e-17	1.4645e-15	no
SmedASXL_079785	Distal Intergenic	34257	smed_chr2	230909712	230910112	4.43547	2.0055	5.5871	-3.19815	2.48441e-10	5.60232e-09	230909712	230910112	4.54258	2.60189	5.61932	-2.67355	1.43525e-08	2.52457e-07	no
SmedASXL_042401	Promoter (<=1kb)	-376	smed_chr3	70173296	70173696	4.9515	2.63174	6.08871	-3.19697	9.00967e-13	2.95221e-11	70173297	70173697	4.99052	2.7278	6.11975	-2.41112	0.000316001	0.00223981	SmedASXL_042401
SmedASXL_050826	Promoter (<=1kb)	0	smed_chr1	258631913	258632313	7.97434	5.79903	9.09064	-3.19632	2.58935e-34	1.4404e-31	258631975	258632375	7.79233	5.4747	8.92924	-3.34935	1.08316e-28	7.04941e-26	no
SmedASXL_043494	Promoter (<=1kb)	0	smed_chr3	10819802	10820202	5.03238	2.75798	6.16328	-3.1962	2.78651e-13	9.87456e-12	10819802	10820202	5.08779	2.97604	6.1941	-2.95604	3.04782e-12	1.07295e-10	no
SmedASXL_041511	Intron (Smed-prog2b_SmedASXL_008106/Smed-prog2b_SmedASXL_008106.path1, intron 1 of 6)	9031	smed_chr1	117903717	117904117	3.91423	1.35708	5.08103	-3.19512	1.68474e-07	2.32431e-06	117903717	117904117	4.14759	2.67858	5.11709	-2.06129	4.2992e-05	0.000372813	no
SmedASXL_021451	Promoter (<=1kb)	0	smed_chr2	26926223	26926623	5.58965	3.30089	6.72258	-3.19374	9.06739e-17	5.21375e-15	26926221	26926621	5.69344	3.8357	6.75428	-2.75312	1.39882e-14	7.35091e-13	no
SmedASXL_012683	Promoter (<=1kb)	301	smed_chr1	29232829	29233229	6.118	3.90728	7.23965	-3.19162	3.77857e-21	4.18441e-19	29232831	29233231	6.30371	4.84466	7.27044	-2.27592	4.23957e-11		SmedASXL_012683
SmedASXL_000704	Promoter (<=1kb)	-23	smed_chr4	44304978	44305378	4.79883	2.47684	5.93635	-3.19028	6.78631e-12	1.98446e-10	44304978	44305378	4.89847	3.00677	5.96595	-2.71823	3.68511e-10	8.97653e-09	SmedASXL_000704
SmedASXL_060487	Promoter (<=1kb)	49	smed_chr1	15453558	15453958	6.56541	4.37115	7.68459	-3.18855	1.82741e-19	1.60705e-17	15453556	15453956	6.88799	5.84406	7.71377	-1.76901	5.41282e-08	8.50294e-07	no
SmedASXL_055996	Promoter (1-2kb)	-1910	smed_chr2	99623235	99623635	7.64224	5.43047	8.76405	-3.18799	9.02257e-25	1.53064e-22	99623241	99623641	7.84379	6.49139	8.77928	-1.81403	0.000705564	0.00459903	no
SmedASXL_005530	Distal Intergenic	5375	smed_chr3	60403312	60403712	5.45437	3.21338	6.58047	-3.18372	1.64757e-16	9.08059e-15	60403312	60403712	5.42576	2.67741	6.61275	-3.70199	5.54345e-17	4.35616e-15	SmedASXL_005530
SmedASXL_010125	Promoter (<=1kb)	27	smed_chr2	124070751	124071151	4.85443	2.53	5.99227	-3.18183	2.46336e-12	7.6227e-11	124070753	124071153	5.24104	4.3	6.02237	-1.53606	5.1093e-05	0.000435621	SmedASXL_010125
SmedASXL_075112	Promoter (2-3kb)	2656	smed_chr1	262435264	262435664	4.85272	2.49443	5.99512	-3.18178	4.94164e-12	1.47889e-10	262567631	262568031	4.24828	2.72336	5.23287	-2.11272	3.47129e-05	0.000308706	no
SmedASXL_078125	Intron (SmedASXL_075763/SmedASXL_075763.path1, intron 1 of 3)	21645	smed_chr1	139325515	139325915	4.11484	1.60975	5.27561	-3.18177	1.35922e-08	2.31571e-07	139325515	139325915	4.21909	2.19922	5.31003	-2.69822	2.4901e-07	3.44247e-06	no
SmedASXL_022484	Promoter (<=1kb)	50	smed_chr2	247794225	247794625	4.54022	2.14137	5.6879	-3.18039	2.58824e-10	5.81322e-09	247794225	247794625	4.60197	2.42091	5.71915	-2.97731	4.09751e-10	9.89563e-09	no
SmedASXL_005387	3' UTR	7160	smed_chr2	42735637	42736037	5.74839	3.49391	6.87645	-3.18013	6.74812e-16	3.41258e-14	42735639	42736039	5.82686	3.86245	6.90795	-2.83073	5.34998e-15	3.0311e-13	SmedASXL_005387
SmedASXL_050169	Promoter (<=1kb)	0	smed_chr3	16439566	16439966	4.32118	1.9007	5.47162	-3.17895	9.27357e-10	1.94582e-08	16439566	16439966	4.39344	2.25607	5.50384	-1.80396	0.00452989	0.0233505	no
SmedASXL_070110	Intron (SmedASXL_067954/SmedASXL_067954.path1, intron 1 of 1)	4563	smed_chr3	34859061	34859461	5.59832	3.29026	6.73393	-3.17857	1.06808e-16	6.03985e-15	34859082	34859482	5.74737	4.05498	6.77302	-2.54509	1.02846e-12	3.93136e-11	no
SmedASXL_014687	Intron (SmedASXL_078475/SmedASXL_078475.path1, intron 1 of 1)	11746	smed_chr3	39070349	39070749	4.92572	2.63766	6.05854	-3.17689	6.48998e-13	2.16212e-11	39070349	39070749	4.92332	2.37177	6.08948	-3.34601	1.59745e-12	5.91058e-11	no
SmedASXL_073400	Promoter (1-2kb)	1025	smed_chr2	158413831	158414231	4.42444	1.97926	5.57796	-3.17426	9.53735e-10	1.99767e-08	158413831	158414231	4.60312	3.00451	5.60651	-2.3688	4.36713e-07	5.77325e-06	no
SmedASXL_009585	Promoter (<=1kb)	0	smed_chr1	152839392	152839792	8.21387	6.05399	9.3278	-3.17145	9.53974e-28	2.42756e-25	152839394	152839794	8.30946	6.51643	9.3571	-2.73501	1.95534e-20	2.80398e-18	SmedASXL_009585
SmedASXL_035860	Distal Intergenic	3477	smed_chr1	183326059	183326459	5.66265	3.43598	6.78666	-3.17046	7.90437e-18	5.31103e-16	183326059	183326459	5.69392	3.46167	6.81875	-3.10153	4.84634e-16	3.27154e-14	no
SmedASXL_013946	Promoter (<=1kb)	-131	smed_chr2	202298120	202298520	6.43044	4.23314	7.55008	-3.17031	5.01482e-20	4.77907e-18	202298126	202298526	6.78115	5.80268	7.57917	-1.64137	3.32916e-06	3.68838e-05	SmedASXL_013946
SmedASXL_023825	Promoter (<=1kb)	0	smed_chr1	59461437	59461837	3.73339	1.21859	4.8953	-3.16816	4.77812e-07	6.07293e-06	59461437	59461837	3.85662	1.95848	4.92533	-2.57772	3.24516e-06	3.60476e-05	no
SmedASXL_000496	Promoter (<=1kb)	0	smed_chr4	8880305	8880705	6.6243	4.11963	7.78502	-3.1673	1.62464e-08	2.73479e-07	8880298	8880698	6.76412	4.95589	7.81493	-2.73136	4.10168e-17	3.29459e-15	no
SmedASXL_016597	Promoter (<=1kb)	-675	smed_chr2	191424955	191425355	5.08046	2.75167	6.2189	-3.16536	9.88659e-14	3.7009e-12	191424955	191425355	5.06716	2.36139	6.24991	-2.49103	0.00045527	0.00311474	no
SmedASXL_041173	Promoter (<=1kb)	0	smed_chr1	1981767	1982167	4.96644	2.64756	6.10353	-3.16518	4.46629e-13	1.5262e-11	1981770	1982170	5.07067	3.15104	6.14347	-2.74151	1.2508e-10	3.31052e-09	no
SmedASXL_013064	Intron (SmedASXL_013064/SmedASXL_013064.path1, intron 3 of 9)	15908	smed_chr1	277554515	277554915	6.86961	4.69579	7.98568	-3.16476	7.51796e-27	1.64981e-24	277554590	277554990	6.98914	5.32708	8.00779	-2.58155	3.57635e-17	2.90945e-15	no
SmedASXL_003665	Promoter (<=1kb)	-164	smed_chr2	168882785	168883185	4.6272	2.21608	5.77645	-3.16308	5.82746e-10	1.2592e-08	168882785	168883185	4.65632	2.25749	5.804	-3.17386	5.77894e-10	1.3519e-08	no
SmedASXL_008321	Promoter (<=1kb)	0	smed_chr2	59727945	59728345	7.1048	4.94152	8.21925	-3.16107	3.9336e-26	7.77618e-24	59727943	59728343	7.21931	5.4952	8.2521	-2.65736	7.4929e-21	1.18127e-18	no
SmedASXL_079587	Intron (SmedASXL_066302/SmedASXL_066302.path1, intron 1 of 16)	-10293	smed_chr3	57036401	57036801	6.03118	3.78864	7.15751	-3.15827	3.46015e-17	2.07957e-15	57036395	57036795	6.21688	4.70892	7.19697	-2.30048	1.51503e-09	3.25335e-08	no
SmedASXL_067923	Intron (SmedASXL_014189/SmedASXL_014189.path1, intron 1 of 2)	-4358	smed_chr4	46905840	46906240	6.93533	4.7646	8.05093	-3.15814	1.76948e-24	2.85986e-22	46905840	46906240	7.0276	5.20653	8.08105	-2.73705	2.5589e-16	1.84517e-14	no
SmedASXL_060338	Promoter (<=1kb)	0	smed_chr3	83661911	83662311	6.16247	3.95567	7.28354	-3.15775	1.54781e-20	1.60275e-18	83661906	83662306	6.18997	3.96478	7.31377	-3.18376	4.06297e-20	5.48544e-18	no
SmedASXL_018408	Intron (SmedASXL_074906/SmedASXL_074906.path1, intron 1 of 10)	9218	smed_chr3	23624728	23625128	6.41814	4.18262	7.54345	-3.15639	2.13597e-18	1.54825e-16	23624727	23625127	6.55021	4.83549	7.58091	-2.5634	5.64101e-12	1.91673e-10	SmedASXL_018408
SmedASXL_002548	Promoter (<=1kb)	0	smed_chr1	6692214	6692614	7.35939	5.20192	8.47294	-3.15462	8.0848e-26	1.57226e-23	6692213	6692613	7.55277	6.14427	8.50506	-2.27453	3.45719e-15	2.03597e-13	no
SmedASXL_050883	Intron (SmedASXL_042775/SmedASXL_042775.path1, intron 15 of 15)	5912	smed_chr1	288689244	288689644	4.06482	1.58741	5.22228	-3.15303	1.29293e-08	2.21698e-07	288689244	288689644	4.18731	2.30053	5.25383	-2.51298	9.22028e-07	1.14328e-05	no
SmedASXL_066365	Promoter (<=1kb)	-303	smed_chr2	109657343	109657743	5.17515	2.88586	6.30815	-3.1522	4.75097e-13	1.61885e-11	109657343	109657743	5.222	3.03814	6.33961	-3.12198	1.28612e-13	5.76756e-12	no
SmedASXL_015153	Intron (SmedASXL_015153/SmedASXL_015153.path1, intron 2 of 6)	22553	smed_chr1	242705916	242706316	5.99224	3.3565	7.1677	-3.1517	7.27942e-07	8.92484e-06	242705911	242706311	6.09816	4.02296	7.1985	-3.06266	5.5313e-17	4.35616e-15	SmedASXL_015153
SmedASXL_032549	Distal Intergenic	3129	smed_chr1	174610143	174610543	6.34731	4.14521	7.46768	-3.15157	2.23374e-21	2.53228e-19	174610125	174610525	6.40338	4.25136	7.51609	-2.62042	2.15345e-05	0.000200509	no
SmedASXL_042419	Promoter (1-2kb)	1567	smed_chr2	124716611	124717011	4.83229	2.55949	5.96297	-3.15129	2.54578e-12	7.86758e-11	124716611	124717011	4.81624	2.14824	5.99511	-3.41384	3.59992e-12	1.26206e-10	no
SmedASXL_048910	Promoter (<=1kb)	-542	smed_chr2	179450837	179451237	7.11309	4.93894	8.22921	-3.14997	2.51371e-24	3.92993e-22	179450834	179451234	7.39066	6.24048	8.25788	-1.91202	2.3222e-09	4.79156e-08	no
SmedASXL_045447	Promoter (<=1kb)	0	smed_chr2	231629940	231630340	4.58648	2.25264	5.7256	-3.14935	6.94891e-11	1.72784e-09	231629949	231630349	4.73323	3.05003	5.75678	-2.41847	5.69455e-08	8.91666e-07	no
SmedASXL_018511	Promoter (1-2kb)	1128	smed_chr3	114466781	114467181	5.1509	2.86743	6.28308	-3.14837	1.23202e-13	4.59751e-12	114466781	114467181	5.31314	3.72233	6.3146	-2.3663	1.01269e-09	2.26668e-08	no
SmedASXL_031589	Promoter (1-2kb)	-1099	smed_chr1	205649655	205650055	4.65408	2.26555	5.80043	-3.14737	5.69973e-11	1.44273e-09	205649621	205650021	4.65298	2.299	5.7948	-3.1966	5.88372e-11	1.65578e-09	no
SmedASXL_048475	Promoter (<=1kb)	-23	smed_chr3	43840438	43840838	3.1882	0.1427	4.40128	-3.14582	2.10497e-05	0.000188792	43840438	43840838	3.27752	0.823926	4.43208	-2.65501	5.39728e-05	0.000457574	no
SmedASXL_022712	Intron (SmedASXL_083237/SmedASXL_083237.path1, intron 1 of 1)	-8314	smed_chr3	13302825	13303225	4.65062	2.39615	5.77868	-3.14475	2.10932e-10	4.819e-09	13302825	13303225	4.66902	2.33233	5.80852	-3.0716	2.36879e-10	5.99447e-09	no
SmedASXL_029631	Intron (SmedASXL_031769/SmedASXL_031769.path1, intron 1 of 1)	-8158	smed_chr2	150907050	150907450	5.79919	3.6042	6.91848	-3.14283	2.30986e-18	1.66421e-16	150907054	150907454	5.92114	4.15588	6.9629	-2.64925	2.68314e-14	1.36207e-12	no
SmedASXL_017584	Distal Intergenic	-10975	smed_chr2	71190390	71190790	5.06816	2.73056	6.20779	-3.14278	7.33837e-13	2.44136e-11	71190390	71190790	5.05454	2.33726	6.23845	-3.57208	2.52889e-14	1.29152e-12	no
SmedASXL_016198	Intron (SmedASXL_009637/SmedASXL_009637.path1, intron 6 of 9)	10365	smed_chr1	204603570	204603970	4.40317	2.05518	5.54419	-3.14249	5.75922e-10	1.24783e-08	204603570	204603970	4.53076	2.7477	5.5763	-2.44876	2.94522e-07	4.02561e-06	no
SmedASXL_020986	Promoter (1-2kb)	1358	smed_chr3	78025852	78026252	5.38797	3.11395	6.51881	-3.14247	1.54406e-15	7.41645e-14	78025852	78026252	5.3598	2.57493	6.55032	-3.67235	4.60215e-17	3.66181e-15	no
SmedASXL_014970	Promoter (<=1kb)	37	smed_chr3	60997489	60997889	6.6056	4.45488	7.71811	-3.14042	3.81041e-24	5.88032e-22	60997482	60997882	6.7961	5.3869	7.74859	-2.19992	1.73624e-09	3.67244e-08	no
SmedASXL_003072	Promoter (1-2kb)	1993	smed_chr3	22724855	22725255	4.39613	2.0055	5.54275	-3.13857	1.0706e-09	2.21912e-08	22724855	22725255	4.48081	2.43088	5.5769	-2.85788	1.17973e-08	2.12518e-07	no
SmedASXL_071698	Promoter (2-3kb)	-2142	smed_chr1	238864765	238865165	6.81421	4.64902	7.92896	-3.13725	1.91303e-22	2.39879e-20	238864761	238865161	6.87274	4.86659	7.96129	-2.98758	9.80568e-23	2.07406e-20	no
SmedASXL_065131	Promoter (<=1kb)	0	smed_chr2	58271800	58272200	4.68989	2.41476	5.82089	-3.13654	6.94238e-11	1.72784e-09	58271800	58272200	4.7933	2.95664	5.84992	-2.68013	2.97993e-09	6.01245e-08	no
SmedASXL_078950	Promoter (<=1kb)	0	smed_chr3	79551035	79551435	7.54974	5.42486	8.65816	-3.13484	2.54761e-32	1.1285e-29	79551075	79551475	7.68483	5.77288	8.75618	-2.89694	3.34909e-28	2.12517e-25	no
SmedASXL_024263	Intron (SmedASXL_060904/SmedASXL_060904.path2, intron 1 of 1)	3110	smed_chr2	94429813	94430213	4.51221	2.20271	5.64801	-3.1334	4.85541e-10	1.05775e-08	94429813	94430213	4.59169	2.60363	5.67704	-2.76327	1.18491e-08	2.133e-07	no
SmedASXL_011087	Promoter (<=1kb)	0	smed_chr2	72269125	72269525	6.71458	4.22727	7.87324	-3.13332	5.27084e-08	8.06128e-07	72269124	72269524	6.77916	4.54842	7.90377	-3.2259	6.76831e-25	2.0698e-22	SmedASXL_011087
SmedASXL_075608	Intron (SmedASXL_078924/SmedASXL_078924.path1, intron 1 of 9)	17576	smed_chr3	43368945	43369345	5.11568	2.81072	6.25085	-3.13296	1.73031e-13	6.31893e-12	43368945	43369345	5.14078	2.77529	6.28413	-3.15808	6.83383e-13	2.69342e-11	no
SmedASXL_077245	Intron (SmedASXL_067241/SmedASXL_067241.path1, intron 1 of 2)	11745	smed_chr1	81314559	81314959	5.21264	2.97534	6.33821	-3.13252	8.88961e-14	3.36455e-12	81351744	81352144	6.23335	6.59514	5.42861	1.01532	0.000336611	0.00237132	no
SmedASXL_074061	Promoter (1-2kb)	1339	smed_chr3	116761331	116761731	8.22888	6.08552	9.34022	-3.13139	2.25554e-26	4.65107e-24	116761325	116761725	8.31842	6.50037	9.37124	-2.79146	7.73826e-27	3.27354e-24	no
SmedASXL_017952	Promoter (<=1kb)	727	smed_chr1	81828122	81828522	8.48871	6.34823	9.5996	-3.12624	5.89472e-25	1.02175e-22	81828120	81828520	8.71548	7.42434	9.63161	-2.11531	9.10811e-13	3.52686e-11	SmedASXL_017952
SmedASXL_040618	Promoter (<=1kb)	-13	smed_chr2	204169404	204169804	3.77979	1.15663	4.9539	-3.12551	2.96853e-07	3.8908e-06	204169404	204169804	3.94806	2.21474	4.98288	-2.36507	9.88598e-06	9.92194e-05	no
SmedASXL_015369	Promoter (<=1kb)	0	smed_chr2	229060630	229061030	7.48211	5.33405	8.59419	-3.1225	3.04028e-24	4.7223e-22	229060632	229061032	7.63953	6.10684	8.62616	-2.39934	1.46517e-13	6.51294e-12	SmedASXL_015369
SmedASXL_075866	Promoter (<=1kb)	0	smed_chr3	20929989	20930389	3.48611	0.672922	4.67931	-3.12001	3.19243e-06	3.43204e-05	20929989	20930389	3.66552	1.89135	4.70918	-2.2784	4.80004e-05	0.000411464	no
SmedASXL_005179	Promoter (1-2kb)	-1609	smed_chr2	96421415	96421815	7.06646	4.48106	8.23643	-3.11969	4.38592e-07	5.60722e-06	96421432	96421832	7.14728	4.95289	8.26648	-3.15723	5.44825e-22	9.87768e-20	no
SmedASXL_045995	Promoter (1-2kb)	-1659	smed_chr4	42910683	42911083	4.49423	2.16485	5.63275	-3.11796	8.82442e-10	1.85483e-08	42910683	42911083	4.61043	2.80128	5.66143	-2.58507	1.12482e-07	1.65509e-06	no
SmedASXL_014432	Distal Intergenic	-7032	smed_chr2	166987181	166987581	4.33318	2.05659	5.4644	-3.11729	3.67674e-09	6.96891e-08	166987181	166987581	4.38724	2.24847	5.49786	-2.89211	1.15087e-08	2.08058e-07	no
SmedASXL_015412	3' UTR	4590	smed_chr1	60486546	60486946	5.98578	3.83069	7.09896	-3.11641	2.14937e-19	1.84276e-17	60486565	60486965	6.07802	4.21673	7.13956	-2.74536	1.03914e-15	6.57741e-14	no
SmedASXL_074428	Promoter (<=1kb)	0	smed_chr3	73006494	73006894	5.00435	2.77248	6.12912	-3.11586	4.30443e-13	1.47721e-11	73006494	73006894	5.03953	2.82339	6.16199	-2.96895	7.14532e-11	1.99519e-09	no
SmedASXL_005240	Intron (SmedASXL_063204/SmedASXL_063204.path1, intron 1 of 3)	-8799	smed_chr1	299075849	299076249	3.90754	1.42054	5.06615	-3.11448	7.38896e-08	1.10121e-06	299075849	299076249	4.10809	2.56769	5.09673	-2.20034	9.58422e-06	9.63553e-05	no
SmedASXL_033248	Intron (SmedASXL_082060/SmedASXL_082060.path1, intron 1 of 1)	9692	smed_chr3	96086524	96086924	3.65444	1.15925	4.81403	-3.10958	7.40053e-07	9.05476e-06	96086524	96086924	3.77019	1.83602	4.84572	-2.42387	1.63568e-05	0.000156845	no
SmedASXL_010215	Promoter (<=1kb)	0	smed_chr1	70766450	70766850	5.84369	3.67188	6.95945	-3.10895	8.34378e-18	5.59057e-16	70766451	70766851	5.95316	4.20978	6.99018	-2.58672	1.36057e-12	5.08602e-11	no
SmedASXL_079982	Promoter (<=1kb)	817	smed_chr1	48971779	48972179	5.65334	3.473	6.77042	-3.10873	7.58691e-17	4.39416e-15	48971779	48972179	5.63722	3.08218	6.80378	-3.48951	1.54989e-17	1.36595e-15	no
SmedASXL_016203	Promoter (<=1kb)	926	smed_chr2	239380021	239380421	5.98576	3.87155	7.09247	-3.1087	2.02473e-18	1.47657e-16	239380022	239380422	5.99957	3.7798	7.12257	-2.61886	3.42992e-05	0.000305467	no
SmedASXL_032918	Promoter (2-3kb)	2380	smed_chr4	39279969	39280369	4.09253	1.78937	5.22746	-3.1069	3.05377e-08	4.83749e-07	39279969	39280369	4.03337	0.845916	5.257	-3.68108	1.42293e-08	2.50812e-07	no
SmedASXL_061221	Promoter (<=1kb)	-585	smed_chr1	229290177	229290577	4.66374	1.5162	5.88452	-3.10625	2.64748e-05	0.000230477	229290177	229290577	4.80759	2.68023	5.9164	-2.96453	4.46807e-11	1.2829e-09	no
SmedASXL_032853	Promoter (<=1kb)	-129	smed_chr3	70329137	70329537	5.05005	2.83069	6.17299	-3.10588	1.85918e-13	6.71776e-12	70329137	70329537	5.08476	2.89084	6.20389	-3.02377	1.77966e-12	6.51823e-11	no
SmedASXL_074832	Promoter (2-3kb)	-2126	smed_chr1	278456267	278456667	3.89386	1.35479	5.0586	-3.10518	1.1006e-07	1.58976e-06	278456267	278456667	3.86607	0.703114	5.08796	-3.51556	8.67322e-08	1.30263e-06	no
SmedASXL_031675	Intron (SmedASXL_076215/SmedASXL_076215.path2, intron 1 of 5)	-9360	smed_chr3	53014681	53015081	6.82707	4.20815	8.00072	-3.10405	9.51753e-07	1.13659e-05	53014682	53015082	6.94651	4.96364	8.03093	-2.9283	4.51919e-21	7.30611e-19	no
SmedASXL_057425	Promoter (1-2kb)	1226	smed_chr1	76843909	76844309	6.13731	4.00321	7.2472	-3.10356	6.35773e-20	5.9638e-18	76843910	76844310	6.20132	4.26201	7.2778	-2.88962	2.33596e-17	1.99634e-15	no
Smed-msh1_SmedASXL_001191	Promoter (<=1kb)	0	smed_chr3	117629183	117629583	7.65789	5.52564	8.76748	-3.10336	1.91542e-22	2.39879e-20	117629173	117629573	7.76857	6.11354	8.78557	-2.5785	4.61279e-20	6.09801e-18	no
SmedASXL_024700	Promoter (<=1kb)	0	smed_chr2	1970886	1971286	8.66566	6.59685	9.76493	-3.10184	1.3668e-43	4.67056e-40	1970882	1971282	8.67683	6.50538	9.79254	-3.20379	3.74014e-39	1.58221e-35	no
SmedASXL_050081	Intron (SmedASXL_074897/SmedASXL_074897.path1, intron 1 of 1)	-33499	smed_chr1	292820657	292821057	4.88387	2.64262	6.01001	-3.10176	1.20489e-11	3.37877e-10	292820657	292821057	4.86466	2.20234	6.04293	-3.45821	9.46878e-13	3.65253e-11	no
SmedASXL_046434	Intron (SmedASXL_018538/SmedASXL_018538.path1, intron 3 of 32)	-4882	smed_chr4	1858010	1858410	5.53875	2.88586	6.71603	-3.10023	1.67953e-06	1.91672e-05	1858016	1858416	5.67208	3.74827	6.74567	-2.74648	2.99427e-11	8.93025e-10	no
SmedASXL_010827	Promoter (<=1kb)	0	smed_chr3	67531567	67531967	5.31405	3.17709	6.42439	-3.0969	2.30721e-14	9.41782e-13	67531568	67531968	5.46313	3.90963	6.45516	-2.32879	8.94041e-10	2.02612e-08	SmedASXL_010827
SmedASXL_000327	Promoter (2-3kb)	2018	smed_chr4	12153993	12154393	3.48978	0.815939	4.66926	-3.09639	3.40228e-06	3.63477e-05	12153993	12154393	3.82182	2.63699	4.70167	-1.67071	0.000685341	0.00448102	no
Smed-runx-1_SmedASXL_019812	Promoter (<=1kb)	-53	smed_chr3	91997169	91997569	8.5583	5.97548	9.72799	-3.0961	8.11995e-07	9.81947e-06	91997168	91997568	8.62052	6.28825	9.75942	-3.3554	1.78629e-32	2.26698e-29	Smed-runx-1_SmedASXL_019812
SmedASXL_070946	Promoter (<=1kb)	95	smed_chr2	118335575	118335975	7.02856	4.92157	8.1341	-3.09559	1.13711e-26	2.42855e-24	118335586	118335986	7.04149	4.80454	8.167	-2.79253	2.58931e-06	2.92357e-05	no
SmedASXL_072845	Intron (SmedASXL_017565/SmedASXL_017565.path1, intron 15 of 18)	-16853	smed_chr1	110744739	110745139	4.874	2.68622	5.99221	-3.09359	4.17406e-12	1.25747e-10	110744739	110745139	4.78913	1.43284	6.02396	-4.15459	5.51054e-13	2.21311e-11	no
Smed-FoxF1_SmedASXL_011146	Promoter (1-2kb)	-1194	smed_chr3	11914428	11914828	7.16347	5.02966	8.27331	-3.09104	5.43773e-21	5.88554e-19	11914413	11914813	7.20018	5.09371	8.30564	-3.08201	2.74852e-21	4.55967e-19	Smed-FoxF1_SmedASXL_011146
SmedASXL_014482	Promoter (<=1kb)	0	smed_chr3	37815643	37816043	5.42878	3.28513	6.54017	-3.09042	1.51008e-15	7.28248e-14	37815645	37816045	5.49616	3.56833	6.57051	-2.74798	2.25805e-12	8.08375e-11	SmedASXL_014482
SmedASXL_071559	Intron (SmedASXL_071149/SmedASXL_071149.path1, intron 5 of 9)	4772	smed_chr2	59822580	59822980	4.60642	2.32193	5.73874	-3.09035	6.28205e-11	1.57843e-09	59822580	59822980	4.59926	2.00677	5.77002	-3.3649	3.35162e-11	9.89197e-10	no
SmedASXL_010281	Promoter (<=1kb)	429	smed_chr2	75533844	75534244	5.98749	3.80809	7.10442	-3.08936	1.96525e-17	1.221e-15	75533843	75534243	5.91627	2.76689	7.13719	-4.00956	9.78783e-22	1.70161e-19	SmedASXL_010281
SmedASXL_067761	Promoter (<=1kb)	0	smed_chr2	102053528	102053928	5.24274	3.00862	6.36785	-3.08877	3.2365e-14	1.29894e-12	102053528	102053928	5.22849	2.64389	6.39837	-3.45296	3.40963e-15	2.01733e-13	no
SmedASXL_078807	Promoter (2-3kb)	2132	smed_chr3	29550171	29550571	4.71687	2.48237	5.84202	-3.08695	5.19411e-11	1.3288e-09	29550171	29550571	4.7983	2.87077	5.87259	-2.74061	5.23872e-10		no
SmedASXL_058252	Intron (SmedASXL_016444/SmedASXL_016444.path1, intron 5 of 19)	-13433	smed_chr1	43237922	43238322	4.50621	2.17172	5.64541	-3.08533	2.48732e-10	5.60232e-09	43237922	43238322	4.68453	3.13267	5.67613	-2.32861	7.99452e-08	1.21144e-06	no
SmedASXL_017073	Promoter (<=1kb)	230	smed_chr3	39566192	39566592	6.08359	3.9714	7.18998	-3.08248	2.19535e-18	1.58649e-16	39566203	39566603	6.17023	4.00244	7.28538	-3.15275	7.67191e-18	7.21217e-16	SmedASXL_017073
SmedASXL_016926	Intron (SmedASXL_008301/SmedASXL_008301.path1, intron 6 of 21)	3141	smed_chr3	98942644	98943044	5.10291	2.89082	6.22476	-3.08122	5.86877e-13	1.96337e-11	98942644	98943044	5.20494	3.38519	6.25812	-2.67478	2.76538e-11	8.287e-10	no
SmedASXL_001264	Promoter (<=1kb)	0	smed_chr2	82504565	82504965	3.73927	1.12597	4.91231	-3.08119	5.3655e-07	6.74424e-06	82504565	82504965	4.08991	2.98101	4.94153	-1.69176	0.000275577	0.0019815	no
SmedASXL_017545	Intron (SmedASXL_078734/SmedASXL_078734.path1, intron 1 of 1)	17582	smed_chr1	233767334	233767734	6.14167	4.02189	7.24928	-3.07904	1.44332e-19	1.2979e-17	233767334	233767734	6.08659	3.2688	7.28021	-3.75546	6.83424e-23	1.52164e-20	no
SmedASXL_043349	Distal Intergenic	8870	smed_chr3	74441325	74441725	4.15309	1.7966	5.29524	-3.07903	1.80444e-08	2.99737e-07	74441325	74441725	4.26763	2.41555	5.32734	-2.57171	2.61602e-07	3.60281e-06	no
SmedASXL_079049	Promoter (<=1kb)	-318	smed_chr1	76440486	76440886	7.31052	5.23494	8.41092	-3.07462	3.85609e-28	1.03638e-25	76389834	76390234	5.2265	4.39738	5.95394	-1.32123	0.000550301	0.00368154	no
SmedASXL_014624	Promoter (1-2kb)	1274	smed_chr4	45687614	45688014	8.56578	6.49573	9.66525	-3.07148	5.49246e-27	1.25124e-24	45687618	45688018	8.70906	7.15836	9.70036	-2.4377	4.33949e-16	2.97689e-14	no
SmedASXL_042995	Intron (SmedASXL_078480/SmedASXL_078480.path3, intron 2 of 2)	3524	smed_chr2	262724819	262725219	6.4574	4.3351	7.5654	-3.06513	1.41934e-19	1.28601e-17	262724811	262725211	6.47482	4.27083	7.59547	-3.14901	6.00824e-20	7.86089e-18	no
SmedASXL_032349	Promoter (<=1kb)	0	smed_chr1	215156242	215156642	5.38159	3.22003	6.49578	-3.06203	2.9213e-15	1.35684e-13	215156242	215156642	5.38812	3.05521	6.52711	-3.19493	4.35284e-15	2.5053e-13	no
SmedASXL_081802	Promoter (<=1kb)	0	smed_chr3	74874279	74874679	7.27694	5.19523	8.37836	-3.06111	1.17439e-24	1.96443e-22	74874277	74874677	7.30071	5.21226	8.40324	-3.04734	2.06706e-19	2.51034e-17	no
SmedASXL_036581	3' UTR	-9013	smed_chr2	121934632	121935032	4.03711	1.75885	5.16855	-3.06006	4.27533e-08	6.61915e-07	121934632	121935032	4.07485	1.83897	5.20022	-2.88895	9.4705e-08	1.41567e-06	no
SmedASXL_053541	Distal Intergenic	-10992	smed_chr4	27034830	27035230	4.33693	2.05518	5.46886	-3.058	3.22585e-09	6.18783e-08	27034828	27035228	4.85367	4.17437	5.49825	-0.966504	0.00649791	0.0319013	no
SmedASXL_024096	Intron (SmedASXL_060428/SmedASXL_060428.path1, intron 2 of 13)	-7667	smed_chr2	188063468	188063868	5.10378	2.88586	6.22651	-3.05674	1.9381e-13	6.96085e-12	188063476	188063876	5.24401	3.59866	6.25873	-2.39532	8.042e-09	1.49759e-07	no
SmedASXL_000584	Promoter (<=1kb)	0	smed_chr2	72816638	72817038	4.9516	2.7053	6.07847	-3.05649	1.49646e-11	4.13341e-10	72816624	72817024	4.9561	2.59778	6.0985	-3.08563	5.13788e-11	1.46035e-09	no
SmedASXL_012942	Promoter (<=1kb)	0	smed_chr1	275391358	275391758	5.73517	3.61276	6.8432	-3.05479	4.40069e-16	2.29335e-14	275391355	275391755	5.77368	3.70999	6.8721	-2.93106	2.34109e-14	1.19802e-12	no
SmedASXL_069290	Promoter (<=1kb)	0	smed_chr1	216837136	216837536	5.40511	3.24164	6.51959	-3.05411	9.74224e-14	3.65702e-12	216837114	216837514	5.56239	4.03008	6.54892	-2.3592	2.96839e-10	7.35779e-09	no
SmedASXL_011316	Promoter (2-3kb)	2322	smed_chr1	240692186	240692586	5.79044	3.6308	6.90432	-3.05129	1.03998e-15	5.15962e-14	240692186	240692586	5.75868	3.11572	6.93491	-3.62254	1.24395e-19		SmedASXL_011316
SmedASXL_048550	Promoter (1-2kb)	-1798	smed_chr1	268977356	268977756	7.10519	5.04257	8.20343	-3.05097	1.8601e-27	4.5153e-25	268977363	268977763	7.11087	4.8942	8.2334	-3.22423	3.9387e-26	1.47018e-23	no
SmedASXL_015660	Promoter (<=1kb)	0	smed_chr2	80497555	80497955	6.96183	4.88854	8.06185	-3.04934	1.84249e-24	2.95788e-22	80497553	80497953	7.10632	5.56314	8.09568	-2.40722	1.19965e-13	5.43742e-12	SmedASXL_015660
SmedASXL_044277	5' UTR	-5251	smed_chr1	261654733	261655133	4.64496	2.36796	5.77623	-3.04787	1.00968e-10	2.43956e-09	261654754	261655154	4.9255	3.6923	5.82231	-1.9022	2.88555e-06	3.23217e-05	no
SmedASXL_007092	Intron (SmedASXL_075459/SmedASXL_075459.path1, intron 2 of 2)	-10318	smed_chr2	194723642	194724042	3.43303	0.672922	4.62117	-3.04675	6.35011e-06	6.45262e-05	194723642	194724042	3.69773	2.28885	4.65013	-1.84632	0.000486869	0.00330332	no
SmedASXL_011562	Promoter (<=1kb)	849	smed_chr4	30547679	30548079	6.04022	3.91306	7.149	-3.04674	5.98391e-18	4.08957e-16	30547676	30548076	6.00586	3.37759	7.18052	-2.89225	2.253e-05		no
SmedASXL_080909	Promoter (<=1kb)	-922	smed_chr2	5915376	5915776	7.51122	5.45125	8.60902	-3.04542	6.8076e-27	1.50776e-24	5915382	5915782	7.46969	4.97922	8.62872	-3.51375	7.89174e-32	8.34617e-29	no
SmedASXL_059761	Intron (SmedASXL_018538/SmedASXL_018538.path1, intron 1 of 32)	-6597	smed_chr4	1844322	1844722	4.95182	2.77785	6.06792	-3.04294	4.94611e-12	1.47889e-10	1844322	1844722	4.96376	2.63699	6.10193	-3.13212	1.35093e-11	4.32945e-10	no
SmedASXL_005287	Intron (SmedASXL_067331/SmedASXL_067331.path1, intron 2 of 2)	-12755	smed_chr2	149741223	149741623	6.5252	4.41628	7.63105	-3.0427	2.71641e-20	2.68498e-18	149741233	149741633	6.55272	4.42158	7.66214	-3.11058	1.32829e-22	2.72648e-20	no
SmedASXL_048223	Promoter (<=1kb)	0	smed_chr1	233991973	233992373	6.02814	3.96511	7.12645	-3.04155	1.61042e-19	1.43736e-17	233991967	233992367	6.16145	4.57176	7.16263	-2.47222	2.62977e-14	1.33957e-12	no
SmedASXL_046088	Promoter (<=1kb)	0	smed_chr3	70213921	70214321	5.07731	2.45018	6.25184	-3.04118	2.84319e-06	3.09555e-05	70213921	70214321	5.05493	1.83094	6.2811	-3.96464	1.38725e-14	7.30521e-13	no
SmedASXL_027615	Promoter (<=1kb)	117	smed_chr1	200359737	200360137	6.5239	4.4641	7.62166	-3.03997	9.79406e-23	1.30152e-20	200359729	200360129	6.70546	5.17677	7.69105	-2.42252	8.82598e-15	4.78678e-13	no
SmedASXL_072153	Promoter (<=1kb)	-929	smed_chr4	39214753	39215153	4.55541	2.2871	5.68545	-3.03915	2.0912e-10	4.79133e-09	39214772	39215172	4.77098	3.55029	5.66347	-1.92008	5.04473e-06	5.3553e-05	no
SmedASXL_047801	Promoter (<=1kb)	392	smed_chr1	86405297	86405697	5.54269	3.44896	6.64608	-3.03794	6.81399e-15	2.99615e-13	86405299	86405699	5.62003	3.7873	6.67585	-2.7005	6.67005e-13	2.63706e-11	no
SmedASXL_080097	Promoter (<=1kb)	116	smed_chr2	171476171	171476571	5.70315	3.55274	6.8156	-3.03589	3.07727e-15	1.41012e-13	171476159	171476559	5.77884	3.83976	6.85529	-1.59963	0.00821612	0.0390308	no
SmedASXL_043422	Intron (SmedASXL_017105/SmedASXL_017105.path1, intron 13 of 20)	-20045	smed_chr2	26207233	26207633	5.41071	3.3058	6.51592	-3.03563	5.3219e-14	2.06656e-12	26207226	26207626	5.59782	4.18822	6.55044	-2.17828	1.63251e-08	2.83811e-07	no
SmedASXL_000233	Promoter (1-2kb)	1663	smed_chr3	5057396	5057796	5.50628	3.39798	6.61204	-3.03546	8.85757e-16	4.41402e-14	5057396	5057796	5.47324	2.89176	6.64277	-3.52483	6.9013e-16	4.54984e-14	no
SmedASXL_007214	Distal Intergenic	-47625	smed_chr2	172004717	172005117	4.4988	2.30951	5.61723	-3.03295	4.31581e-10	9.46235e-09	172004717	172005117	4.48488	1.96217	5.64772	-3.31597	2.92108e-10	7.27605e-09	no
SmedASXL_037326	Promoter (<=1kb)	0	smed_chr1	115861361	115861761	6.09989	3.99208	7.20557	-3.03265	2.7945e-19	2.31295e-17	115861320	115861720	6.10214	3.81923	7.23424	-3.24715	7.26865e-20	9.41291e-18	no
SmedASXL_057838	5' UTR	-4736	smed_chr2	72821837	72822237	6.06263	3.98819	7.16284	-3.02687	5.05904e-19	4.00703e-17	72821835	72822235	6.00674	3.25985	7.19359	-2.98255	1.28863e-05	0.000126481	no
SmedASXL_023920	Promoter (<=1kb)	0	smed_chr3	39364998	39365398	5.88602	3.7966	6.9887	-3.02566	4.50019e-17	2.66447e-15	39364993	39365393	5.94741	4.02504	7.02073	-2.79968	5.59989e-14	2.69708e-12	no
SmedASXL_045396	Promoter (<=1kb)	0	smed_chr1	184529696	184530096	8.06211	6.00841	9.15884	-3.02564	6.27579e-23	8.67728e-21	184529696	184530096	8.12885	6.25695	9.19247	-2.50267	4.93003e-06	5.2536e-05	no
SmedASXL_024040	Promoter (<=1kb)	-204	smed_chr1	258614744	258615144	7.49397	5.48976	8.58217	-3.02392	1.6091e-29	5.06443e-27	258614779	258615179	7.4562	4.98149	8.61334	-3.50625	6.38301e-34	9.53021e-31	no
SmedASXL_055470	3' UTR	3084	smed_chr3	23670250	23670650	5.84157	3.74981	6.94464	-3.0228	9.72965e-17	5.55449e-15	23670250	23670650	5.8877	3.89516	6.97385	-2.91556	2.3298e-15	1.40798e-13	no
SmedASXL_015829	Promoter (2-3kb)	2653	smed_chr2	85986109	85986509	5.87488	3.7594	6.98179	-3.02244	1.24046e-14	5.22392e-13	85986109	85986509	6.05439	4.63089	7.01104	-2.24125	5.09509e-10	1.20976e-08	no
SmedASXL_053252	Promoter (<=1kb)	0	smed_chr2	264157073	264157473	9.85206	7.83156	10.9431	-3.02226	8.0083e-30	2.55411e-27	264157072	264157472	10.0965	8.90871	10.9774	-1.98383	1.85447e-11	5.77548e-10	no
SmedASXL_066954	Promoter (<=1kb)	0	smed_chr2	86314773	86315173	3.94873	1.55224	5.09611	-3.02088	8.19445e-08	1.21069e-06	86314773	86315173	4.1189	2.49557	5.12833	-2.25247	5.62222e-06	5.91883e-05	SmedASXL_066954
SmedASXL_030569	Intron (SmedASXL_037846/SmedASXL_037846.path2, intron 1 of 7)	17229	smed_chr2	4766262	4766662	7.93274	5.68677	9.05956	-3.02002	1.63316e-09	3.29387e-08	4766265	4766665	8.03098	6.18064	9.09034	-2.7982	8.42921e-21	1.28114e-18	no
SmedASXL_081284	Promoter (<=1kb)	0	smed_chr2	131190404	131190804	4.5621	2.34874	5.68414	-3.01994	2.93275e-10	6.56234e-09	131190404	131190804	4.7207	3.15104	5.71685	-2.31308	1.93442e-07	2.72472e-06	no
SmedASXL_013900	Promoter (1-2kb)	-1644	smed_chr2	133858394	133858794	4.07885	1.78768	5.2121	-3.01801	2.77731e-08	4.43775e-07	133858394	133858794	4.3684	3.20078	5.24203	-1.78473	6.74811e-05	0.000558827	SmedASXL_013900
SmedASXL_068546	Promoter (<=1kb)	-552	smed_chr1	207451651	207452051	5.45269	3.34874	6.55774	-3.01736	5.84815e-15	2.59052e-13	207451661	207452061	5.52757	3.66301	6.58975	-2.77418	8.52158e-14	3.94698e-12	no
SmedASXL_010389	Distal Intergenic	-10877	smed_chr1	211317916	211318316	8.44214	5.92284	9.60458	-3.01667	1.83329e-06	2.07536e-05	211317913	211318313	8.50143	6.23382	9.63137	-3.26092	8.00394e-27	3.33043e-24	no
SmedASXL_004990	Promoter (<=1kb)	566	smed_chr2	224432795	224433195	5.32398	3.21671	6.42958	-3.01502	9.75408e-14	3.65702e-12	224432795	224433195	5.38238	3.4373	6.45994	-2.80705	1.07352e-12	4.08517e-11	no
SmedASXL_067534	Promoter (<=1kb)	0	smed_chr2	211400537	211400937	6.06222	3.95529	7.16776	-3.01413	3.12312e-17	1.89607e-15	211400537	211400937	6.19965	4.62491	7.19709	-2.44732	9.12908e-13	3.52686e-11	SmedASXL_067534
SmedASXL_019398	Promoter (<=1kb)	-985	smed_chr4	34798048	34798448	5.40104	3.27757	6.50923	-3.01357	1.60545e-12	5.06629e-11	34798050	34798450	5.44336	3.40853	6.53689	-2.04931	0.00155746	0.0092797	SmedASXL_019398
SmedASXL_047058	Promoter (<=1kb)	287	smed_chr1	260205932	260206332	10.2178	8.20271	11.3079	-3.01275	4.5632e-28	1.2128e-25	260205931	260206331	10.2869	8.46353	11.3408	-2.76186	2.98925e-19	3.48042e-17	no
SmedASXL_041027	Intron (SmedASXL_018019/SmedASXL_018019.path1, intron 1 of 26)	22979	smed_chr2	72521008	72521408	4.27967	2.03881	5.40576	-3.01235	3.49645e-09	6.64871e-08	72521008	72521408	4.32377	2.16667	5.43727	-2.92283	1.12373e-08	2.03587e-07	no
SmedASXL_056444	Promoter (<=1kb)	0	smed_chr1	162729156	162729556	3.53077	0.962005	4.69888	-3.00754	2.30965e-06	2.56246e-05	162729156	162729556	3.82597	2.56591	4.73187	-1.72515	0.00054081	0.00362856	no
SmedASXL_042276	Promoter (1-2kb)	-1293	smed_chr3	116347075	116347475	7.20399	5.13649	8.30304	-3.00748	2.44015e-19	2.06249e-17	116347082	116347482	7.31248	5.64809	8.33167	-2.19908	9.93332e-05	0.000788884	no
SmedASXL_082045	Promoter (<=1kb)	0	smed_chr2	203998862	203999262	3.98509	1.70709	5.1165	-3.00296	1.2212e-07	1.74291e-06	203998862	203999262	4.01849	1.769	5.14583	-2.83035	3.33017e-07	4.50807e-06	no
SmedASXL_036916	Promoter (<=1kb)	-239	smed_chr1	188968572	188968972	5.49753	2.57289	6.7007	-3.00282	4.32171e-05	0.000358942	188968572	188968972	5.58292	3.15748	6.73398	-3.33564	8.22643e-17	6.32737e-15	no
SmedASXL_059114	Intron (SmedASXL_065898/SmedASXL_065898.path1, intron 1 of 1)	-14405	smed_chr1	131601843	131602243	4.66815	2.43204	5.79355	-3.00255	8.10685e-11	1.99502e-09	131601843	131602243	4.75865	2.86881	5.82577	-2.69594	9.09391e-10	2.05357e-08	SmedASXL_059114
SmedASXL_015745	Promoter (<=1kb)	0	smed_chr4	1061620	1062020	6.43867	4.373	7.53741	-3.00198	2.16766e-19	1.8518e-17	1061618	1062018	6.5505	4.89143	7.56845	-2.55173	6.05046e-15	3.38266e-13	SmedASXL_015745
SmedASXL_042851	Promoter (<=1kb)	0	smed_chr2	210900608	210901008	6.78356	4.71586	7.88265	-2.99954	1.66575e-18	1.23358e-16	210900604	210901004	6.80857	4.73354	7.90888	-3.05404	2.37939e-22	4.68168e-20	no
SmedASXL_075552	Promoter (<=1kb)	-581	smed_chr2	254005546	254005946	6.00265	3.32076	7.18296	-2.99848	1.01025e-05	9.81926e-05	254005546	254005946	6.12971	4.13125	7.2169	-2.91238	3.06708e-16	2.18064e-14	no
SmedASXL_012408	Promoter (<=1kb)	0	smed_chr2	151244712	151245112	4.73489	2.61071	5.8432	-2.99755	1.71488e-10	3.99805e-09	151244712	151245112	4.88226	3.33726	5.8721	-2.32838	5.17597e-08	8.16003e-07	no
SmedASXL_003739	Promoter (<=1kb)	-31	smed_chr2	133464704	133465104	7.4174	5.12701	8.55055	-2.99753	3.01784e-08	4.79441e-07	133464705	133465105	7.4844	5.43406	8.58057	-3.01931	3.65786e-24	1.00917e-21	SmedASXL_003739
SmedASXL_081632	Promoter (<=1kb)	0	smed_chr1	302457502	302457902	7.0295	4.4462	8.19923	-2.99687	5.23089e-06	5.41424e-05	302457503	302457903	7.15816	5.25332	8.22816	-2.81726	2.62209e-17	2.18928e-15	no
SmedASXL_029626	Promoter (2-3kb)	-2356	smed_chr2	44596168	44596568	5.36096	3.24878	6.46734	-2.99686	6.00947e-15	2.65215e-13	44596168	44596568	5.40135	3.34293	6.49889	-2.96573	2.88328e-14	1.45205e-12	no
SmedASXL_037277	Promoter (<=1kb)	0	smed_chr1	238159879	238160279	7.78417	5.77262	8.87366	-2.9944	3.40131e-25	6.11724e-23	238159864	238160264	8.13723	7.18934	8.92166	-1.66664	3.40859e-10	8.32877e-09	no
SmedASXL_017951	Promoter (<=1kb)	0	smed_chr2	212585435	212585835	5.17816	3.07504	6.28308	-2.99125	1.32644e-13	4.90392e-12	212585435	212585835	5.20268	3.05566	6.3146	-2.94072	2.38989e-12	8.5437e-11	no
SmedASXL_008476	Promoter (1-2kb)	1431	smed_chr2	141688532	141688932	5.16449	3.017	6.27648	-2.98952	4.40351e-13	1.50731e-11	141688509	141688909	5.38556	4.06961	6.30967	-2.08357	1.43293e-08	2.52223e-07	no
SmedASXL_063032	Promoter (<=1kb)	-76	smed_chr2	82566503	82566903	5.01453	2.9187	6.11826	-2.98834	8.99154e-13	2.95031e-11	82566503	82566903	5.05041	2.9833	6.1494	-2.9116	5.60684e-12	1.90768e-10	no
SmedASXL_043462	Promoter (1-2kb)	1653	smed_chr1	258606056	258606456	5.35291	3.24878	6.45799	-2.98751	8.1274e-15	3.50916e-13	258606047	258606447	5.37137	3.18578	6.48925	-3.12549	1.07394e-14	5.75076e-13	no
SmedASXL_069637	Promoter (2-3kb)	-2138	smed_chr2	223950561	223950961	5.39622	3.2871	6.50211	-2.98461	9.83239e-15	4.19984e-13	223950561	223950961	5.51933	3.8772	6.53328	-2.45857	2.7185e-11	8.1658e-10	no
SmedASXL_014215	Intron (SmedASXL_041615/SmedASXL_041615.path1, intron 1 of 13)	10041	smed_chr1	75069890	75070290	4.9837	2.91947	6.0822	-2.98436	4.66572e-12	1.40206e-10	75069890	75070290	5.04178	3.13473	6.1122	-2.72709	6.92585e-11	1.93817e-09	no
SmedASXL_007115	Intron (SmedASXL_069658/SmedASXL_069658.path1, intron 1 of 1)	-16560	smed_chr1	84998928	84999328	5.53399	2.93244	6.70574	-2.98199	9.55078e-06	9.32849e-05	84998930	84999330	5.64125	3.6066	6.73475	-2.89521	1.07948e-13	4.9191e-12	no
SmedASXL_005755	Promoter (<=1kb)	131	smed_chr3	79992090	79992490	4.99177	2.8632	6.10077	-2.98184	1.35413e-12	4.31879e-11	79992090	79992490	5.06634	3.18304	6.13219	-2.7394	2.37242e-11	7.21159e-10	SmedASXL_005755
SmedASXL_027699	Promoter (<=1kb)	0	smed_chr4	45515779	45516179	5.85214	3.77162	6.95335	-2.98076	5.99899e-15	2.65215e-13	45515698	45516098	5.91806	4.24473	6.93933	-2.49384	1.7905e-11	5.59684e-10	no
SmedASXL_001327	Promoter (<=1kb)	-244	smed_chr2	98826110	98826510	3.78086	1.3281	4.93532	-2.98012	4.92772e-07	6.22997e-06	98626029	98626429	3.97013	4.4226	2.80986	1.18634	0.0062528	0.0308711	no
SmedASXL_015542	Intron (SmedASXL_057711/SmedASXL_057711.path1, intron 1 of 38)	3995	smed_chr3	92158103	92158503	4.98964	2.85387	6.09979	-2.97954	1.87507e-12	5.88603e-11	92158103	92158503	5.00014	2.71465	6.1326	-3.0632	8.57675e-12	2.84197e-10	no
SmedASXL_020273	Promoter (<=1kb)	0	smed_chr4	9507807	9508207	6.3142	4.29303	7.40536	-2.97751	2.35939e-18	1.69057e-16	9507799	9508199	6.41337	4.76367	7.42911	-2.52332	3.78029e-15	2.2211e-13	SmedASXL_020273
SmedASXL_050948	Promoter (<=1kb)	-28	smed_chr1	231618097	231618497	7.7714	5.5168	8.89947	-2.97724	2.10531e-08	3.4611e-07	231618096	231618496	7.88695	6.10653	8.93194	-2.69806	2.35355e-17	2.00462e-15	no
SmedASXL_012266	Promoter (<=1kb)	0	smed_chr2	163207107	163207507	4.445	2.26677	5.56176	-2.97289	1.62266e-09	3.28064e-08	163207107	163207507	4.41798	1.77319	5.5944	-3.29116	5.47297e-10	1.28625e-08	no
SmedASXL_004006	Promoter (<=1kb)	0	smed_chr2	135482622	135483022	6.52024	4.4988	7.61146	-2.96947	1.4095e-17	9.01479e-16	135482625	135483025	6.67747	5.24308	7.63724	-2.27248	3.77334e-12	1.31921e-10	SmedASXL_004006
SmedASXL_016248	Promoter (<=1kb)	0	smed_chr1	51955224	51955624	7.95353	5.73526	9.0763	-2.96767	8.13028e-09	1.44526e-07	51955224	51955624	8.05141	6.21922	9.10712	-2.80445	6.70022e-27	2.88246e-24	no
SmedASXL_051268	Distal Intergenic	-20418	smed_chr1	24753780	24754180	5.12235	3.08008	6.21715	-2.96528	3.14362e-13	1.10257e-11	24753780	24754180	5.10273	2.71247	6.2493	-3.18705	4.31087e-13	1.76766e-11	no
Smed-NKX2.1_smed015323	Distal Intergenic	-3297	smed_chr4	25796995	25797395	4.97651	2.8632	6.08307	-2.96402	1.94201e-12	6.07227e-11	25796995	25797395	4.98725	2.73643	6.11478	-3.04972	5.82847e-12	1.97251e-10	Smed-NKX2.1_smed015323
SmedASXL_041156	Promoter (<=1kb)	-358	smed_chr1	269004290	269004690	4.43128	2.18666	5.55792	-2.9634	7.71195e-09	1.37973e-07	269004317	269004717	4.58131	2.97968	5.58545	-2.32428	6.69606e-07	8.55929e-06	no
SmedASXL_035455	Promoter (1-2kb)	1317	smed_chr1	21289059	21289459	6.52127	4.53768	7.60581	-2.96289	2.44967e-22	3.03607e-20	21289066	21289466	6.67972	5.19122	7.65456	-2.38152	6.37001e-16	4.2215e-14	no
SmedASXL_060880	Promoter (<=1kb)	0	smed_chr1	115446112	115446512	5.24853	3.21797	6.34132	-2.96025	4.98943e-13	1.68808e-11	115446107	115446507	5.34003	3.60425	6.3754	-2.53631	2.36525e-10	5.99149e-09	no
SmedASXL_014736	Promoter (<=1kb)	0	smed_chr3	9501085	9501485	4.4527	2.35708	5.5564	-2.96008	1.255e-09	2.57678e-08	9501085	9501485	4.5106	2.56527	5.5882	-2.69289	2.17772e-08	3.68992e-07	SmedASXL_014736
SmedASXL_006644	Promoter (2-3kb)	2373	smed_chr3	21932321	21932721	5.44434	3.37151	6.54428	-2.95943	6.75625e-14	2.5899e-12	21932330	21932730	5.46346	3.32437	6.57414	-3.03206	4.25125e-14	2.0751e-12	no
SmedASXL_004841	Promoter (2-3kb)	2317	smed_chr2	258572505	258572905	10.0267	8.0723	11.106	-2.95937	6.4633e-32	2.62037e-29	258572506	258572906	10.2748	9.12505	11.1419	-1.9396	1.11462e-11	3.61669e-10	no
SmedASXL_061956	Promoter (2-3kb)	-2013	smed_chr4	34692593	34692993	5.10087	3.00092	6.20528	-2.95875	2.96453e-12	9.0796e-11	34692593	34692993	5.08202	2.64847	6.2341	-3.26874	8.50819e-13	3.30712e-11	no
SmedASXL_023225	Promoter (<=1kb)	320	smed_chr1	89195279	89195679	5.74182	3.701	6.83637	-2.95838	1.61808e-16	8.93866e-15	89195278	89195678	5.72353	3.33622	6.86973	-3.29441	2.73208e-17	2.2662e-15	no
SmedASXL_016661	Intron (SmedASXL_075459/SmedASXL_075459.path1, intron 2 of 2)	4725	smed_chr2	194176857	194177257	4.67109	2.55949	5.77738	-2.95728	1.41358e-10	3.33459e-09	194176857	194177257	4.72128	2.70912	5.81087	-2.83364	1.04712e-09	2.33756e-08	no
SmedASXL_005044	Promoter (2-3kb)	2861	smed_chr4	4008021	4008421	6.60919	4.59965	7.69833	-2.95658	5.40184e-19	4.26442e-17	4008017	4008417	6.67818	4.88281	7.72631	-2.70119	2.13945e-16	1.56894e-14	no
SmedASXL_068988	Promoter (1-2kb)	1547	smed_chr2	249083310	249083710	7.32317	5.31023	8.41291	-2.95571	7.01832e-21	7.42824e-19	249083302	249083702	7.42164	5.73961	8.44492	-2.61501	9.15047e-21	1.38248e-18	no
SmedASXL_039873	Intron (SmedASXL_018994/SmedASXL_018994.path1, intron 4 of 4)	23016	smed_chr3	107601370	107601770	6.68854	4.70642	7.77282	-2.95378	6.98172e-21	7.42234e-19	107601372	107601772	6.77622	5.0738	7.80415	-2.58791	3.4642e-16	2.42896e-14	no
SmedASXL_014943	Promoter (<=1kb)	-261	smed_chr3	109645529	109645929	7.64961	5.68865	8.73007	-2.95292	8.42145e-31	2.91944e-28	109645541	109645941	7.68724	5.68662	8.77481	-2.99628	1.98165e-29	1.47936e-26	SmedASXL_014943
SmedASXL_037764	Promoter (<=1kb)	-22	smed_chr2	257534618	257535018	5.05438	2.99705	6.15173	-2.9519	2.03188e-12	6.34499e-11	257534618	257535018	5.10098	3.13594	6.18218	-2.83353	7.76325e-12	2.59272e-10	no
SmedASXL_059803	Promoter (<=1kb)	877	smed_chr2	147738463	147738863	8.77456	6.83801	9.85054	-2.95047	1.85577e-34	1.0569e-31	147738467	147738867	8.86668	7.221	9.88146	-2.57974	5.13168e-23	1.19498e-20	no
SmedASXL_068883	Promoter (<=1kb)	0	smed_chr1	100631165	100631565	4.52258	2.42739	5.62621	-2.94862	7.44313e-10	1.57697e-08	100631165	100631565	4.72085	3.36264	5.65812	-2.12193	3.7866e-07	5.07453e-06	no
SmedASXL_006526	Promoter (2-3kb)	2265	smed_chr3	87465802	87466202	7.23748	5.27568	8.3181	-2.94773	1.24181e-25	2.33891e-23	87465807	87466207	7.21122	4.89265	8.34827	-3.31498	1.15376e-27	6.65561e-25	no
SmedASXL_049940	Promoter (2-3kb)	2804	smed_chr2	16566595	16566995	3.90305	1.63174	5.03351	-2.94655	1.77074e-07	2.42589e-06	16566595	16566995	4.1352	2.8003	5.06528	-1.93026	5.13713e-05	0.000437552	no
SmedASXL_017373	Intron (SmedASXL_015626/SmedASXL_015626.path1, intron 4 of 11)	24738	smed_chr1	290243954	290244354	5.63521	3.66261	6.71779	-2.94281	2.65618e-15	1.23851e-13	290243928	290244328	5.57483	3.79813	6.61903	-2.68384	5.92079e-13	2.36664e-11	no
SmedASXL_044099	Promoter (<=1kb)	-618	smed_chr2	149071819	149072219	4.85437	2.71563	5.96499	-2.94208	8.19717e-11	2.01517e-09	149071830	149072230	4.87548	2.73643	5.98615	-2.91913	7.70045e-11	2.12218e-09	no
SmedASXL_004388	Intron (SmedASXL_057354/SmedASXL_057354.path1, intron 1 of 1)	4392	smed_chr2	147317715	147318115	5.76531	3.78277	6.84967	-2.94116	3.12082e-16	1.65889e-14	147317713	147318113	5.79904	3.82228	6.88237	-2.90142	5.26156e-16	3.5307e-14	no
SmedASXL_012897	Promoter (2-3kb)	2616	smed_chr1	149044445	149044845	7.54001	5.58652	8.61911	-2.93749	5.92738e-27	1.33758e-24	149044455	149044855	7.64579	6.10012	8.6358	-2.43824	4.06584e-16	2.81707e-14	no
SmedASXL_006158	Intron (SmedASXL_006158/SmedASXL_006158.path1, intron 4 of 9)	8264	smed_chr1	270762682	270763082	4.49794	2.36196	5.60812	-2.93716	1.39148e-09	2.83753e-08	270762682	270763082	4.49919	2.15791	5.63931	-3.06514	6.95106e-10	1.60539e-08	SmedASXL_006158
SmedASXL_034365	Promoter (<=1kb)	-54	smed_chr2	170742058	170742458	4.56537	2.44559	5.67297	-2.93687	3.77936e-10	8.3474e-09	170742058	170742458	4.60605	2.53332	5.70598	-2.82527	1.95612e-09	4.08643e-08	no
SmedASXL_043524	Promoter (1-2kb)	1448	smed_chr2	53053633	53054033	4.67207	2.46251	5.79355	-2.93632	2.52079e-10	5.67236e-09	53053633	53054033	4.78167	3.00545	5.82577	-2.54575	3.85056e-09	7.61284e-08	no
SmedASXL_072343	Promoter (<=1kb)	0	smed_chr1	171199081	171199481	3.48405	1.04773	4.63648	-2.93579	4.11748e-06	4.34259e-05	171199081	171199481	3.64334	1.95576	4.66789	-2.22941	5.78733e-05	0.000487211	no
SmedASXL_074608	Promoter (<=1kb)	0	smed_chr2	229579299	229579699	6.44264	4.45602	7.52773	-2.93501	3.74521e-19	3.05752e-17	229579299	229579699	6.45223	4.32727	7.56066	-3.09097	7.55432e-21	1.1836e-18	SmedASXL_074608
SmedASXL_006618	Promoter (<=1kb)	-19	smed_chr1	205777339	205777739	4.84388	2.74159	5.94866	-2.9302	4.87421e-11	1.25232e-09	205777339	205777739	4.86712	2.71247	5.98023	-2.91982	7.62209e-11	2.10516e-09	no
SmedASXL_073760	Intron (SmedASXL_043895/SmedASXL_043895.path1, intron 1 of 1)	-17672	smed_chr1	96690104	96690504	4.07109	1.84529	5.19498	-2.92904	2.80958e-07	3.7048e-06	96690104	96690504	4.03111	1.24099	5.22213	-3.20431	1.43297e-07	2.06189e-06	no
SmedASXL_078461	Promoter (<=1kb)	0	smed_chr1	112666847	112667247	7.38803	5.41335	8.47098	-2.92722	4.69158e-20	4.4889e-18	112666849	112667249	7.3585	4.96275	8.50578	-3.04827	3.70565e-08	6.01387e-07	no
SmedASXL_036361	5' UTR	6118	smed_chr1	136200741	136201141	6.15996	4.15869	7.24764	-2.92552	1.18673e-17	7.65136e-16	136200743	136201143	6.19753	4.23859	7.27762	-2.89713	3.61732e-17	2.93338e-15	no
SmedASXL_042386	Promoter (<=1kb)	-348	smed_chr2	6015431	6015831	8.79912	6.87895	9.87202	-2.9222	4.88449e-35	2.99582e-32	6015434	6015834	8.94594	7.52204	9.9027	-2.30783	3.62476e-19	4.14641e-17	no
SmedASXL_080856	Promoter (<=1kb)	0	smed_chr3	115723723	115724123	7.07296	5.11552	8.15278	-2.92184	2.30652e-23	3.30371e-21	115723725	115724125	7.14884	5.4099	8.18489	-2.64245	2.43446e-18	2.45204e-16	SmedASXL_080856
SmedASXL_010153	Exon (SmedASXL_011232/SmedASXL_011232.path1, exon 10 of 11)	-17722	smed_chr1	314573434	314573834	5.66515	3.63719	6.75749	-2.92167	4.89456e-14	1.91617e-12	314573454	314573854	5.70724	3.64768	6.80496	-2.14187	0.00104022	0.00647926	SmedASXL_010153
SmedASXL_044379	Promoter (<=1kb)	-173	smed_chr1	236162288	236162688	5.13645	3.096	6.23093	-2.92107	6.66648e-11	1.66453e-09	236162288	236162688	5.19334	3.31508	6.25821	-2.63002	3.85411e-09	7.61284e-08	no
SmedASXL_060150	Promoter (1-2kb)	-1618	smed_chr3	29596447	29596847	4.79474	2.7062	5.89728	-2.92104	1.97089e-10	4.53627e-09	29596447	29596847	4.72957	1.82286	5.93118	-3.59503	1.51452e-11		no
SmedASXL_028656	Promoter (<=1kb)	-128	smed_chr1	112373670	112374070	9.11561	7.19598	10.1884	-2.92063	4.96918e-33	2.28582e-30	112373667	112374067	9.27424	7.88673	10.2203	-2.27631	1.08352e-20	1.61776e-18	no
SmedASXL_054325	Intron (SmedASXL_054325/SmedASXL_054325.path1, intron 1 of 1)	10791	smed_chr1	232339466	232339866	5.17806	2.69011	6.3368	-2.9204	7.34084e-06	7.34084e-05	232339462	232339862	5.39175	3.90461	6.36623	-2.25733	5.98706e-09	1.14087e-07	no
SmedASXL_051111	Promoter (<=1kb)	-178	smed_chr2	44241038	44241438	6.67573	4.73762	7.75199	-2.92013	4.96925e-22	6.03373e-20	44241035	44241435	6.85305	5.51249	7.78489	-2.17639	1.54525e-13	6.82115e-12	no
SmedASXL_046084	Promoter (<=1kb)	-180	smed_chr4	47056633	47057033	7.33569	5.39958	8.41158	-2.91989	1.26323e-27	3.14755e-25	47056679	47057079	7.14993	5.45057	8.17716	-2.63508	2.13261e-19	2.57761e-17	no
SmedASXL_056476	Promoter (<=1kb)	102	smed_chr1	32760203	32760603	5.11653	3.07504	6.2112	-2.91924	7.35316e-13	2.44288e-11	32760203	32760603	5.19208	3.3862	6.2424	-2.69394	1.64293e-11	5.18669e-10	no
SmedASXL_017993	Promoter (<=1kb)	0	smed_chr1	102470722	102471122	7.20466	5.21509	8.29028	-2.91799	9.49271e-18	6.28991e-16	102470722	102471122	7.19541	4.96557	8.31989	-3.23167	1.83336e-25	6.04343e-23	SmedASXL_017993
SmedASXL_007205	Promoter (<=1kb)	310	smed_chr4	39813814	39814214	4.92559	2.864	6.02366	-2.91794	6.40291e-11	1.60374e-09	39813814	39814214	4.92685	2.64558	6.05872	-3.12532	3.66414e-11	1.07146e-09	no
SmedASXL_004490	Promoter (<=1kb)	0	smed_chr2	3030837	3031237	7.01798	4.78901	8.14233	-2.91731	1.52293e-07	2.13281e-06	3030832	3031232	7.16702	5.5603	8.1724	-2.51186	2.78168e-18	2.76881e-16	SmedASXL_004490
SmedASXL_015997	Promoter (<=1kb)	0	smed_chr2	176626536	176626936	6.34007	3.95529	7.48593	-2.91697	2.38664e-06	2.64176e-05	176626536	176626936	6.3892	4.1415	7.51628	-3.18155	4.23466e-20	5.68699e-18	SmedASXL_015997
SmedASXL_012050	Intron (SmedASXL_014803/SmedASXL_014803.path1, intron 3 of 10)	10121	smed_chr4	2582891	2583291	6.09317	4.08885	7.18139	-2.91678	5.64996e-17	3.32057e-15	2582887	2583287	6.11312	4.05435	7.21071	-2.95008	5.33421e-16	3.56297e-14	no
SmedASXL_006453	Promoter (<=1kb)	0	smed_chr4	545332	545732	3.28909	0.585464	4.47162	-2.91595	1.58499e-05	0.000146382	545332	545732	3.57822	2.25749	4.50384	-1.82671	0.00053621	0.00360055	SmedASXL_006453
SmedASXL_019466	Promoter (<=1kb)	0	smed_chr4	2400579	2400979	5.70049	3.71417	6.78552	-2.91334	1.01048e-16	5.74126e-15	2400560	2400960	5.82142	4.27212	6.81236	-2.40495	1.92274e-12	6.98183e-11	no
SmedASXL_072166	Promoter (<=1kb)	880	smed_chr2	206686936	206687336	7.21921	5.26375	8.29867	-2.91266	1.96896e-22	2.45299e-20	206686942	206687342	7.43986	6.23596	8.32649	-1.97355	2.78516e-09	5.65543e-08	no
SmedASXL_042959	Promoter (<=1kb)	310	smed_chr3	112142833	112143233	6.86009	4.91139	7.93831	-2.91257	3.93142e-23	5.49939e-21	112142800	112143200	6.96287	5.34447	7.97111	-2.5103	1.87867e-17	1.63303e-15	no
SmedASXL_064606	Intron (SmedASXL_082815/SmedASXL_082815.path1, intron 1 of 13)	18194	smed_chr4	34960386	34960786	5.01321	2.97534	6.10726	-2.91167	5.17104e-12	1.53845e-10	34960386	34960786	5.09906	3.34612	6.13817	-2.56497	4.57601e-10	1.09574e-08	no
SmedASXL_062146	Promoter (<=1kb)	0	smed_chr3	65500614	65501014	6.18831	4.23868	7.2667	-2.91007	4.19784e-19	3.38088e-17	65500613	65501013	6.35787	4.99139	7.29765	-2.17721	5.47989e-12	1.8695e-10	no
SmedASXL_003581	Exon (SmedASXL_003581/SmedASXL_003581.path1, exon 3 of 7)	7851	smed_chr2	9242402	9242802	6.49498	4.55192	7.57216	-2.90912	7.26213e-20	6.73295e-18	9242404	9242804	6.43741	3.88013	7.60422	-3.51725	1.36861e-24	3.94752e-22	no
SmedASXL_008244	Promoter (<=1kb)	0	smed_chr3	6023116	6023516	4.91544	2.89161	6.00707	-2.90863	2.63371e-11	7.05467e-10	6023116	6023516	4.95289	2.95761	6.03952	-2.79896	1.06563e-10	2.86172e-09	SmedASXL_008244
SmedASXL_009292	Distal Intergenic	-5252	smed_chr1	99892058	99892458	4.86635	2.777	5.96902	-2.90713	2.42192e-11	6.53126e-10	99892058	99892458	5.05212	3.65141	6.00212	-2.10337	5.5667e-07	7.21255e-06	no
SmedASXL_011351	Intron (SmedASXL_030330/SmedASXL_030330.path1, intron 1 of 6)	5944	smed_chr1	147987268	147987668	4.86004	2.83585	5.95173	-2.90659	7.06493e-11	1.75486e-09	147987288	147987688	5.02953	3.57878	5.99393	-2.2887	2.36304e-08	3.96947e-07	no
SmedASXL_012389	Promoter (1-2kb)	-1399	smed_chr1	320355755	320356155	6.00272	4.03244	7.08487	-2.90589	7.68316e-17	4.43916e-15	320355781	320356181	6.01761	3.91124	7.12305	-3.07197	4.44357e-17	3.54675e-15	no
SmedASXL_039820	Promoter (<=1kb)	302	smed_chr1	206708912	206709312	5.47367	3.41601	6.57108	-2.90022	9.04305e-13	2.95909e-11	206708899	206709299	5.52967	3.51826	6.61914	-2.92605	2.01185e-12	7.28456e-11	no
SmedASXL_059746	Promoter (<=1kb)	935	smed_chr4	4666938	4667338	8.27815	6.06894	9.39957	-2.89768	1.23853e-07	1.76238e-06	4666938	4667338	8.45052	6.94156	9.43088	-2.3752	3.72425e-14	1.83908e-12	no
SmedASXL_054951	Intron (SmedASXL_030538/SmedASXL_030538.path1, intron 1 of 1)	-9442	smed_chr1	117321469	117321869	8.63597	6.7068	9.71056	-2.89735	2.11858e-23	3.07129e-21	117321468	117321868	8.75847	7.2372	9.7421	-2.4006	1.53191e-15	9.48364e-14	no
SmedASXL_018330	Intron (SmedASXL_039500/SmedASXL_039500.path1, intron 1 of 5)	3234	smed_chr1	55343575	55343975	4.43018	2.2871	5.54148	-2.89636	1.92475e-09	3.84307e-08	55343575	55343975	4.45997	2.30481	5.57317	-2.96584	2.66527e-09	5.42936e-08	SmedASXL_018330
SmedASXL_032344	Promoter (1-2kb)	-1462	smed_chr3	82157391	82157791	4.8167	2.78235	5.91014	-2.89512	4.04457e-11	1.05045e-09	82157391	82157791	4.80468	2.49302	5.94078	-3.06845	4.27833e-11	1.23121e-09	no
SmedASXL_061777	Intron (SmedASXL_006947/SmedASXL_006947.path1, intron 4 of 6)	-20980	smed_chr3	3037729	3038129	4.37373	2.26033	5.48031	-2.89467	6.99717e-09	1.25655e-07	3037729	3038129	4.37242	2.05603	5.50916	-3.06657	7.3284e-09	1.37378e-07	SmedASXL_061777
SmedASXL_075944	Intron (SmedASXL_069339/SmedASXL_069339.path1, intron 1 of 1)	9775	smed_chr2	100684258	100684658	3.8466	1.60975	4.97211	-2.89308	3.06816e-07	4.0104e-06	100684258	100684658	4.05121	2.64099	5.00401	-2.07532	3.16725e-05	0.000284144	no
SmedASXL_046593	Promoter (<=1kb)	-997	smed_chr3	77949415	77949815	9.23083	7.35158	10.2959	-2.89293	4.74597e-42	1.13524e-38	77949408	77949808	9.38093	7.99011	10.328	-2.24759	1.3417e-14	7.08005e-13	no
SmedASXL_032701	Promoter (1-2kb)	1361	smed_chr1	262968313	262968713	8.28547	6.39403	9.3529	-2.89256	5.27891e-34	2.74504e-31	262968311	262968711	8.33025	6.47666	9.39026	-2.834	5.56035e-28	3.36031e-25	no
SmedASXL_011380	Intron (SmedASXL_074716/SmedASXL_074716.path1, intron 1 of 1)	15405	smed_chr1	150766311	150766711	7.99648	5.77769	9.11934	-2.88899	2.16464e-07	2.91543e-06	150766326	150766726	7.95004	5.18358	9.1388	-3.79586	1.23613e-34	2.2411e-31	SmedASXL_011380
SmedASXL_038274	Promoter (<=1kb)	0	smed_chr3	24094989	24095389	4.43032	2.25264	5.54698	-2.88871	8.76662e-09	1.54644e-07	24094999	24095399	4.54879	2.84392	5.57727	-2.52512	5.66597e-08	8.88287e-07	no
SmedASXL_031068	Promoter (<=1kb)	49	smed_chr2	83888803	83889203	5.28835	3.29461	6.37471	-2.88838	1.08309e-13	4.04805e-12	83888803	83889203	5.3159	3.299	6.40633	-2.94271	2.2213e-13	9.60455e-12	no
SmedASXL_046309	Promoter (1-2kb)	-1050	smed_chr1	300182662	300183062	6.98148	5.05576	8.05543	-2.88784	1.08837e-23	1.60703e-21	300182666	300183066	6.99237	4.95302	8.08667	-2.97736	5.71106e-20	7.51079e-18	no
SmedASXL_081250	Promoter (<=1kb)	235	smed_chr2	203970901	203971301	3.63992	1.38324	4.76829	-2.88416	3.13051e-06	3.37154e-05	203970901	203971301	3.76921	2.06975	4.79646	-2.3119	3.75359e-05	0.000331386	no
SmedASXL_064121	Intron (SmedASXL_018019/SmedASXL_018019.path3, intron 3 of 14)	4847	smed_chr1	152828401	152828801	3.96814	1.77699	5.08685	-2.88357	1.68093e-07	2.32281e-06	152828401	152828801	3.91936	1.05094	5.1176	-3.27172	8.1132e-08	1.22633e-06	no
SmedASXL_024074	Promoter (<=1kb)	0	smed_chr1	13422629	13423029	6.46352	4.17107	7.59695	-2.87932	1.03072e-06	1.22478e-05	13422628	13423028	6.51575	4.37937	7.626	-3.08552	2.52357e-21	4.24194e-19	no
SmedASXL_072978	Promoter (<=1kb)	70	smed_chr2	245411243	245411643	5.24429	3.19744	6.33987	-2.87764	3.76847e-13	1.30451e-11	245411242	245411642	5.42702	4.04629	6.3711	-2.15995	2.05049e-09	4.28007e-08	no
SmedASXL_074201	Exon (SmedASXL_016143/SmedASXL_016143.path1, exon 7 of 10)	-7662	smed_chr2	172226156	172226556	4.6406	2.59351	5.73622	-2.87464	2.32105e-09	4.55451e-08	172226156	172226556	4.71295	2.86881	5.77107	-2.61617	1.20824e-08	2.17192e-07	no
SmedASXL_052980	Promoter (<=1kb)	75	smed_chr1	293602686	293603086	6.74802	4.82681	7.82112	-2.8726	7.13294e-20	6.63891e-18	293602684	293603084	6.82029	5.10289	7.85159	-2.58749	2.23535e-14	1.14854e-12	no
SmedASXL_007047	Promoter (<=1kb)	745	smed_chr2	210288689	210289089	8.42962	6.54426	9.49587	-2.87109	3.46615e-32	1.50746e-29	210288688	210289088	8.62794	7.38793	9.52708	-2.06742	2.29467e-14	1.17663e-12	no
SmedASXL_068412	Promoter (<=1kb)	0	smed_chr2	248573108	248573508	7.2497	5.34041	8.32055	-2.87092	7.02663e-22	8.40384e-20	248573111	248573511	7.32177	5.61212	8.35132	-2.6056	7.04284e-15	3.90142e-13	no
SmedASXL_011377	Promoter (2-3kb)	-2247	smed_chr1	255871253	255871653	5.0206	2.98318	6.11456	-2.87041	1.33326e-11	3.70832e-10	255871253	255871653	5.01132	2.70531	6.14664	-3.13472	1.70211e-12	6.27949e-11	no
SmedASXL_037491	Intron (SmedASXL_066810/SmedASXL_066810.path1, intron 1 of 8)	-17220	smed_chr1	245028501	245028901	6.6832	4.74044	7.76032	-2.86977	2.83573e-17	1.73925e-15	245028503	245028903	6.70965	4.74585	7.79062	-2.84879	4.21976e-16	2.9026e-14	no
SmedASXL_062421	Intron (SmedASXL_015153/SmedASXL_015153.path1, intron 3 of 6)	-25765	smed_chr1	242699944	242700344	4.79258	2.74159	5.88886	-2.86941	1.72127e-10	4.00903e-09	242699952	242700352	4.90431	3.30565	5.90771	-1.55033	0.0075489	0.0363166	no
SmedASXL_058783	Promoter (2-3kb)	2944	smed_chr2	255731195	255731595	4.42804	2.35593	5.52787	-2.86763	3.49669e-09	6.64871e-08	255731195	255731595	4.57728	3.0693	5.55737	-2.29919	8.12168e-07	1.01699e-05	no
SmedASXL_021254	Promoter (<=1kb)	0	smed_chr2	71065614	71066014	4.83496	2.76623	5.93422	-2.86664	9.72136e-11	2.36076e-09	71065614	71066014	4.86335	2.77892	5.96521	-2.89682	5.84433e-11	1.65006e-09	no
SmedASXL_011162	Promoter (<=1kb)	0	smed_chr1	116361885	116362285	6.09207	4.13787	7.1713	-2.8666	5.60043e-15	2.49e-13	116361885	116362285	6.11994	4.15867	7.20046	-2.90101	5.36875e-16	3.57663e-14	SmedASXL_011162
SmedASXL_017306	Distal Intergenic	-15860	smed_chr2	165045820	165046220	3.55514	1.18666	4.69888	-2.86392	3.26137e-06	3.49986e-05	165045820	165046220	3.6733	1.82691	4.73187	-2.37912	3.01963e-05	0.000272222	no
SmedASXL_029206	Promoter (<=1kb)	0	smed_chr4	16729392	16729792	3.92152	1.6844	5.04707	-2.8635	2.21663e-07	2.98043e-06	16729429	16729829	4.40262	3.63669	5.09673	-1.11156	0.00505334	0.0257145	no
SmedASXL_063519	Intron (SmedASXL_014802/SmedASXL_014802.path1, intron 4 of 16)	5531	smed_chr3	84172558	84172958	5.0219	2.99171	6.11462	-2.86022	3.55364e-11	9.37188e-10	84172558	84172958	4.94958	2.11031	6.14518	-3.71702	1.05833e-13	4.83137e-12	no
SmedASXL_031856	Promoter (<=1kb)	0	smed_chr2	36692802	36693202	3.90934	1.64168	5.03928	-2.85967	2.59372e-07	3.44677e-06	36692802	36693202	4.13513	2.77837	5.07196	-2.03371	2.0805e-05	0.000194287	no
SmedASXL_025735	Intron (SmedASXL_036599/SmedASXL_036599.path1, intron 1 of 7)	3346	smed_chr1	86192442	86192842	5.23809	3.27757	6.31847	-2.85844	9.26703e-13	3.02411e-11	86192469	86192869	5.38032	3.87597	6.35944	-2.29783	1.706e-09	3.61491e-08	no
SmedASXL_009306	Promoter (<=1kb)	0	smed_chr2	184874066	184874466	4.41919	2.36909	5.51532	-2.8575	2.55335e-09	4.97769e-08	184874066	184874466	4.53998	2.92481	5.54743	-2.40042	1.08275e-07	1.59781e-06	no
SmedASXL_014871	Promoter (<=1kb)	0	smed_chr2	192614541	192614941	5.14687	3.19535	6.22561	-2.85674	2.5546e-12	7.88464e-11	192614538	192614938	5.27506	3.75225	6.2591	-2.30234	1.37121e-08	2.42618e-07	SmedASXL_014871
SmedASXL_031900	Promoter (2-3kb)	-2682	smed_chr1	292493111	292493511	4.35977	2.34381	5.45003	-2.85641	6.55273e-09	1.18743e-07	292493111	292493511	4.48109	2.89562	5.48122	-2.37193	3.36677e-07	4.54792e-06	no
SmedASXL_001233	Promoter (<=1kb)	0	smed_chr3	37567822	37568222	8.14536	5.98638	9.25915	-2.85571	1.32747e-07	1.87334e-06	37567821	37568221	8.28592	6.68341	9.29027	-2.52427	3.90936e-21	6.36073e-19	no
SmedASXL_007471	Promoter (<=1kb)	0	smed_chr2	144844158	144844558	4.54414	2.49443	5.6402	-2.85467	6.18422e-09	1.12492e-07	144844165	144844565	4.74581	3.4159	5.67432	-2.0177	2.92809e-06	3.27693e-05	no
SmedASXL_058017	Promoter (<=1kb)	180	smed_chr1	163126033	163126433	5.31103	3.37916	6.38612	-2.85151	6.85185e-14	2.62234e-12	163126033	163126433	5.33628	3.36681	6.41829	-2.87221	4.28524e-13	1.76e-11	no
SmedASXL_081787	Promoter (<=1kb)	38	smed_chr1	165840547	165840947	6.44881	4.56211	7.51532	-2.85071	8.85533e-21	9.29032e-19	165840729	165841129	4.72063	3.59292	5.57944	-1.80981	7.7131e-06	7.8973e-05	no
SmedASXL_043660	Promoter (<=1kb)	0	smed_chr1	215439643	215440043	3.80252	1.58741	4.92483	-2.85029	5.14947e-07	6.48974e-06	215439643	215440043	3.75366	0.83792	4.95606	-3.3797	2.44933e-07	3.39535e-06	no
SmedASXL_014587	Promoter (<=1kb)	0	smed_chr1	254922258	254922658	3.41806	1.08008	4.55774	-2.84762	8.35886e-06	8.2724e-05	254922258	254922658	3.42034	0.840028	4.58975	-2.83753	1.35109e-05	0.00013205	SmedASXL_014587
SmedASXL_060001	Promoter (<=1kb)	0	smed_chr2	177958671	177959071	4.69547	2.6805	5.78556	-2.84601	1.84773e-10	4.26208e-09	177958671	177959071	4.78494	3.06633	5.81651	-2.55269	4.74483e-09	9.23567e-08	no
SmedASXL_011513	Promoter (1-2kb)	-1521	smed_chr1	98439480	98439880	5.29619	3.32501	6.37851	-2.84596	3.86749e-13	1.33493e-11	98439480	98439880	5.56641	4.47628	6.41073	-1.79778	3.14138e-07	4.27532e-06	no
SmedASXL_020908	Intron (SmedASXL_049045/SmedASXL_049045.path1, intron 1 of 1)	-7905	smed_chr1	284912986	284913386	5.03125	2.60275	6.18269	-2.84439	1.07376e-05	0.000103192	284912986	284913386	5.06672	2.6847	6.21222	-3.24592	6.53515e-13	2.5918e-11	no
SmedASXL_009114	Promoter (1-2kb)	-1641	smed_chr2	182267967	182268367	5.21364	3.24164	6.2961	-2.84405	2.23565e-12	6.95407e-11	182267967	182268367	5.20364	2.98149	6.32698	-3.09038	1.17756e-13	5.34698e-12	no
SmedASXL_063616	Promoter (2-3kb)	-2493	smed_chr3	56925257	56925657	3.99428	1.965	5.08685	-2.84229	2.60805e-07	3.46197e-06	56925257	56925657	4.05094	2.16347	5.1176	-2.60175	6.83719e-07	8.72506e-06	no
SmedASXL_001232	Intron (SmedASXL_057354/SmedASXL_057354.path2, intron 1 of 4)	-19818	smed_chr2	259712818	259713218	4.20354	2.0626	5.31451	-2.8412	2.26851e-08	3.6995e-07	259712813	259713213	4.75199	4.15185	5.34698	-0.863283	0.0100293	0.046234	no
SmedASXL_014511	Promoter (<=1kb)	639	smed_chr2	9255187	9255587	4.8275	2.83069	5.9144	-2.8408	8.70054e-11	2.12364e-09	9255187	9255587	4.87205	2.95713	5.94396	-2.74424	4.30906e-10	1.03671e-08	no
SmedASXL_047446	Promoter (<=1kb)	8	smed_chr2	47022460	47022860	5.15221	3.18326	6.23413	-2.83914	1.74205e-12	5.49009e-11	47022460	47022860	5.12879	2.80797	6.26615	-3.19383	1.00531e-13	4.60593e-12	no
SmedASXL_076506	Promoter (<=1kb)	-772	smed_chr4	34618000	34618400	4.3896	2.32193	5.48868	-2.83854	3.99195e-09	7.51278e-08	34618000	34618400	4.45702	2.58213	5.52123	-2.62412	4.58146e-08	7.27285e-07	no
SmedASXL_075951	Promoter (<=1kb)	-101	smed_chr1	67012867	67013267	4.97819	2.97066	6.06697	-2.83681	2.44766e-10	5.53385e-09	67012844	67013244	4.89861	2.89562	5.9866	-2.86361	2.92631e-10	7.28192e-09	no
SmedASXL_056041	Intron (SmedASXL_063204/SmedASXL_063204.path1, intron 1 of 3)	15211	smed_chr1	299548219	299548619	3.65454	1.35479	4.78899	-2.83582	1.71432e-06	1.94993e-05	299548219	299548619	3.64045	0.9612	4.82048	-3.21262	1.09666e-06	1.33953e-05	no
SmedASXL_022086	Promoter (<=1kb)	-28	smed_chr4	16343368	16343768	5.08133	3.08305	6.16849	-2.83541	4.79239e-12	1.43832e-10	16343323	16343723	5.11734	3.23515	6.18297	-2.69319	1.27083e-10	3.35651e-09	no
SmedASXL_075939	Intron (SmedASXL_017290/SmedASXL_017290.path1, intron 15 of 25)	-4627	smed_chr2	125359842	125360242	5.34525	3.33424	6.43464	-2.83492	7.93006e-13	2.61999e-11	125359832	125360232	5.77562	5.01463	6.46704	-1.26994	0.000146171	0.00111482	no
SmedASXL_013472	Promoter (2-3kb)	-2626	smed_chr2	112563496	112563896	5.59556	3.66122	6.67112	-2.83155	5.40546e-15	2.40779e-13	112563495	112563895	5.6146	3.60456	6.70383	-2.84512	1.45162e-13	6.46404e-12	no
SmedASXL_049038	Promoter (2-3kb)	2920	smed_chr1	83635733	83636133	5.16943	2.58031	6.33982	-2.83097	3.56491e-05	0.000301637	83635705	83636105	5.37537	3.76767	6.381	-2.38935	1.07121e-09	2.38094e-08	no
SmedASXL_017637	Exon (SmedASXL_017637/SmedASXL_017637.path1, exon 6 of 8)	5290	smed_chr2	263892238	263892638	7.67248	5.80927	8.7344	-2.82765	1.18397e-24	1.9667e-22	263892237	263892637	7.78102	6.22903	8.77265	-2.4714	7.21296e-22	1.27941e-19	no
SmedASXL_080348	Promoter (<=1kb)	-513	smed_chr1	112377685	112378085	7.82574	5.9902	8.88213	-2.82641	2.16314e-29	6.7198e-27	112377623	112378023	7.98491	6.68992	8.90229	-2.12165	2.5972e-13	1.10793e-11	no
SmedASXL_028189	Intron (SmedASXL_014709/SmedASXL_014709.path1, intron 1 of 6)	-9084	smed_chr2	190521586	190521986	5.37851	3.47353	6.44854	-2.82531	5.22642e-14	2.03599e-12	190521586	190521986	5.36837	3.21872	6.4807	-2.95824	1.26028e-12	4.73202e-11	no
SmedASXL_037589	Promoter (<=1kb)	433	smed_chr1	159674571	159674971	6.90251	5.00345	7.9714	-2.82292	2.64349e-19	2.21092e-17	159674565	159674965	7.10345	5.85056	8.00695	-2.06385	6.02589e-13	2.39732e-11	no
SmedASXL_032345	Intron (SmedASXL_023981/SmedASXL_023981.path2, intron 1 of 9)	-5617	smed_chr3	97265663	97266063	3.89011	1.71653	5.00615	-2.82279	3.17601e-07	4.13781e-06	97265663	97266063	3.91514	1.70427	5.03681	-2.72586	1.22664e-06	1.48827e-05	no
SmedASXL_048862	Promoter (<=1kb)	-883	smed_chr1	332197880	332198280	5.61642	3.65785	6.69645	-2.82114	6.57755e-14	2.52544e-12	332197885	332198285	5.69757	3.95182	6.73512	-2.61752	1.50171e-13	6.65208e-12	no
SmedASXL_030000	Promoter (<=1kb)	0	smed_chr2	163150568	163150968	4.86511	2.95954	5.93525	-2.82078	1.1984e-10	2.86086e-09	163150568	163150968	4.84551	2.6399	5.96641	-2.96903	5.22683e-11	1.48398e-09	no
SmedASXL_046090	Distal Intergenic	12481	smed_chr3	70285274	70285674	3.38182	0.996319	4.52778	-2.82043	1.15102e-05	0.000109997	70285274	70285674	3.47526	1.49302	4.55956	-2.42319	4.96394e-05	0.00042451	no
SmedASXL_008833	Distal Intergenic	-3963	smed_chr1	166476448	166476848	3.67875	1.48342	4.79809	-2.82039	1.93337e-06	2.17629e-05	166476448	166476848	3.69872	1.41428	4.83103	-2.71752	4.78287e-06	5.12664e-05	SmedASXL_008833
SmedASXL_037286	Intron (SmedASXL_078825/SmedASXL_078825.path1, intron 2 of 2)	3129	smed_chr2	2803128	2803528	4.76097	2.74159	5.85182	-2.8192	7.8155e-10	1.64856e-08	2803013	2803413	5.01416	3.69504	5.93927	-2.06812	1.53376e-07	2.19185e-06	no
SmedASXL_022640	Intron (SmedASXL_065973/SmedASXL_065973.path1, intron 1 of 18)	3111	smed_chr2	62552952	62553352	5.53246	3.58386	6.61066	-2.81847	5.88101e-13	1.96472e-11	62552952	62553352	5.56136	3.59204	6.64335	-2.846	3.07551e-14	1.54274e-12	no
SmedASXL_066581	Promoter (<=1kb)	0	smed_chr1	279274532	279274932	7.18758	5.04707	8.29848	-2.81788	2.93272e-07	3.84808e-06	279274524	279274924	7.3697	5.92495	8.33242	-2.00144	0.00015759	0.00119331	no
SmedASXL_001208	Promoter (<=1kb)	-18	smed_chr4	3425077	3425477	4.14295	2.11173	5.23586	-2.81776	6.24136e-08	9.43104e-07	3425077	3425477	4.56866	3.79542	5.26675	-1.07665	0.00532232	0.0269106	SmedASXL_001208
SmedASXL_054259	Promoter (1-2kb)	-1532	smed_chr2	108687137	108687537	4.17359	1.99485	5.29041	-2.8167	5.55128e-08	8.46313e-07	108687137	108687537	4.23744	2.25528	5.32174	-2.66105	1.3952e-07	2.01554e-06	no
SmedASXL_015831	Promoter (<=1kb)	0	smed_chr2	85976671	85977071	5.79382	3.558	6.91917	-2.81378	2.12342e-06	2.37458e-05	85976671	85977071	6.03345	4.74796	6.94775	-2.0607	5.93817e-09	1.13411e-07	no
SmedASXL_064005	Distal Intergenic	-5362	smed_chr2	264884886	264885286	8.51907	6.68656	9.57485	-2.81293	9.87442e-24	1.46706e-21	264884887	264885287	8.6093	7.02722	9.60858	-2.51094	2.61077e-23	6.1358e-21	no
SmedASXL_027157	Promoter (2-3kb)	-2180	smed_chr1	99352745	99353145	5.68921	3.76439	6.763	-2.81275	3.33548e-14	1.33419e-12	99352741	99353141	5.70652	3.71626	6.79226	-2.87283	6.10811e-14	2.91421e-12	no
SmedASXL_005009	Intron (SmedASXL_006087/SmedASXL_006087.path1, intron 1 of 2)	-12026	smed_chr1	325555826	325556226	4.74692	2.79744	5.82528	-2.81222	1.25713e-10	2.99209e-09	325555826	325556226	4.69165	2.14824	5.85688	-3.27565	3.86848e-11	1.12474e-09	no
SmedASXL_009791	Promoter (<=1kb)	792	smed_chr2	96890135	96890535	3.57204	1.34265	4.69645	-2.81003	6.05433e-06	6.18095e-05	96890135	96890535	3.67163	1.83094	4.72905	-2.38992	2.33182e-05	0.000215144	SmedASXL_009791
SmedASXL_010080	Promoter (<=1kb)	0	smed_chr2	40745765	40746165	6.14397	4.26677	7.20864	-2.80921	1.54274e-17	9.79099e-16	40745763	40746163	6.13124	3.97762	7.24419	-3.1108	2.89343e-19	3.38438e-17	no
SmedASXL_017041	Promoter (<=1kb)	785	smed_chr3	19146480	19146880	6.46841	4.61977	7.52744	-2.80858	2.02918e-19	1.75227e-17	19146487	19146887	6.50617	4.67052	7.56258	-2.78629	2.8709e-19	3.38438e-17	no
SmedASXL_051928	Promoter (<=1kb)	0	smed_chr4	13508791	13509191	5.58371	3.66656	6.65605	-2.80722	3.27936e-14	1.31394e-12	13508796	13509196	5.56727	3.35256	6.68951	-3.04035	7.92302e-14	3.68995e-12	no
SmedASXL_045011	Promoter (2-3kb)	-2038	smed_chr2	217223274	217223674	3.92641	1.84529	5.02772	-2.8041	4.47318e-07	5.70963e-06	217223274	217223674	3.8934	1.35064	5.05856	-3.17932	1.49432e-07	2.14166e-06	no
SmedASXL_019619	Intron (SmedASXL_033144/SmedASXL_033144.path1, intron 1 of 13)	30860	smed_chr2	222226001	222226401	3.06303	0.420541	4.2392	-2.80313	7.16292e-05	0.000564537	222226001	222226401	3.16575	1.0629	4.27063	-2.45194	0.000155907	0.00118197	SmedASXL_019619
SmedASXL_044114	Promoter (<=1kb)	0	smed_chr3	89281388	89281788	4.73613	2.76341	5.81873	-2.80296	6.47372e-09	1.17577e-07	89281384	89281784	4.96241	3.76844	5.84553	-1.83263	3.40639e-05	0.000303478	no
SmedASXL_044095	Intron (SmedASXL_060428/SmedASXL_060428.path1, intron 2 of 13)	-8382	smed_chr2	187903494	187903894	5.03336	3.05889	6.11627	-2.79998	1.08477e-10	2.61306e-09	187903494	187903894	5.04844	2.95576	6.15166	-2.87991	1.98377e-10	5.08608e-09	no
SmedASXL_015434	Intron (SmedASXL_017376/SmedASXL_017376.path1, intron 3 of 22)	8106	smed_chr4	42073706	42074106	3.07088	0.470217	4.24254	-2.79983	7.13347e-05	0.000562587	42073706	42074106	3.19338	1.22881	4.2745	-2.11555	0.000741837	0.0048083	no
SmedASXL_016497	Intron (SmedASXL_069658/SmedASXL_069658.path1, intron 1 of 1)	8239	smed_chr1	84849847	84850247	6.55824	4.68531	7.62207	-2.79945	5.49635e-16	2.80925e-14	84849813	84850213	6.53709	4.72695	7.58829	-2.6844	7.47283e-14	3.49955e-12	no
SmedASXL_005695	3' UTR	26591	smed_chr3	95370492	95370892	5.00412	3.04631	6.084	-2.79871	1.14446e-11	3.22065e-10	95370492	95370892	5.00475	2.86291	6.11586	-2.98458	5.38893e-12	1.84342e-10	SmedASXL_005695
SmedASXL_011746	Intron (SmedASXL_046368/SmedASXL_046368.path1, intron 1 of 2)	-3945	smed_chr3	67780146	67780546	7.48212	5.39158	8.58499	-2.7968	1.50656e-07	2.11113e-06	67780148	67780548	7.70536	6.4197	8.61971	-2.12548	1.51539e-14	7.93064e-13	SmedASXL_011746
SmedASXL_016530	Promoter (<=1kb)	817	smed_chr3	27014904	27015304	5.48027	3.57919	6.54955	-2.79592	3.99121e-12	1.20391e-10	27014905	27015305	5.51658	3.62708	6.58364	-2.78227	1.07807e-12	4.09634e-11	SmedASXL_016530
SmedASXL_054720	Exon (SmedASXL_014114/SmedASXL_014114.path1, exon 3 of 4)	5438	smed_chr1	318419356	318419756	4.19727	2.12596	5.29695	-2.79516	6.75922e-08	1.01494e-06	318419356	318419756	4.1651	1.65363	5.32663	-3.10248	3.36698e-08	5.50649e-07	no
SmedASXL_010544	Promoter (<=1kb)	0	smed_chr3	68956661	68957061	9.30533	7.48113	10.3594	-2.79456	8.31937e-26	1.60483e-23	68956658	68957058	9.54102	8.41736	10.3983	-1.90512	1.48197e-11	4.71963e-10	no
SmedASXL_077903	Distal Intergenic	-16747	smed_chr2	250197584	250197984	4.02119	1.99778	5.11274	-2.79378	1.68416e-07	2.32431e-06	250197585	250197985	4.36597	3.43102	5.14453	-1.3659	0.00138796	0.00837592	no
SmedASXL_019007	Promoter (<=1kb)	0	smed_chr4	35340991	35341391	6.16673	4.29274	7.23077	-2.79368	3.34063e-16	1.76787e-14	35340988	35341388	6.34559	5.05283	7.26226	-2.0793	5.99808e-10	1.39929e-08	no
SmedASXL_044112	Promoter (2-3kb)	-2644	smed_chr3	1874043	1874443	5.26244	3.37264	6.32955	-2.79356	8.47269e-12	2.44767e-10	1874038	1874438	5.22049	2.92531	6.35431	-3.16034	1.05339e-13	4.81749e-12	no
SmedASXL_046949	Promoter (<=1kb)	368	smed_chr2	143150923	143151323	5.24852	3.33539	6.3201	-2.79284	5.24247e-13	1.76124e-11	143150923	143151323	5.24903	3.15706	6.35213	-2.992	3.5756e-13	1.49515e-11	no
SmedASXL_044112	Intron (SmedASXL_080367/SmedASXL_080367.path1, intron 1 of 6)	-5820	smed_chr3	1870862	1871262	3.71103	1.57709	4.82089	-2.79145	3.58453e-06	3.81415e-05	1870862	1871262	3.75545	1.71511	4.84992	-2.69181	4.35465e-06	4.71342e-05	no
SmedASXL_014689-3prime_endOf_SmedASXL015101	Promoter (<=1kb)	-593	smed_chr3	39127443	39127843	8.05999	5.91936	9.17091	-2.79095	7.80681e-07	9.50809e-06	39127441	39127841	8.12886	6.20441	9.20257	-2.85757	3.10536e-18	3.05505e-16	no
SmedASXL_032551	Promoter (<=1kb)	35	smed_chr2	181666575	181666975	6.20553	4.34208	7.26749	-2.79079	4.06112e-17	2.41047e-15	181666570	181666970	6.19803	4.19528	7.28597	-2.93272	7.19531e-19	7.90612e-17	no
SmedASXL_055363	Promoter (<=1kb)	180	smed_chr2	218979692	218980092	9.36211	6.95804	10.5105	-2.79007	2.5002e-05	0.000219145	218979693	218980093	9.41935	7.21355	10.5403	-3.19775	1.82025e-25	6.04343e-23	no
SmedASXL_004841	5' UTR	3232	smed_chr2	258573421	258573821	10.38	8.56826	11.4315	-2.78973	1.09703e-27	2.76222e-25	258573421	258573821	10.6048	9.4687	11.4667	-1.92298	1.02943e-11	3.36714e-10	no
SmedASXL_018529	Distal Intergenic	-29791	smed_chr3	24679003	24679403	3.34832	0.962005	4.49438	-2.78969	1.53512e-05	0.000142381	24679003	24679403	3.4818	1.70751	4.52549	-2.26789	9.35935e-05	0.000748689	no
SmedASXL_014306	Promoter (<=1kb)	0	smed_chr1	6573273	6573673	5.49973	3.61827	6.56522	-2.78917	4.86028e-14	1.90587e-12	6573291	6573691	5.69109	4.37119	6.61645	-2.13161	8.32033e-10	1.89916e-08	no
SmedASXL_078807	Intron (SmedASXL_048384/SmedASXL_048384.path1, intron 1 of 1)	-14121	smed_chr3	29566824	29567224	5.68562	3.017	6.86455	-2.78891	9.12572e-05	0.000698742	29566824	29567224	5.66509	2.38483	6.89505	-4.21928	1.18866e-20		no
SmedASXL_077880	3' UTR	4493	smed_chr3	62421698	62422098	6.53252	4.69079	7.59015	-2.78784	3.93431e-19	3.19013e-17	62421729	62422129	6.54283	4.63824	7.61278	-2.8621	5.01119e-19	5.60326e-17	no
SmedASXL_074609	Promoter (<=1kb)	0	smed_chr1	308239781	308240181	5.43266	3.52363	6.50345	-2.7872	9.78089e-13	3.18311e-11	308239781	308240181	5.4999	3.76073	6.53601	-2.60031	1.51545e-12	5.62357e-11	SmedASXL_074609
SmedASXL_031994	Exon (SmedASXL_011099/SmedASXL_011099.path1, exon 8 of 15)	-13331	smed_chr4	7090592	7090992	3.60691	1.22932	4.75183	-2.78708	4.99502e-06	5.19257e-05	7090592	7090992	3.74786	2.02096	4.78127	-2.29489	5.00744e-05	0.000427943	no
SmedASXL_022582	Promoter (<=1kb)	0	smed_chr3	93027347	93027747	6.06231	4.19471	7.12509	-2.78613	1.0451e-14	4.43243e-13	93027341	93027741	6.14362	4.65949	7.11727	-2.33284	2.63688e-13	1.12109e-11	no
SmedASXL_072273	Intron (SmedASXL_025384/SmedASXL_025384.path1, intron 1 of 5)	8746	smed_chr2	177105835	177106235	4.00607	1.98075	5.09795	-2.78587	1.73879e-07	2.38896e-06	177105835	177106235	4.15712	2.6741	5.13047	-2.12063	1.12398e-05	0.000111485	no
SmedASXL_047852	Intron (SmedASXL_014803/SmedASXL_014803.path1, intron 3 of 10)	4305	smed_chr4	3436640	3437040	6.67922	4.80699	7.74291	-2.78434	9.22797e-18	6.13148e-16	3436643	3437043	6.9371	5.86605	7.77387	-1.83533	5.26922e-11	1.49267e-09	no
SmedASXL_001766	Promoter (<=1kb)	-245	smed_chr2	223343285	223343685	4.3394	2.27317	5.43824	-2.78289	1.87352e-08	3.1035e-07	223343285	223343685	4.46265	2.83792	5.47242	-2.401	5.28566e-07	6.87298e-06	no
SmedASXL_034170	Promoter (<=1kb)	654	smed_chr2	212481035	212481435	4.28718	2.27438	5.37689	-2.78234	3.05253e-08	4.83749e-07	212481035	212481435	4.4738	3.1145	5.4114	-2.04618	6.64265e-06	6.89868e-05	no
SmedASXL_047576	Promoter (<=1kb)	152	smed_chr2	253754578	253754978	4.4738	2.43204	5.56851	-2.78069	3.28538e-09	6.27186e-08	253754677	253755077	4.68473	3.13714	5.67523	-2.35494	7.04851e-08	1.07839e-06	no
SmedASXL_012639	Promoter (<=1kb)	0	smed_chr2	103380922	103381322	7.45034	5.61717	8.50625	-2.78018	3.65414e-20	3.56764e-18	103380928	103381328	7.45319	5.47367	8.53701	-2.95739	1.68248e-23	4.06712e-21	SmedASXL_012639
SmedASXL_020605	Intron (SmedASXL_032493/SmedASXL_032493.path1, intron 1 of 3)	33731	smed_chr2	262323515	262323915	6.75624	4.93225	7.81029	-2.78017	4.04791e-20	3.93601e-18	262328621	262329021	3.3783	1.64786	4.41249	-2.22647	0.000171609	0.00128755	no
SmedASXL_050195	Promoter (1-2kb)	-1413	smed_chr1	148480250	148480650	4.35914	2.38916	5.44124	-2.77977	8.47247e-09	1.50008e-07	148480250	148480650	4.46447	2.84297	5.47347	-2.34076	4.1164e-07	5.48753e-06	no
SmedASXL_066321	Promoter (<=1kb)	-365	smed_chr1	134354841	134355241	4.48423	2.45689	5.57647	-2.77852	3.5423e-09	6.73008e-08	134354841	134355241	4.57293	2.83295	5.60921	-2.48302	4.59488e-08	7.2892e-07	no
SmedASXL_008523	Promoter (<=1kb)	0	smed_chr1	227078990	227079390	5.40906	3.53901	6.47233	-2.77799	4.59725e-14	1.81163e-12	227078992	227079392	5.44343	3.5837	6.50466	-2.69609	9.84371e-12	3.22391e-10	SmedASXL_008523
SmedASXL_039246	Promoter (<=1kb)	0	smed_chr1	90705674	90706074	6.43928	4.60872	7.49466	-2.77727	2.24666e-17	1.38863e-15	90705672	90706072	6.53486	4.97865	7.52758	-2.43655	2.81505e-15	1.68518e-13	SmedASXL_039246
SmedASXL_005978	Promoter (<=1kb)	46	smed_chr2	181519650	181520050	5.77215	3.50807	6.90158	-2.77708	6.87663e-06	6.92003e-05	181519650	181520050	5.72376	2.70912	6.93439	-3.96689	2.36188e-20	3.31212e-18	no
SmedASXL_014184	Intron (SmedASXL_018587/SmedASXL_018587.path2, intron 38 of 38)	-8420	smed_chr1	58855354	58855754	6.62838	4.78058	7.68723	-2.77706	3.31109e-18	2.34323e-16	58855345	58855745	6.79976	5.52555	7.71035	-2.11213	1.7713e-12	6.49699e-11	no
SmedASXL_006991	Promoter (<=1kb)	747	smed_chr2	55010722	55011122	4.43903	2.47022	5.52092	-2.77699	5.78958e-09	1.05877e-07	55010722	55011122	4.50766	2.73212	5.55161	-2.47375	2.29434e-07	3.19973e-06	no
SmedASXL_014182	Promoter (<=1kb)	0	smed_chr2	141561782	141562182	5.41094	3.55374	6.47166	-2.77589	9.96228e-13	3.23335e-11	141561796	141562196	5.62429	4.37817	6.52549	-1.99104	1.29987e-08	2.31695e-07	no
SmedASXL_030263	Promoter (<=1kb)	-128	smed_chr2	220407268	220407668	5.6583	3.80451	6.71835	-2.7749	1.67912e-15	8.01687e-14	220407264	220407664	5.77485	4.28382	6.75038	-2.29751	3.45327e-11	1.01565e-09	no
SmedASXL_039325	Promoter (<=1kb)	0	smed_chr3	44236858	44237258	4.51341	2.55324	5.59373	-2.77479	3.20374e-09	6.15529e-08	44236858	44237258	4.67301	3.26621	5.62481	-2.0744	2.31659e-06	2.64626e-05	no
Smed-ovo_SmedASXL_001747	Promoter (1-2kb)	-1748	smed_chr4	31820038	31820438	5.52634	3.65924	6.58902	-2.77311	4.50257e-14	1.77725e-12	31820049	31820449	5.59682	3.90365	6.62265	-2.50382	6.09697e-11	8.6663e-05	Smed-ovo_SmedASXL_001747
SmedASXL_057382	Promoter (<=1kb)	0	smed_chr3	91197928	91198328	8.14182	6.10334	9.23597	-2.77305	6.94235e-08	1.03983e-06	91197932	91198332	8.32324	6.93578	9.26934	-2.26336	1.87992e-18	1.92404e-16	SmedASXL_057382
SmedASXL_003247	Promoter (1-2kb)	1793	smed_chr2	160868709	160869109	4.83136	2.91461	5.90362	-2.77289	1.22019e-09	2.50938e-08	160868709	160869109	4.79478	2.42625	5.93852	-3.16427	7.28048e-11	2.02402e-09	no
SmedASXL_067930	Distal Intergenic	10614	smed_chr2	257126816	257127216	3.49415	1.15663	4.63377	-2.7715	1.02338e-05	9.92271e-05	257126816	257127216	3.76044	2.49235	4.66901	-1.73049	0.000802897	0.00515145	no
SmedASXL_014226	Promoter (<=1kb)	0	smed_chr2	158208522	158208922	8.53531	6.73575	9.58432	-2.77108	1.59497e-27	3.93316e-25	158208527	158208927	8.6728	7.29735	9.61529	-1.98903	6.82963e-05	0.000564657	no
SmedASXL_050566	Promoter (1-2kb)	1778	smed_chr1	166072376	166072776	3.75847	1.63174	4.86718	-2.77083	1.35095e-06	1.56943e-05	166072376	166072776	3.94561	2.53019	4.89992	-2.02166	8.73179e-05	0.000704706	no
SmedASXL_035461	Promoter (1-2kb)	-1972	smed_chr3	116675423	116675823	6.16601	4.34779	7.21887	-2.76825	6.94812e-17	4.03396e-15	116675413	116675813	6.21582	4.3761	7.27305	-2.72203	9.19026e-16	5.90441e-14	no
SmedASXL_062753	Promoter (<=1kb)	0	smed_chr3	42952041	42952441	4.98192	3.04257	6.05841	-2.76554	5.33264e-11	1.36133e-09	42952041	42952441	4.98284	2.8501	6.09251	-2.00186	0.00216597	0.0123793	no
SmedASXL_017929	Promoter (<=1kb)	0	smed_chr1	250115932	250116332	5.11589	3.18666	6.19049	-2.7655	1.15886e-10	2.76921e-09	250115932	250116332	5.2184	3.62188	6.22127	-2.39385	9.8322e-10	2.2046e-08	no
SmedASXL_015878	Intron (SmedASXL_071865/SmedASXL_071865.path1, intron 9 of 43)	-11179	smed_chr1	141734848	141735248	4.56257	2.60975	5.64154	-2.76449	1.41524e-09	2.87861e-08	141734848	141735248	4.56158	2.41286	5.67376	-2.91191	3.09068e-09	6.21614e-08	no
SmedASXL_047483	Promoter (<=1kb)	0	smed_chr2	120616783	120617183	4.96709	3.096	6.03056	-2.76408	4.33545e-11	1.12355e-09	120616783	120617183	4.86271	1.96584	6.06347	-3.72504	5.89681e-13	2.36077e-11	SmedASXL_047483
SmedASXL_011236	Intron (SmedASXL_053904/SmedASXL_053904.path1, intron 1 of 12)	-8303	smed_chr1	130720297	130720697	4.33288	2.35593	5.41624	-2.76325	1.14695e-08	1.98949e-07	130720297	130720697	4.33697	2.20234	5.44693	-2.86236	1.4218e-08	2.50787e-07	no
SmedASXL_014183	Intron (SmedASXL_070063/SmedASXL_070063.path1, intron 1 of 2)	9012	smed_chr1	286393985	286394385	3.18588	0.736965	4.33987	-2.76238	4.20655e-05	0.000350107	286393985	286394385	3.55615	2.53826	4.3711	-1.32849	0.00458371	0.0236087	no
SmedASXL_041731	3' UTR	-7742	smed_chr3	25940645	25941045	5.91284	4.0978	6.96505	-2.76085	2.5466e-16	1.36887e-14	25940694	25941094	5.98269	4.32512	7.00029	-2.53581	2.12527e-13	9.22114e-12	no
SmedASXL_069553	Promoter (2-3kb)	-2118	smed_chr4	41640818	41641218	5.83879	3.95728	6.90429	-2.76075	2.72668e-15	1.26891e-13	41640816	41641216	5.89789	4.15066	6.93576	-2.58395	1.85307e-12	6.74814e-11	no
SmedASXL_015851	Intron (SmedASXL_067454/SmedASXL_067454.path1, intron 1 of 2)	4858	smed_chr2	96559803	96560203	8.25624	6.43606	9.3095	-2.76052	3.72241e-19	3.04931e-17	96559805	96560205	8.51616	7.47775	9.33968	-1.79875	3.9407e-11	1.14051e-09	no
SmedASXL_009783	Promoter (<=1kb)	0	smed_chr2	211781153	211781553	6.48404	4.67809	7.53437	-2.76022	8.68102e-18	5.80028e-16	211781157	211781557	6.65413	5.39252	7.56054	-2.06062	1.80916e-11	5.64823e-10	no
SmedASXL_073375	Promoter (<=1kb)	149	smed_chr3	79812028	79812428	9.29411	7.28564	10.3831	-2.75915	4.4107e-08	6.82432e-07	79812030	79812430	9.51276	8.25856	10.4167	-2.06271	2.0536e-11	6.34119e-10	no
SmedASXL_014957	3' UTR	6661	smed_chr2	133034333	133034733	4.10583	2.13569	5.18795	-2.75717	1.77691e-07	2.43043e-06	133034337	133034737	4.42653	3.37592	5.25505	-1.61333	0.000202442	0.00149676	no
SmedASXL_004699	Intron (SmedASXL_074897/SmedASXL_074897.path1, intron 1 of 1)	12116	smed_chr1	292518691	292519091	5.68828	3.78107	6.75873	-2.75608	1.89221e-13	6.8268e-12	292518698	292519098	5.72609	3.84145	6.7922	-2.79602	2.83995e-14	1.43593e-12	no
SmedASXL_008979	Distal Intergenic	-3990	smed_chr4	46682873	46683273	5.72712	3.8251	6.79657	-2.75582	5.07986e-12	1.51504e-10	46682878	46683278	5.8901	4.54121	6.82451	-2.11963	2.47534e-08	4.13622e-07	SmedASXL_008979
SmedASXL_000212	Promoter (<=1kb)	0	smed_chr1	320255270	320255670	6.56725	4.7135	7.62729	-2.75569	7.08447e-16	3.57512e-14	320255271	320255671	6.58328	4.66322	7.65616	-2.80762	5.12181e-15	2.92139e-13	no
SmedASXL_008700	Promoter (<=1kb)	357	smed_chr4	18426187	18426587	3.47632	1.23181	4.60293	-2.75553	9.14912e-06	8.98018e-05	18426187	18426587	3.53804	1.49302	4.6333	-2.50562	2.61655e-05	0.000238382	no
SmedASXL_037610	Promoter (1-2kb)	-1985	smed_chr2	203384478	203384878	4.25564	2.27438	5.33977	-2.75345	3.46956e-08	5.43141e-07	203384478	203384878	4.33214	2.56833	5.37359	-2.42546	6.89005e-07	8.77487e-06	no
SmedASXL_077626	Promoter (1-2kb)	-1340	smed_chr3	17891153	17891553	5.30657	3.43937	6.36928	-2.75343	5.02991e-13	1.69937e-11	17891153	17891553	5.26846	2.97104	6.40259	-3.10887	4.73475e-13	1.92646e-11	no
SmedASXL_005888	Promoter (<=1kb)	0	smed_chr2	219646793	219647193	6.86242	5.02664	7.91886	-2.75333	1.24265e-17	7.99037e-16	219646793	219647193	7.01737	5.67844	7.9487	-2.16525	7.97776e-12	2.66086e-10	SmedASXL_005888
SmedASXL_040658	Intron (SmedASXL_021584/SmedASXL_021584.path2, intron 1 of 6)	3205	smed_chr4	1524357	1524757	5.84394	4.01199	6.89961	-2.74967	1.31601e-14	5.52261e-13	1524379	1524779	5.93123	4.31436	6.9391	-2.40952	2.63995e-10	6.61632e-09	no
SmedASXL_051816	Exon (SmedASXL_009034/SmedASXL_009034.path1, exon 9 of 19)	10441	smed_chr3	89292883	89293283	5.66216	3.77882	6.72802	-2.74922	1.70584e-13	6.24864e-12	89292918	89293318	5.66826	3.46098	6.7894	-3.13416	1.14989e-16	8.71242e-15	no
SmedASXL_034896	Promoter (1-2kb)	1513	smed_chr3	103122136	103122536	4.4098	2.46463	5.48736	-2.74891	9.07018e-09	1.59646e-07	103122128	103122528	4.55346	3.10454	5.51735	-2.16832	1.37874e-06	1.65227e-05	no
SmedASXL_009980	Promoter (1-2kb)	1396	smed_chr2	219010129	219010529	6.01835	4.19302	7.07267	-2.74849	2.45774e-15	1.14822e-13	219010127	219010527	5.97839	3.72797	7.10586	-3.21252	9.02013e-19	9.82614e-17	no
SmedASXL_011035	Promoter (<=1kb)	0	smed_chr2	206866885	206867285	6.69279	4.886	7.7433	-2.74848	6.28942e-17	3.68733e-15	206866931	206867331	6.80413	5.34151	7.77185	-2.32485	4.52845e-13	1.8509e-11	SmedASXL_011035
SmedASXL_051212	Distal Intergenic	6163	smed_chr1	184563643	184564043	4.88627	2.98392	5.9558	-2.74844	2.18447e-10	4.98593e-09	184563628	184564028	5.0029	3.34834	6.01979	-2.37243	6.11612e-08	9.53559e-07	SmedASXL_051212
SmedASXL_044281	Promoter (2-3kb)	-2934	smed_chr1	196429188	196429588	4.14161	2.10321	5.23575	-2.7483	9.28645e-08	1.36027e-06	196429188	196429588	4.14047	1.87972	5.26943	-2.83789	2.60099e-07	3.58405e-06	no
SmedASXL_065394	Promoter (<=1kb)	0	smed_chr2	69731115	69731515	5.96095	4.16583	7.00903	-2.74826	1.80923e-15	8.60375e-14	69731116	69731516	5.93694	3.83422	7.0418	-2.98852	1.38666e-16	1.03518e-14	no
SmedASXL_063616	Intron (SmedASXL_066302/SmedASXL_066302.path1, intron 1 of 16)	-17816	smed_chr3	56909934	56910334	4.44219	2.54267	5.51118	-2.74817	8.43369e-09	1.49432e-07	56909934	56910334	4.57999	3.13551	5.54263	-2.22213	5.26067e-07	6.84751e-06	no
SmedASXL_010088	Promoter (<=1kb)	438	smed_chr2	117914177	117914577	6.57039	4.75211	7.62327	-2.74815	2.26633e-19	1.92236e-17	117914173	117914573	6.7191	5.36102	7.65633	-2.17871	1.11856e-11	3.62134e-10	SmedASXL_010088
SmedASXL_002297	Promoter (<=1kb)	-20	smed_chr2	130984596	130984996	3.43991	1.0449	4.5871	-2.74792	1.27959e-05	0.000120932	130984596	130984996	3.58033	1.82797	4.61932	-2.16709	0.000143512	0.00109817	SmedASXL_002297
SmedASXL_021403	Promoter (<=1kb)	-129	smed_chr4	46821253	46821653	6.69921	4.88396	7.75147	-2.74744	5.32004e-20	5.04981e-18	46821253	46821653	6.6573	4.42049	7.7828	-2.78954	2.23924e-06	2.56482e-05	no
SmedASXL_042809	Promoter (2-3kb)	-2275	smed_chr2	166516284	166516684	5.07271	3.21004	6.13452	-2.74706	6.8721e-11	1.71408e-09	166516284	166516684	5.05805	2.92203	6.16824	-2.92948	1.64046e-11	5.18533e-10	no
SmedASXL_083160	Promoter (2-3kb)	-2332	smed_chr2	91283112	91283512	3.75008	1.59765	4.86285	-2.74698	2.60999e-06	2.86381e-05	91283112	91283512	3.85609	2.10454	4.8949	-2.37609	9.80915e-06	9.85263e-05	no
SmedASXL_042260	Intron (SmedASXL_015188/SmedASXL_015188.path1, intron 3 of 4)	-5513	smed_chr2	47398403	47398803	4.77205	2.84448	5.84635	-2.74683	1.22112e-09	2.50938e-08	47398397	47398797	4.89986	3.39383	5.87944	-2.25387	1.54865e-07	2.20955e-06	no
SmedASXL_001246	Promoter (<=1kb)	0	smed_chr2	92063131	92063531	4.12427	2.01173	5.23071	-2.74504	1.69509e-07	2.33633e-06	92063135	92063535	4.38342	3.19766	5.2636	-1.78858	8.88254e-05	0.000715736	no
SmedASXL_048891	Intron (SmedASXL_059214/SmedASXL_059214.path3, intron 1 of 1)	-8415	smed_chr1	110926167	110926567	5.65299	3.80893	6.7111	-2.74459	2.96938e-15	1.37384e-13	110926167	110926567	5.6119	3.33622	6.74298	-3.17787	1.51078e-16	1.12453e-14	no
SmedASXL_069496	Intron (SmedASXL_036070/SmedASXL_036070.path1, intron 1 of 1)	-4620	smed_chr1	321752047	321752447	4.9648	3.07137	6.03261	-2.74436	3.67185e-11	9.62e-10	321752039	321752439	5.05196	3.42359	6.06261	-2.44933	1.23697e-09	2.70661e-08	no
SmedASXL_040471	Promoter (2-3kb)	-2141	smed_chr2	221349645	221350045	3.94512	1.87246	5.04503	-2.74421	3.85012e-07	4.97273e-06	221349645	221350045	3.95104	1.69987	5.07862	-2.75603	1.0809e-06	1.32091e-05	no
SmedASXL_003728	Intron (SmedASXL_076231/SmedASXL_076231.path1, intron 1 of 12)	-11071	smed_chr2	166106035	166106435	3.80046	1.58546	4.92275	-2.74356	1.26697e-06	1.47762e-05	166106035	166106435	3.89588	2.05348	4.95365	-2.45041	4.93029e-06	5.2536e-05	no
SmedASXL_005958	Promoter (<=1kb)	131	smed_chr1	239761219	239761619	6.34376	4.49502	7.4028	-2.74283	1.01694e-16	5.76425e-15	239761227	239761627	6.38668	4.4795	7.45712	-2.83455	1.52573e-18	1.59367e-16	no
SmedASXL_022777	Promoter (<=1kb)	0	smed_chr2	207397561	207397961	6.27265	4.46716	7.32289	-2.74254	6.71948e-17	3.91071e-15	207397562	207397962	6.24186	4.08893	7.3547	-3.13283	9.26094e-21	1.3909e-18	no
SmedASXL_015280	Promoter (2-3kb)	2765	smed_chr1	273870226	273870626	3.86038	1.82634	4.95376	-2.74247	7.38248e-07	9.0373e-06	273870226	273870626	3.92341	2.05603	4.98615	-2.54392	2.81701e-06	3.16536e-05	SmedASXL_015280
SmedASXL_006104	Promoter (<=1kb)	56	smed_chr1	144307147	144307547	4.57786	2.68622	5.64533	-2.74177	2.60536e-09	5.05845e-08	144307147	144307547	4.66069	3.00367	5.67815	-2.39584	5.48949e-08	8.61684e-07	no
SmedASXL_048925	Intron (SmedASXL_015799/SmedASXL_015799.path1, intron 2 of 21)	7611	smed_chr2	66121055	66121455	5.24759	3.3415	6.31783	-2.74009	1.90604e-11	5.21057e-10	66121055	66121455	5.24858	3.18578	6.34685	-2.96563	2.23821e-12	8.03539e-11	no
SmedASXL_036449	Promoter (<=1kb)	643	smed_chr2	112981827	112982227	7.47794	5.40948	8.57716	-2.73958	6.92826e-07	8.51613e-06	112981829	112982229	7.60899	6.02325	8.60918	-2.49056	3.9258e-18	3.7642e-16	no
SmedASXL_019769	Promoter (1-2kb)	1706	smed_chr4	13059113	13059513	4.86542	2.98855	5.93001	-2.73841	8.67619e-11	2.12203e-09	13059101	13059501	4.99252	3.63929	5.92826	-2.09744	1.56868e-07	2.23686e-06	no
SmedASXL_039339	Intron (SmedASXL_061716/SmedASXL_061716.path1, intron 2 of 5)	4627	smed_chr2	183584013	183584413	3.46736	1.21608	4.59495	-2.73821	1.08703e-05	0.000104341	183584013	183584413	3.64153	2.10786	4.62842	-2.0759	0.000135812	0.00104555	no
SmedASXL_044321	Promoter (<=1kb)	-415	smed_chr2	233625136	233625536	5.31194	3.4641	6.3708	-2.73697	1.931e-12	6.04575e-11	233625132	233625532	5.3324	3.41725	6.40435	-2.74997	6.94743e-12	2.33563e-10	no
SmedASXL_003284	Promoter (<=1kb)	0	smed_chr3	58635868	58636268	5.98579	4.15696	7.04082	-2.73532	3.0296e-15	1.39362e-13	58635862	58636262	6.2322	5.16864	7.06597	-1.7877	1.25277e-08	2.23771e-07	SmedASXL_003284
SmedASXL_046659	Promoter (<=1kb)	916	smed_chr2	133614264	133614664	5.78197	3.96077	6.83544	-2.73465	8.46302e-14	3.21326e-12	133614279	133614679	5.78697	3.90984	6.85162	-2.76372	2.56354e-13	1.09542e-11	no
SmedASXL_068418	Promoter (<=1kb)	15	smed_chr2	161526759	161527159	3.34146	1.11173	4.46592	-2.73224	2.22055e-05	0.000197749	161526759	161527159	3.65839	2.58213	4.49723	-1.46843	0.00239959	0.0135137	no
SmedASXL_082389	Promoter (<=1kb)	453	smed_chr1	98481591	98481991	6.06652	4.24715	7.11962	-2.72971	3.00377e-15	1.3844e-13	98481584	98481984	6.0751	4.11158	7.15603	-2.92572	9.07709e-18	8.37799e-16	no
SmedASXL_015251	Exon (SmedASXL_015251/SmedASXL_015251.path1, exon 5 of 10)	3173	smed_chr1	329675973	329676373	7.62871	5.86284	8.6706	-2.72936	1.03081e-22	1.36227e-20	329675986	329676386	7.60212	5.63934	8.68292	-2.93223	8.41585e-23	1.82574e-20	no
SmedASXL_018749	Promoter (<=1kb)	0	smed_chr4	36418388	36418788	3.96515	1.96351	5.05291	-2.72932	5.68362e-07	7.11047e-06	36418389	36418789	4.13905	2.76423	5.08135	-1.94932	0.000114115	0.000891498	no
SmedASXL_017588	Promoter (<=1kb)	0	smed_chr1	144271978	144272378	3.57244	1.3281	4.69904	-2.72901	6.7703e-06	6.82739e-05	144271978	144272378	3.68909	1.93717	4.72798	-2.23921	9.93981e-05	0.000789153	no
SmedASXL_075594	Promoter (1-2kb)	1729	smed_chr1	269614712	269615112	4.66796	2.72678	5.74479	-2.72863	3.2444e-09	6.20846e-08	269614712	269615112	4.65378	2.45872	5.77308	-2.9452	1.47988e-09	3.18865e-08	no
SmedASXL_017144	Promoter (<=1kb)	0	smed_chr2	81669402	81669802	3.61741	1.49443	4.72552	-2.72692	5.31041e-06	5.48704e-05	81669402	81669802	3.69683	1.83391	4.75869	-2.47922	1.78913e-05	0.000169573	SmedASXL_017144
SmedASXL_035296	Intron (SmedASXL_061188/SmedASXL_061188.path1, intron 6 of 6)	44499	smed_chr1	114592314	114592714	3.3011	0.926854	4.4456	-2.72549	2.86742e-05	0.000248061	114592314	114592714	3.52678	2.12024	4.47851	-1.93447	0.00046789	0.00319161	no
SmedASXL_012890	Intron (SmedASXL_014506/SmedASXL_014506.path1, intron 3 of 3)	-24958	smed_chr1	309988305	309988705	4.70741	2.74621	5.78792	-2.72536	1.72964e-09	3.47672e-08	309988305	309988705	4.66338	2.21474	5.81733	-3.21677	1.28732e-10	3.39301e-09	no
SmedASXL_003665	Intron (SmedASXL_074276/SmedASXL_074276.path2, intron 1 of 2)	-9620	smed_chr2	168892245	168892645	5.27675	3.47736	6.32572	-2.72452	2.33731e-12	7.26082e-11	168892241	168892641	5.18325	2.57252	6.35601	-3.47398	7.31169e-15	4.03446e-13	no
SmedASXL_011881	Intron (SmedASXL_078776/SmedASXL_078776.path1, intron 1 of 10)	-4177	smed_chr2	152515139	152515539	3.81079	1.71653	4.91427	-2.72422	1.01866e-06	1.21226e-05	152515139	152515539	3.88403	2.01388	4.94732	-2.51297	3.93717e-06	4.29451e-05	no
SmedASXL_011254	Intron (SmedASXL_014003/SmedASXL_014003.path1, intron 2 of 2)	-26534	smed_chr2	84296150	84296550	4.27878	2.36309	5.35084	-2.72357	9.05809e-08	1.33008e-06	84296150	84296550	4.46106	3.15748	5.38121	-1.99285	6.05263e-06	6.33779e-05	no
SmedASXL_005927	Promoter (<=1kb)	0	smed_chr1	122114838	122115238	5.69659	3.90109	6.74475	-2.72271	1.85132e-13	6.69949e-12	122114835	122115235	5.92986	4.84011	6.77403	-1.79171	3.55773e-07	4.7855e-06	no
SmedASXL_037078	Promoter (<=1kb)	0	smed_chr3	79771679	79772079	4.51746	2.5585	5.59756	-2.72214	5.32103e-09	9.79823e-08	79771679	79772079	4.8025	3.75085	5.63144	-1.68975	3.75708e-05	0.000331464	no
SmedASXL_015558	Promoter (2-3kb)	2896	smed_chr2	131746966	131747366	5.80287	4.03163	6.84591	-2.72179	3.23316e-14	1.29894e-12	131746842	131747242	5.72869	3.32151	6.87744	-3.34491	3.84547e-18	3.71124e-16	no
SmedASXL_069650	Promoter (2-3kb)	-2400	smed_chr4	3616036	3616436	5.14663	3.30893	6.20345	-2.72164	2.69619e-12	8.30024e-11	3616046	3616446	5.21662	3.66586	6.20794	-2.34414	1.63288e-09	3.477e-08	no
SmedASXL_005464	Intron (SmedASXL_031917/SmedASXL_031917.path3, intron 1 of 3)	6301	smed_chr1	315498739	315499139	5.42185	3.55587	6.48432	-2.72086	1.25946e-11	3.51942e-10	315498742	315499142	5.40679	3.51424	6.47443	-2.71114	1.02693e-10	2.76705e-09	no
SmedASXL_071154	Promoter (<=1kb)	-336	smed_chr4	6861241	6861641	7.39838	5.64494	8.4376	-2.71999	5.2171e-26	1.02289e-23	6861246	6861646	7.50833	6.06886	8.46954	-2.31089	6.9859e-16	4.59368e-14	no
SmedASXL_038891	Intron (SmedASXL_016635/SmedASXL_016635.path1, intron 2 of 12)	-5091	smed_chr1	100407563	100407963	3.48884	1.26033	4.61312	-2.71907	1.62857e-05	0.000149829	100407563	100407963	3.63756	2.00414	4.64943	-2.05971	0.000263991	0.00190629	no
SmedASXL_021479	Promoter (<=1kb)	0	smed_chr3	117715059	117715459	6.50155	4.72861	7.54495	-2.71805	1.90137e-18	1.39512e-16	117715059	117715459	6.56349	4.9319	7.57492	-2.54414	5.81712e-15	3.2666e-13	no
SmedASXL_014754	Intron (SmedASXL_077452/SmedASXL_077452.path1, intron 1 of 4)	3362	smed_chr1	199530236	199530636	4.7177	2.83585	5.78327	-2.71463	6.03914e-10	1.30024e-08	199530128	199530528	4.76436	3.08645	5.78669	-2.40961	4.0009e-08	6.43541e-07	SmedASXL_014754
SmedASXL_036333	Promoter (<=1kb)	-77	smed_chr1	279704400	279704800	7.10608	5.31208	8.15393	-2.71395	2.48784e-19	2.0954e-17	279704399	279704799	7.25363	5.91419	8.18511	-2.1955	3.09155e-16	2.19189e-14	no
SmedASXL_003366	Promoter (<=1kb)	-714	smed_chr1	145492583	145492983	3.67692	1.52899	4.78899	-2.71328	2.62856e-06	2.88286e-05	145492583	145492983	3.68947	1.41428	4.82048	-2.71186	4.83023e-06	5.16584e-05	no
SmedASXL_045975	Distal Intergenic	-15071	smed_chr2	195301687	195302087	5.49066	3.62533	6.553	-2.71239	1.13049e-12	3.64438e-11	195301679	195302079	5.56644	3.90315	6.58538	-2.49874	1.09263e-10	2.91928e-09	no
SmedASXL_053254	Promoter (<=1kb)	142	smed_chr3	17639639	17640039	5.8063	4.03316	6.84974	-2.71092	1.62001e-14	6.72753e-13	17639611	17640011	5.95262	4.747	6.83985	-1.95972	5.14796e-09	9.95926e-08	no
SmedASXL_017351	Intron (SmedASXL_013808/SmedASXL_013808.path1, intron 4 of 13)	5611	smed_chr2	171129801	171130201	4.28481	2.33539	5.36316	-2.70925	2.76428e-08	4.41989e-07	171129801	171130201	4.38718	2.76844	5.3955	-2.32067	8.5847e-07	1.06812e-05	no
SmedASXL_040288	Promoter (<=1kb)	-161	smed_chr2	143050723	143051123	5.7643	3.98502	6.80905	-2.70829	3.84523e-13	1.32916e-11	143050723	143051123	5.83305	4.22792	6.83805	-2.39723	2.89896e-10	7.22805e-09	no
SmedASXL_008936	Exon (SmedASXL_011403/SmedASXL_011403.path1, exon 6 of 10)	-15332	smed_chr4	42718877	42719277	4.68651	2.7259	5.76691	-2.70818	2.05807e-09	4.07525e-08	42718877	42719277	4.72075	2.76267	5.80069	-2.659	2.19568e-08	3.71584e-07	no
SmedASXL_011926	Intron (SmedASXL_064830/SmedASXL_064830.path1, intron 12 of 17)	7517	smed_chr1	305630324	305630724	5.03103	3.17986	6.09056	-2.70775	1.31894e-11	3.67277e-10	305630324	305630724	5.04301	3.09061	6.1219	-2.81875	1.81186e-11	5.64972e-10	no
SmedASXL_013467	Intron (SmedASXL_077199/SmedASXL_077199.path2, intron 2 of 2)	13459	smed_chr2	31194106	31194506	3.98642	1.95405	5.07953	-2.70756	1.83316e-06	2.07536e-05	31194106	31194506	3.94248	1.41428	5.10596	-2.95248	1.11515e-06	1.36015e-05	no
SmedASXL_001767	Promoter (<=1kb)	0	smed_chr3	70172175	70172575	5.16807	3.30089	6.23077	-2.70626	1.07462e-11	3.03481e-10	70172175	70172575	5.21717	3.43632	6.26226	-2.586	8.38353e-11	2.30293e-09	SmedASXL_001767
SmedASXL_051440	Promoter (<=1kb)	-570	smed_chr2	149190651	149191051	4.86353	3.0139	5.92275	-2.70545	5.58487e-10	1.21225e-08	149190657	149191057	4.95659	3.42394	5.94321	-2.30523	1.23536e-08	2.20972e-07	no
SmedASXL_058992	Intron (SmedASXL_078776/SmedASXL_078776.path1, intron 1 of 10)	-11211	smed_chr2	152650412	152650812	4.88045	2.9746	5.95064	-2.70528	4.42408e-10	9.68197e-09	152650412	152650812	4.94218	3.17554	5.98424	-2.54038	4.16967e-09	8.19788e-08	no
SmedASXL_000382	Intron (SmedASXL_057791/SmedASXL_057791.path2, intron 1 of 5)	5837	smed_chr2	10941605	10942005	5.80492	4.0354	6.84759	-2.70505	3.98836e-14	1.58738e-12	10941579	10941979	6.17342	5.22784	6.95681	-1.57301	8.76821e-06	8.87379e-05	SmedASXL_000382
SmedASXL_083324	Promoter (1-2kb)	1638	smed_chr3	21584096	21584496	4.97584	3.11886	6.03653	-2.70407	5.94908e-10	1.28315e-08	21584096	21584496	4.92433	2.57493	6.06554	-3.17181	7.50065e-12	2.50832e-10	no
SmedASXL_011316	Promoter (<=1kb)	0	smed_chr1	240694809	240695209	6.08708	4.017	7.18657	-2.70194	1.86074e-06	2.10245e-05	240694803	240695203	6.14557	4.23082	7.21745	-2.77772	9.13557e-14		SmedASXL_011316
SmedASXL_006920	Intron (SmedASXL_006920/SmedASXL_006920.path1, intron 1 of 1)	3975	smed_chr2	200689581	200689981	3.46209	1.31573	4.5739	-2.70171	1.40101e-05	0.000130856	200689581	200689981	3.51361	1.49677	4.60402	-2.55672	2.69872e-05	0.000245407	no
SmedASXL_038171	Intron (SmedASXL_015216/SmedASXL_015216.path1, intron 3 of 12)	-10270	smed_chr1	66273457	66273857	6.71966	4.9153	7.76966	-2.70095	1.35613e-15	6.57987e-14	66273457	66273857	6.63769	4.1195	7.8	-3.51981	3.43194e-25	1.10265e-22	no
SmedASXL_061265	Promoter (<=1kb)	0	smed_chr3	94210720	94211120	7.51678	5.50178	8.60687	-2.70011	6.97221e-07	8.56576e-06	94210737	94211137	7.68355	6.24585	8.64426	-2.27616	3.65774e-12	1.28056e-10	no
SmedASXL_006034	Promoter (<=1kb)	0	smed_chr3	84583198	84583598	6.19874	4.42198	7.24296	-2.6983	8.7775e-18	5.84841e-16	84583203	84583603	6.25813	4.62332	7.27033	-2.51932	1.79925e-14	9.3392e-13	no
SmedASXL_061558	Promoter (<=1kb)	0	smed_chr3	53693574	53693974	5.28258	3.50741	6.32646	-2.69748	1.33881e-11	3.71944e-10	53693573	53693973	5.35801	3.77237	6.35818	-2.41825	1.36153e-10	3.56952e-09	SmedASXL_061558
SmedASXL_082733	Promoter (2-3kb)	-2681	smed_chr4	4007326	4007726	3.83679	1.84529	4.92275	-2.69479	1.54362e-06	1.77517e-05	4007326	4007726	3.70354	0.0765574	4.95365	-3.69318	4.30843e-07	5.71949e-06	no
SmedASXL_009126	Intron (SmedASXL_053758/SmedASXL_053758.path2, intron 1 of 1)	-13473	smed_chr3	115969520	115969920	6.18292	4.40091	7.22825	-2.69399	1.78531e-16	9.74994e-15	115969517	115969917	6.12441	3.82126	7.25933	-3.2791	5.65718e-21	8.97441e-19	SmedASXL_009126
SmedASXL_009400	Promoter (<=1kb)	613	smed_chr3	79685882	79686282	5.19565	3.34874	6.25433	-2.69269	8.45193e-12	2.44462e-10	79685900	79686300	5.39372	4.20835	6.27376	-1.93765	9.91164e-08	1.47293e-06	no
SmedASXL_036388	Promoter (1-2kb)	1843	smed_chr2	5896260	5896660	4.98174	3.14968	6.03743	-2.69094	5.21859e-11	1.33364e-09	5896260	5896660	5.12757	3.75833	6.0682	-2.15797	2.34728e-08	3.95085e-07	no
SmedASXL_025962	Promoter (<=1kb)	-18	smed_chr1	130482473	130482873	4.29026	2.36196	5.36469	-2.69061	5.56646e-08	8.48087e-07	130482344	130482744	4.26769	2.34293	5.34146	-2.66983	8.11694e-08	1.22633e-06	no
SmedASXL_013574	Intron (SmedASXL_077042/SmedASXL_077042.path1, intron 1 of 4)	5082	smed_chr1	171775744	171776144	4.90149	3.096	5.95173	-2.6896	1.44448e-10	3.40414e-09	171775744	171776144	4.90034	2.92292	5.98378	-2.83483	9.51302e-11	2.57694e-09	no
SmedASXL_032649	Promoter (<=1kb)	23	smed_chr3	59635663	59636063	4.86731	2.97926	5.93408	-2.68943	5.38406e-10	1.17185e-08	59635664	59636064	4.9083	3.10454	5.95818	-2.58943	5.32757e-09	1.02676e-07	no
SmedASXL_013891	Promoter (<=1kb)	508	smed_chr2	135775739	135776139	5.64639	3.84489	6.6958	-2.68876	4.47956e-14	1.77109e-12	135775744	135776144	5.73115	4.15346	6.72932	-2.40657	7.1853e-11	2.00415e-09	no
SmedASXL_008697	Promoter (<=1kb)	21	smed_chr1	162724729	162725129	7.28349	5.54916	8.31853	-2.68802	6.19059e-21	6.61067e-19	162724719	162725119	7.56179	6.61972	8.34358	-1.65545	9.54297e-10	2.14734e-08	SmedASXL_008697
SmedASXL_004727	Intron (SmedASXL_017850/SmedASXL_017850.path1, intron 17 of 23)	15306	smed_chr1	318257643	318258043	4.90664	3.02533	5.97211	-2.68776	1.80243e-10	4.17368e-09	318257643	318258043	4.82034	2.10541	6.00401	-3.43508	1.92808e-12	6.99123e-11	no
SmedASXL_074561	Promoter (<=1kb)	0	smed_chr2	182819831	182820231	4.4201	2.53	5.48727	-2.68162	9.78672e-09	1.71124e-07	182819831	182820231	4.62562	3.40063	5.5196	-1.91327	4.86083e-06	5.19266e-05	no
SmedASXL_056916	Promoter (1-2kb)	1409	smed_chr3	44998517	44998917	4.31412	2.34151	5.3967	-2.68069	3.20769e-08	5.06454e-07	44998517	44998917	4.33473	2.29393	5.42928	-2.76444	2.70187e-08	4.48229e-07	no
SmedASXL_007448	Promoter (<=1kb)	0	smed_chr1	85576946	85577346	5.40243	3.5787	6.45642	-2.67863	3.92917e-12	1.18669e-10	85576968	85577368	5.46194	3.75437	6.49103	-2.52706	2.75627e-10	6.89257e-09	SmedASXL_007448
SmedASXL_006355	Distal Intergenic	-4915	smed_chr2	621702	622102	5.52399	3.73972	6.56979	-2.6784	2.85312e-13	1.00807e-11	621770	622170	5.56015	3.44978	6.66625	-3.05285	1.20879e-14	6.40534e-13	no
SmedASXL_054553	Intron (SmedASXL_046772/SmedASXL_046772.path4, intron 1 of 1)	7126	smed_chr1	250879563	250879963	6.09872	4.32531	7.14223	-2.67825	6.9194e-15	3.03692e-13	250879569	250879969	6.12863	4.34211	7.17491	-2.6484	1.80611e-13	7.90389e-12	no
SmedASXL_036388	Exon (SmedASXL_007637/SmedASXL_007637.path1, exon 4 of 10)	5781	smed_chr2	5900313	5900713	5.72516	3.97842	6.76292	-2.6779	7.62308e-15	3.31535e-13	5900198	5900598	6.02039	4.64443	6.96304	-2.22573	3.02026e-11	8.9661e-10	no
SmedASXL_048721	Promoter (2-3kb)	-2179	smed_chr1	152836932	152837332	4.60874	2.69489	5.68046	-2.67785	3.72308e-09	7.05115e-08	152836932	152837332	4.65886	2.83644	5.71258	-2.6309	4.76111e-09	9.26026e-08	no
SmedASXL_039790	Distal Intergenic	17920	smed_chr2	79564423	79564823	6.27643	4.24482	7.3694	-2.67732	2.89258e-06	3.14359e-05	79564423	79564823	6.32702	4.40896	7.39953	-2.8362	1.5218e-17	1.35057e-15	no
SmedASXL_059239	Promoter (2-3kb)	-2211	smed_chr1	330699747	330700147	4.85244	3.0055	5.91112	-2.67713	2.09599e-10	4.79772e-09	330699747	330700147	5.00729	3.65195	5.94368	-2.07331	1.50523e-06	1.78918e-05	no
SmedASXL_008748	Distal Intergenic	-6691	smed_chr1	2952069	2952469	4.06019	2.0626	5.14722	-2.6768	1.99074e-07	2.70099e-06	2952069	2952469	4.11388	2.23715	5.17845	-2.49242	2.4831e-06	2.81366e-05	no
SmedASXL_002683	Intron (SmedASXL_073110/SmedASXL_073110.path3, intron 1 of 1)	4696	smed_chr3	72292923	72293323	4.33752	2.4263	5.40873	-2.67648	2.44174e-08	3.93574e-07	72292923	72293323	4.21279	0.963134	5.44072	-3.73054	1.51049e-09	3.24909e-08	no
SmedASXL_064186	Intron (SmedASXL_076061/SmedASXL_076061.path2, intron 2 of 2)	18759	smed_chr1	135315296	135315696	5.42355	3.6178	6.47384	-2.67642	4.40472e-13	1.50731e-11	135315296	135315696	5.42939	3.49997	6.50403	-2.81149	2.74138e-13	1.15969e-11	no
SmedASXL_063909	Promoter (<=1kb)	178	smed_chr1	192614171	192614571	6.97385	5.24211	8.00833	-2.67633	8.42654e-21	8.87942e-19	192614163	192614563	7.0073	5.29384	8.03771	-2.63396	3.71618e-19	4.22978e-17	no
SmedASXL_014625	Intron (SmedASXL_000606/SmedASXL_000606.path1, intron 1 of 6)	-9535	smed_chr1	96999954	97000354	5.92862	3.54646	7.07414	-2.67626	7.84503e-05	0.000611049	96999952	97000352	5.91812	3.16069	7.10599	-3.71508	5.29204e-22	9.66349e-20	SmedASXL_014625
SmedASXL_051816	Promoter (<=1kb)	0	smed_chr3	89303606	89304006	4.63587	2.76709	5.69888	-2.67585	3.46672e-09	6.60222e-08	89303606	89304006	4.71391	3.05476	5.73187	-2.43055	3.57884e-08	5.81922e-07	no
SmedASXL_031851	Promoter (<=1kb)	341	smed_chr1	253974174	253974574	7.1905	5.45461	8.22589	-2.67527	4.30359e-20	4.16769e-18	253974177	253974577	7.33055	6.0192	8.25319	-2.14586	5.62472e-15	3.17259e-13	no
SmedASXL_077040	Intron (SmedASXL_068180/SmedASXL_068180.path1, intron 1 of 8)	-9810	smed_chr1	121674980	121675380	4.19471	2.26677	5.26908	-2.67481	1.30648e-07	1.84808e-06	121674993	121675393	4.47524	3.50987	5.26749	-1.40547	0.000976506	0.00612979	no
SmedASXL_031524	Promoter (<=1kb)	0	smed_chr2	70908654	70909054	7.64026	5.8797	8.68102	-2.67443	6.43298e-17	3.75309e-15	70908653	70909053	7.80686	6.55307	8.71065	-2.0532	2.70836e-11	8.14496e-10	no
SmedASXL_058385	Promoter (1-2kb)	-1265	smed_chr1	215387213	215387613	4.69619	2.85894	5.75293	-2.66977	1.56101e-09	3.16435e-08	215387213	215387613	4.6877	2.63359	5.7845	-1.58174	0.00896133	0.0420826	no
SmedASXL_052474	Intron (SmedASXL_023769/SmedASXL_023769.path1, intron 1 of 1)	12095	smed_chr1	45577969	45578369	4.11332	2.11887	5.1998	-2.66901	6.81144e-07	8.38547e-06	45577969	45578369	4.09021	1.70311	5.23637	-2.95658	3.6858e-07	4.94727e-06	no
SmedASXL_059592	Promoter (1-2kb)	1121	smed_chr2	166019965	166020365	6.85933	5.11747	7.89603	-2.66709	2.4374e-20	2.42928e-18	166019967	166020367	6.825	4.73394	7.92796	-3.07655	5.87786e-22	1.0581e-19	no
SmedASXL_016863	Promoter (<=1kb)	585	smed_chr1	143250396	143250796	7.18604	5.46007	8.21924	-2.66683	6.46814e-22	7.77477e-20	143250329	143250729	7.16324	5.35505	8.21404	-2.74128	1.68398e-20	2.44245e-18	no
SmedASXL_017580	Promoter (2-3kb)	-2712	smed_chr4	458311	458711	9.42588	7.74066	10.4499	-2.66585	9.44177e-41	1.53166e-37	458315	458715	9.51294	8.05645	10.479	-2.3751	5.64824e-27	2.47179e-24	no
SmedASXL_011293	Promoter (<=1kb)	540	smed_chr4	36187839	36188239	3.41378	1.2883	4.5223	-2.66418	1.75274e-05	0.000160144	36187839	36188239	3.64432	2.37527	4.55321	-1.65462	0.00118113	0.00726951	no
SmedASXL_015967	Promoter (1-2kb)	-1827	smed_chr1	112347055	112347455	4.67484	2.82552	5.734	-2.65944	2.23349e-09	4.40074e-08	112347055	112347455	4.73613	3.03161	5.76453	-2.51191	1.04346e-08	1.90678e-07	no
SmedASXL_059505	Intron (SmedASXL_024492/SmedASXL_024492.path1, intron 9 of 13)	18050	smed_chr4	6374536	6374936	3.87079	1.87246	4.95796	-2.65943	1.08674e-06	1.2856e-05	6374529	6374929	3.98871	2.40818	4.9876	-2.14161	4.67972e-05	0.000401693	no
SmedASXL_080603	Promoter (2-3kb)	2359	smed_chr4	4000348	4000748	4.4728	2.60975	5.53469	-2.65851	8.74921e-09	1.54451e-07	4000348	4000748	4.45238	2.299	5.56529	-2.96235	2.7241e-09	5.53588e-08	no
SmedASXL_047098	Promoter (<=1kb)	-22	smed_chr3	35965935	35966335	5.46781	3.67188	6.51606	-2.65822	2.08663e-13	7.46072e-12	35965901	35966301	5.45672	3.43994	6.54713	-2.90007	4.08919e-14	1.99984e-12	no
SmedASXL_009926	Promoter (<=1kb)	0	smed_chr1	42575881	42576281	3.54586	1.48342	4.64407	-2.65754	9.34271e-06	9.15517e-05	42575881	42576281	3.67097	2.0629	4.67669	-2.21578	5.59972e-05	0.000473143	SmedASXL_009926
SmedASXL_024285	Promoter (<=1kb)	0	smed_chr1	167359935	167360335	7.50059	5.79005	8.53035	-2.65684	3.21891e-23	4.556e-21	167359936	167360336	7.5891	6.10677	8.56226	-2.36623	9.22922e-17	7.07723e-15	no
SmedASXL_004619	Promoter (<=1kb)	0	smed_chr1	162430251	162430651	5.50235	3.72678	6.54631	-2.6565	1.11512e-12	3.59969e-11	162430251	162430651	5.52781	3.72985	6.57649	-2.70824	8.17052e-13	3.18563e-11	SmedASXL_004619
SmedASXL_014709	Promoter (<=1kb)	469	smed_chr2	190532521	190532921	6.02675	4.24133	7.0728	-2.65594	5.18616e-13	1.74722e-11	190532529	190532929	6.16591	4.80878	7.10286	-2.15801	2.24654e-10	5.69648e-09	SmedASXL_014709
SmedASXL_038643	Exon (SmedASXL_011380/SmedASXL_011380.path1, exon 8 of 8)	13189	smed_chr1	150719958	150720358	5.11724	3.29776	6.17036	-2.65589	1.65948e-11	4.55738e-10	150719962	150720362	5.07727	2.85355	6.20084	-3.00323	3.18959e-11	9.43568e-10	no
SmedASXL_077781	Exon (SmedASXL_009185/SmedASXL_009185.path1, exon 6 of 8)	-40866	smed_chr1	137351554	137351954	5.25227	3.43544	6.30486	-2.65435	1.02226e-11	2.90065e-10	137351554	137351954	5.19639	2.84045	6.33847	-3.24567	8.17665e-14	3.80109e-12	no
SmedASXL_079426	Intron (SmedASXL_008301/SmedASXL_008301.path1, intron 6 of 21)	-4491	smed_chr3	98041734	98042134	4.16384	2.23056	5.2392	-2.65317	1.92461e-07	2.61721e-06	98041734	98042134	4.30306	2.84098	5.27063	-2.14186	4.37242e-06	4.72863e-05	no
SmedASXL_049673	Promoter (<=1kb)	219	smed_chr1	287818568	287818968	7.99	5.9532	9.08386	-2.65316	4.22803e-06	4.45331e-05	287818570	287818970	8.1184	6.54889	9.11451	-2.43886	4.87904e-14	2.37241e-12	no
SmedASXL_022667	Distal Intergenic	26240	smed_chr2	75215663	75216063	4.49745	2.52261	5.58043	-2.65258	3.02082e-08	4.79482e-07	75215663	75216063	4.60107	2.96401	5.6138	-2.42273	2.29321e-07	3.19973e-06	no
SmedASXL_007578	Intron (SmedASXL_075946/SmedASXL_075946.path1, intron 1 of 9)	3740	smed_chr2	50131602	50132002	4.34288	2.48237	5.40427	-2.65079	4.53365e-08	6.99644e-07	50131602	50132002	4.42592	2.80182	5.43554	-2.35841	4.01183e-07	5.35657e-06	SmedASXL_007578
SmedASXL_018078	Intron (SmedASXL_015996/SmedASXL_015996.path1, intron 1 of 1)	-7458	smed_chr1	112358022	112358422	4.06946	2.09463	5.15244	-2.64948	4.78644e-07	6.08028e-06	112358022	112358422	4.08691	2.01033	5.18747	-2.74209	4.39993e-07	5.81057e-06	no
SmedASXL_004231	Promoter (<=1kb)	0	smed_chr1	175793429	175793829	4.54501	2.69579	5.60415	-2.64943	7.36234e-09	1.32014e-07	175793429	175793829	4.54655	2.53019	5.63688	-2.7918	1.0319e-08	1.88701e-07	no
SmedASXL_015696	Promoter (2-3kb)	2963	smed_chr1	17197216	17197616	4.13102	2.14836	5.21539	-2.64899	2.10731e-07	2.84784e-06	17197216	17197616	4.27928	2.81055	5.24869	-2.11302	9.09324e-06	9.16637e-05	SmedASXL_015696
SmedASXL_050470	Promoter (1-2kb)	1577	smed_chr4	44918923	44919323	4.93941	3.13083	5.99029	-2.64721	2.4207e-10	5.47806e-09	44918923	44919323	4.9361	2.95576	6.02007	-2.78079	1.86607e-10	4.79398e-09	no
SmedASXL_047259	Promoter (1-2kb)	1390	smed_chr3	67477057	67477457	3.74227	1.71653	4.83423	-2.64714	2.27032e-06	2.52234e-05	67477091	67477491	3.98046	3.02421	4.76865	-1.24516	0.00474328	0.0243565	no
SmedASXL_019870	Intron (SmedASXL_029540/SmedASXL_029540.path1, intron 1 of 5)	-4871	smed_chr2	55071623	55072023	3.87877	1.93648	4.9558	-2.64695	9.9708e-07	1.18894e-05	55071623	55072023	3.90017	1.89521	4.9885	-2.57716	2.49187e-06	2.82234e-05	no
SmedASXL_069025	Promoter (<=1kb)	0	smed_chr1	19563991	19564391	5.13476	3.32868	6.18513	-2.64671	5.56813e-11	1.4139e-09	19563991	19564391	5.20454	3.55851	6.21941	-2.49074	7.60605e-10	1.74554e-08	no
SmedASXL_019299	Intron (SmedASXL_067408/SmedASXL_067408.path1, intron 2 of 2)	6994	smed_chr1	9907956	9908356	4.51479	2.6258	5.58175	-2.64526	9.20381e-09	1.61641e-07	9907974	9908374	4.78156	3.72176	5.6138	-1.68346	4.46378e-05	0.000385111	SmedASXL_019299
SmedASXL_049793	Intron (SmedASXL_029502/SmedASXL_029502.path1, intron 1 of 1)	3552	smed_chr1	80934042	80934442	4.60316	2.78768	5.65547	-2.64474	2.5519e-09	4.97769e-08	80934042	80934442	4.65751	2.94464	5.68779	-2.45066	5.14067e-08	8.10942e-07	no
SmedASXL_079399	Promoter (<=1kb)	713	smed_chr3	3335757	3336157	5.4671	3.73	6.50276	-2.64438	3.71045e-13	1.28629e-11	3335724	3336124	5.51342	3.72985	6.55907	-2.69083	8.97676e-13	3.48392e-11	no
SmedASXL_064751	3' UTR	16944	smed_chr2	250262530	250262930	4.18102	2.33655	5.2392	-2.64415	1.25015e-07	1.77681e-06	250262530	250262930	4.23557	2.50117	5.27063	-2.51241	1.37215e-06	1.64601e-05	no
SmedASXL_072029	Promoter (2-3kb)	2165	smed_chr1	116962890	116963290	6.3329	4.60975	7.36548	-2.64399	2.5245e-17	1.55234e-15	116962890	116963290	6.31872	4.3667	7.39755	-2.87552	5.07879e-18	4.81007e-16	no
SmedASXL_068469	Promoter (2-3kb)	2194	smed_chr3	91187548	91187948	5.88878	4.14794	6.92525	-2.6439	1.46687e-14	6.1342e-13	91187548	91187948	5.84458	3.68053	6.95916	-3.07352	2.32721e-16	1.69253e-14	no
SmedASXL_054590	Promoter (<=1kb)	-497	smed_chr2	46290030	46290430	3.65321	1.57513	4.75402	-2.64262	6.83347e-06	6.88528e-05	46290030	46290430	3.92382	2.78254	4.78773	-1.6847	0.000476444	0.00324038	no
SmedASXL_017871	Promoter (<=1kb)	-26	smed_chr3	88023122	88023522	5.36601	3.59303	6.40943	-2.64257	1.18408e-12	3.79668e-11	88023167	88023567	5.49862	3.94811	6.48988	-2.36473	2.82605e-10	7.05318e-09	no
SmedASXL_044950	Promoter (<=1kb)	269	smed_chr3	44093840	44094240	4.97337	3.1097	6.03538	-2.64208	7.74432e-10	1.63499e-08	44093840	44094240	4.96467	2.86488	6.06905	-2.92785	2.81184e-11	8.40637e-10	no
SmedASXL_056708	Intron (SmedASXL_041234/SmedASXL_041234.path1, intron 1 of 5)	-3956	smed_chr2	43222824	43223224	5.31246	3.57401	6.34841	-2.6419	1.563e-12	4.93885e-11	43222826	43223226	5.3176	3.44687	6.381	-2.69111	1.99312e-11	6.16943e-10	no
SmedASXL_072178	3' UTR	3647	smed_chr2	49512385	49512785	4.861	3.096	5.90271	-2.64141	3.68865e-10	8.15458e-09	49512383	49512783	4.87028	2.9983	5.93392	-2.64525	1.65073e-09	3.50912e-08	no
SmedASXL_011429	Intron (SmedASXL_068808/SmedASXL_068808.path1, intron 1 of 9)	8878	smed_chr1	105337522	105337922	3.51595	1.39505	4.62373	-2.64071	1.38474e-05	0.000129589	105337522	105337922	3.58855	1.71189	4.65311	-2.40827	3.24449e-05	0.000290482	SmedASXL_011429
SmedASXL_069427	Distal Intergenic	29491	smed_chr1	143464737	143465137	5.52605	3.7544	6.56917	-2.63997	1.24896e-13	4.64622e-12	143464745	143465145	5.43483	3.05603	6.57992	-3.31235	2.03051e-15	1.23769e-13	no
SmedASXL_057075	Promoter (2-3kb)	-2902	smed_chr3	78984834	78985234	5.66335	3.9187	6.70066	-2.63983	2.8434e-13	1.00613e-11	78984829	78985229	5.71984	4.0728	6.73495	-2.50723	6.8622e-12	2.3131e-10	no
SmedASXL_032774	Intron (SmedASXL_011272/SmedASXL_011272.path1, intron 4 of 8)	6380	smed_chr1	296076851	296077251	4.63763	2.77162	5.70009	-2.6395	3.08494e-09	5.94243e-08	296076851	296077251	4.7317	3.14039	5.73328	-2.40591	3.98911e-08	6.42052e-07	no
SmedASXL_042265	Distal Intergenic	-17518	smed_chr1	277270681	277271081	4.79869	2.962	5.85531	-2.63799	5.83255e-09	1.065e-07	277270681	277271081	4.79961	2.81506	5.88433	-2.86097	1.38568e-09	2.99585e-08	no
SmedASXL_070614	Promoter (1-2kb)	-1877	smed_chr2	174344297	174344697	4.90314	3.07067	5.95891	-2.63627	1.76831e-10	4.10261e-09	174344297	174344697	4.9015	2.89328	5.99041	-2.76714	2.58685e-10	6.4945e-09	no
SmedASXL_009791	Promoter (<=1kb)	0	smed_chr2	96891040	96891440	4.80697	2.97926	5.86177	-2.63542	4.15566e-10	9.11957e-09	96891040	96891440	4.87777	3.22752	5.89364	-2.42488	5.56747e-09	1.06975e-07	SmedASXL_009791
SmedASXL_080064	Promoter (<=1kb)	737	smed_chr4	7118223	7118623	3.88323	1.95405	4.95783	-2.63502	1.33918e-06	1.55652e-05	7118223	7118623	3.96955	2.29609	4.99086	-2.36609	6.47029e-06	6.73621e-05	no
SmedASXL_009205	Promoter (2-3kb)	2401	smed_chr2	221494502	221494902	8.15798	6.44401	9.1885	-2.63454	2.36058e-18	1.69057e-16	221494493	221494893	8.26955	6.86348	9.22114	-2.2667	3.42363e-15	2.0209e-13	no
SmedASXL_007466	Promoter (2-3kb)	2939	smed_chr2	260479925	260480325	3.80275	1.8924	4.8738	-2.63399	2.88273e-06	3.13574e-05	260479925	260480325	3.83751	1.95109	4.90397	-2.55221	4.58113e-06	4.9375e-05	no
SmedASXL_013254	Promoter (<=1kb)	0	smed_chr2	98391334	98391734	5.37683	3.59814	6.42145	-2.63288	1.93331e-11	5.26705e-10	98391335	98391735	5.40866	3.74844	6.42688	-2.53401	2.37035e-11	7.21159e-10	SmedASXL_013254
SmedASXL_001648	Intron (SmedASXL_057711/SmedASXL_057711.path1, intron 1 of 38)	22187	smed_chr3	92307949	92308349	5.05468	3.25972	6.10273	-2.6324	6.40577e-10	1.37669e-08	92307937	92308337	5.16056	3.68675	6.13138	-2.19768	1.82071e-07	2.57455e-06	no
SmedASXL_011873	Promoter (<=1kb)	0	smed_chr3	71818743	71819143	6.50169	4.81197	7.52673	-2.63211	1.00632e-18	7.66597e-17	71818891	71819291	7.01926	5.71035	7.94113	-2.10425	4.82122e-11	1.37807e-09	no
SmedASXL_036299	Promoter (<=1kb)	-64	smed_chr3	14242082	14242482	5.64973	3.90934	6.6861	-2.63197	3.15247e-13	1.10406e-11	14242082	14242482	5.79332	4.48173	6.71604	-2.12542	3.72e-10	9.04416e-09	no
SmedASXL_024353	Promoter (<=1kb)	-809	smed_chr2	257281892	257282292	4.2953	2.43312	5.35701	-2.63121	3.84518e-08	5.99588e-07	257281892	257282292	4.33697	2.52587	5.38837	-2.49456	4.88824e-07	6.40213e-06	no
SmedASXL_002483	Promoter (2-3kb)	-2030	smed_chr3	85960459	85960859	3.74456	1.75712	4.8298	-2.62984	2.79218e-06	3.04694e-05	85960459	85960859	3.94988	2.67634	4.86026	-1.82565	0.000173996	0.00130353	no
SmedASXL_001248	Promoter (1-2kb)	-1425	smed_chr4	30936174	30936574	3.95688	2.13702	5.01007	-2.62962	1.67073e-06	1.90758e-05	30936174	30936574	4.12715	2.84192	5.04136	-1.97407	3.96645e-05	0.000346682	no
SmedASXL_006629	Promoter (<=1kb)	0	smed_chr1	291488457	291488857	8.00386	6.32062	9.02742	-2.62904	1.09114e-25	2.07143e-23	291488452	291488852	8.12784	6.78676	9.05983	-2.21037	2.08906e-18	2.12098e-16	SmedASXL_006629
SmedASXL_003191	Intron (SmedASXL_004508/SmedASXL_004508.path1, intron 2 of 2)	6995	smed_chr2	145428632	145429032	3.08451	0.629855	4.2392	-2.62847	0.000115599	0.000864103	145428632	145429032	3.41372	2.29101	4.27063	-1.42719	0.00412537	0.0215675	no
SmedASXL_005125	Intron (SmedASXL_048023/SmedASXL_048023.path1, intron 1 of 3)	-6044	smed_chr3	2975451	2975851	6.61598	4.90586	7.64565	-2.62821	7.51269e-19	5.81565e-17	2975455	2975855	6.67581	5.07997	7.67852	-2.46819	2.63355e-14	1.33957e-12	no
SmedASXL_019979	Intron (SmedASXL_034236/SmedASXL_034236.path1, intron 3 of 4)	13979	smed_chr1	271261597	271261997	4.04903	2.15794	5.11638	-2.62815	3.02531e-07	3.95872e-06	271261597	271261997	4.02302	1.78462	5.14875	-2.91873	1.53452e-07	2.19185e-06	no
SmedASXL_033519	Promoter (2-3kb)	2704	smed_chr1	201668565	201668965	3.15244	0.815939	4.29192	-2.62808	0.000117844	0.000877863	201668565	201668965	3.19966	0.955765	4.32618	-2.51167	0.000122732	0.000952363	no
SmedASXL_005410	Distal Intergenic	14776	smed_chr1	220156191	220156591	4.30953	2.4263	5.37537	-2.62746	8.40802e-08	1.23995e-06	220156191	220156591	4.2317	1.57252	5.40964	-3.29411	5.64582e-09	1.08234e-07	no
SmedASXL_018035	Promoter (<=1kb)	557	smed_chr3	21536501	21536901	4.1134	2.10902	5.20163	-2.62541	5.26009e-07	6.61869e-06	21536501	21536901	4.12695	2.00056	5.23562	-2.73008	3.19427e-07	4.33799e-06	no
SmedASXL_041796	Intron (SmedASXL_046368/SmedASXL_046368.path1, intron 1 of 2)	-7626	smed_chr3	67523323	67523723	4.01347	1.97778	5.10714	-2.6254	8.56262e-07	1.02975e-05	67523323	67523723	3.95881	1.25749	5.1411	-3.2683	6.76235e-08	1.03909e-06	no
SmedASXL_067937	Promoter (<=1kb)	305	smed_chr2	264229056	264229456	6.77988	5.07504	7.80836	-2.62448	5.0745e-18	3.48799e-16	264229015	264229415	6.82829	5.3182	7.80895	-2.3665	1.92099e-12	6.98183e-11	no
SmedASXL_004420	Promoter (<=1kb)	0	smed_chr1	83630394	83630794	4.95965	3.17237	6.00609	-2.62445	8.31081e-11	2.03892e-09	83630401	83630801	5.42718	4.80192	6.03839	-1.03607	0.000875462	0.00556359	no
SmedASXL_013267	Intron (SmedASXL_043895/SmedASXL_043895.path1, intron 1 of 1)	3099	smed_chr1	96611300	96611700	5.96454	4.21608	7.00268	-2.62306	1.01732e-14	4.32996e-13	96611249	96611649	5.89028	3.71568	7.00648	-3.14624	4.18197e-18	3.99015e-16	no
SmedASXL_069434	Promoter (<=1kb)	0	smed_chr3	43857453	43857853	6.64244	4.93269	7.67202	-2.62231	3.46522e-18	2.44508e-16	43857501	43857901	6.6794	4.98861	7.70468	-2.62	3.43389e-16	2.41438e-14	no
SmedASXL_058045	Intron (SmedASXL_061716/SmedASXL_061716.path1, intron 2 of 5)	15766	smed_chr2	184478459	184478859	3.61093	1.49235	4.71835	-2.62216	9.01251e-06	8.86427e-05	184450653	184451053	3.82926	2.83697	4.6333	-1.39766	0.0020952		no
SmedASXL_059452	Promoter (<=1kb)	0	smed_chr2	111686044	111686444	4.12628	2.23837	5.19303	-2.62163	1.7227e-07	2.36958e-06	111686119	111686519	4.07317	1.32948	5.2597	-3.28148	1.91467e-08	3.28367e-07	no
SmedASXL_071450	Promoter (<=1kb)	-213	smed_chr3	115647629	115648029	7.29042	5.59407	8.31697	-2.61974	6.1621e-21	6.60975e-19	115647640	115648040	7.29699	5.66652	8.30815	-2.53694	2.16644e-17	1.86402e-15	no
SmedASXL_031422	Promoter (1-2kb)	-1797	smed_chr2	222706023	222706423	5.24691	3.51875	6.2806	-2.61921	3.70777e-12	1.12551e-10	222706019	222706419	5.36958	3.99082	6.31308	-2.15177	4.57951e-09	8.93444e-08	no
SmedASXL_006792	Distal Intergenic	4192	smed_chr1	182567418	182567818	3.73664	1.76795	4.81851	-2.61896	2.99828e-06	3.24666e-05	182567418	182567818	4.04037	3.0329	4.85091	-1.53316	0.000894099	0.00567067	no
SmedASXL_020536	Intron (SmedASXL_006312/SmedASXL_006312.path1, intron 4 of 7)	-3388	smed_chr4	5499038	5499438	4.87735	3.09961	5.92178	-2.61863	7.88253e-10	1.66123e-08	5499038	5499438	4.92416	3.22752	5.95077	-2.47107	7.26048e-09	1.36306e-07	no
SmedASXL_057250	Promoter (<=1kb)	374	smed_chr1	262935697	262936097	7.41419	5.74041	8.43557	-2.61789	2.07893e-24	3.29325e-22	262935695	262936095	7.46324	5.88358	8.46191	-2.49293	1.01437e-19	1.28094e-17	no
SmedASXL_024787	Promoter (2-3kb)	2292	smed_chr3	94862973	94863373	5.08699	3.33233	6.12647	-2.61625	1.53044e-10	3.59609e-09	94862972	94863372	5.11738	3.36022	6.15741	-2.5926	8.27048e-11	2.27434e-09	no
SmedASXL_004205	Promoter (<=1kb)	0	smed_chr1	320978700	320979100	5.12395	3.38212	6.16063	-2.61621	4.43614e-11	1.14469e-09	320978700	320979100	5.19131	3.60747	6.19103	-2.39561	7.21889e-10	1.6612e-08	no
SmedASXL_013961	Promoter (<=1kb)	268	smed_chr2	171161518	171161918	5.28251	3.53268	6.32094	-2.61581	1.25933e-11	3.51942e-10	171161514	171161914	5.34	3.70693	6.35178	-2.47597	6.60545e-10	1.53254e-08	no
SmedASXL_011172	Promoter (<=1kb)	0	smed_chr2	215243996	215244396	8.16972	6.47667	9.19552	-2.61394	1.05359e-17	6.90463e-16	215243996	215244396	8.2712	6.85648	9.2253	-2.27275	7.0552e-15	3.90142e-13	SmedASXL_011172
SmedASXL_009080	Promoter (1-2kb)	-1732	smed_chr1	167378453	167378853	3.88079	2.02369	4.94149	-2.61389	1.46404e-06	1.69424e-05	167378453	167378853	4.08965	2.89805	4.97192	-1.80758	0.000111455	0.00087277	no
SmedASXL_081531	Intron (SmedASXL_057354/SmedASXL_057354.path4, intron 1 of 3)	3145	smed_chr2	237243119	237243519	4.08973	2.27559	5.14175	-2.61321	4.20114e-07	5.38538e-06	237243119	237243519	3.99798	1.34649	5.17511	-3.18369	6.65532e-08	1.02628e-06	no
SmedASXL_021964	Intron (SmedASXL_014761/SmedASXL_014761.path1, intron 1 of 7)	-5919	smed_chr1	260181479	260181879	3.87776	1.96351	4.94955	-2.61283	2.14647e-06	2.39699e-05	260181479	260181879	4.06143	2.74815	4.98469	-1.95225	8.84412e-05	0.000713092	no
SmedASXL_045435	Promoter (<=1kb)	-632	smed_chr1	140629860	140630260	3.75025	1.80714	4.82743	-2.61201	3.28974e-06	3.52399e-05	140629860	140630260	3.89947	2.45804	4.86124	-2.05979	7.03286e-05	0.00057976	no
SmedASXL_012458	Intron (SmedASXL_014928/SmedASXL_014928.path1, intron 4 of 41)	-4231	smed_chr4	19006246	19006646	4.83513	3.10457	5.86934	-2.61193	4.11297e-09	7.71021e-08	19006249	19006649	5.03056	3.86778	5.90242	-1.89443	7.85814e-06	8.02637e-05	no
Smed-arx_dd_Smed_v6_21801_0_1_SmedASXL_002703_SmedASXL_000870	Promoter (<=1kb)	-82	smed_chr1	58740254	58740654	5.34576	3.558	6.3923	-2.60944	1.11363e-10	2.67449e-09	58740257	58740657	5.4512	3.97872	6.42165	-2.2947	2.91392e-08	4.80892e-07	Smed-arx_dd_Smed_v6_21801_0_1_SmedASXL_002703_SmedASXL_000870
SmedASXL_002824	Intron (SmedASXL_017260/SmedASXL_017260.path1, intron 43 of 43)	-5822	smed_chr2	199730742	199731142	3.84108	1.9187	4.9144	-2.60919	1.72854e-06	1.96515e-05	199730742	199731142	3.76081	1.05094	4.94396	-3.08356	6.66183e-07	8.52701e-06	no
SmedASXL_029481	Intron (SmedASXL_011417/SmedASXL_011417.path1, intron 2 of 5)	-14259	smed_chr3	60958308	60958708	3.49117	1.39505	4.59495	-2.60896	1.72907e-05	0.000158162	60958308	60958708	3.66929	2.23715	4.62842	-1.85699	0.000606246	0.00402189	no
SmedASXL_004471	Intron (SmedASXL_053119/SmedASXL_053119.path1, intron 2 of 2)	-10058	smed_chr1	324493414	324493814	5.97386	4.24328	7.00808	-2.60883	3.15135e-15	1.43582e-13	324493413	324493813	6.1447	4.91627	7.03988	-2.03455	3.7672e-10	9.15016e-09	no
SmedASXL_031361	Intron (SmedASXL_024342/SmedASXL_024342.path1, intron 1 of 1)	5042	smed_chr2	203986008	203986408	7.3537	4.9787	8.49829	-2.60869	0.000144343	0.00105393	203986005	203986405	7.38177	4.99205	8.52827	-3.40097	1.8507e-29	1.42347e-26	no
SmedASXL_082167	Promoter (<=1kb)	-718	smed_chr4	42137273	42137673	3.09521	0.672922	4.24587	-2.60792	0.000135947	0.000999343	42137273	42137673	3.21323	1.33368	4.27836	-2.24914	0.000374898	0.00261851	no
SmedASXL_041580	Promoter (<=1kb)	-849	smed_chr2	77924031	77924431	4.40986	2.54697	5.47171	-2.60785	2.87038e-08	4.5712e-07	77924031	77924431	4.51079	2.96217	5.50156	-2.32454	6.20557e-07	7.99947e-06	no
SmedASXL_050506	Promoter (1-2kb)	-1066	smed_chr2	161475650	161476050	5.41425	3.68291	6.44863	-2.60707	2.24921e-11	6.07922e-10	161475705	161476105	5.45588	3.8683	6.45653	-2.45647	7.22065e-11	2.00959e-09	no
SmedASXL_029904	Promoter (<=1kb)	0	smed_chr1	201908513	201908913	4.49639	2.66991	5.55094	-2.60697	1.50766e-08	2.54684e-07	201908513	201908913	4.66417	3.36124	5.58412	-2.03963	1.60153e-06	1.88894e-05	no
SmedASXL_017195	Intron (SmedASXL_026499/SmedASXL_026499.path1, intron 1 of 7)	-6878	smed_chr2	47125027	47125427	3.46779	1.20018	4.59773	-2.60642	3.13232e-05	0.000268453	47125027	47125427	3.72202	2.46393	4.62726	-1.74504	0.000568925	0.00379213	no
SmedASXL_029719	Promoter (1-2kb)	-1714	smed_chr2	100713618	100714018	8.13287	6.20894	9.20648	-2.60578	1.35804e-06	1.5769e-05	100713617	100714017	8.20881	6.50314	9.23747	-2.61703	5.34144e-17	4.22357e-15	no
SmedASXL_007752	Distal Intergenic	7755	smed_chr2	817254	817654	5.23561	3.51554	6.26749	-2.60541	5.9964e-12	1.76861e-10	817253	817653	5.41361	4.21247	6.29926	-1.9397	1.58725e-07	2.26207e-06	SmedASXL_007752
SmedASXL_060118	Promoter (<=1kb)	0	smed_chr1	240675615	240676015	4.08531	2.10902	5.16855	-2.60515	4.88206e-07	6.18532e-06	240675607	240676007	4.26216	2.90138	5.20022	-2.08748	9.09342e-06		no
SmedASXL_079723	Promoter (<=1kb)	0	smed_chr1	1983032	1983432	7.32306	5.67063	8.33944	-2.60297	1.93124e-23	2.81679e-21	1983012	1983412	7.39394	5.94802	8.35698	-2.33719	1.91349e-18	1.95053e-16	no
SmedASXL_009778	Intron (SmedASXL_012635/SmedASXL_012635.path1, intron 8 of 43)	-6742	smed_chr1	98369174	98369574	4.44097	2.65434	5.48727	-2.60284	1.68525e-08	2.82687e-07	98369174	98369574	4.419	2.34218	5.5196	-2.8988	7.69449e-09	1.43922e-07	no
SmedASXL_027317	Promoter (<=1kb)	455	smed_chr3	8740022	8740422	5.67203	3.95803	6.70256	-2.60261	5.86679e-14	2.27077e-12	8740022	8740422	5.54831	2.80182	6.73512	-3.65586	5.51878e-18	5.20735e-16	no
SmedASXL_007469	Promoter (<=1kb)	0	smed_chr2	183079352	183079752	8.03276	6.34686	9.05693	-2.60211	1.11567e-17	7.27162e-16	183079346	183079746	8.1148	6.65071	9.08292	-2.33973	9.22386e-16	5.90441e-14	SmedASXL_007469
SmedASXL_077760	Promoter (<=1kb)	-263	smed_chr1	129176077	129176477	5.71038	3.9773	6.74515	-2.60163	9.61018e-13	3.13182e-11	129176072	129176472	5.75969	4.093	6.77942	-2.49149	2.34832e-11	7.17769e-10	no
SmedASXL_018039	Distal Intergenic	-7612	smed_chr2	212405989	212406389	4.77532	2.94377	5.83091	-2.60026	2.71817e-09	5.26894e-08	212405989	212406389	4.91668	3.53332	5.86154	-2.1141	1.88926e-07	2.66554e-06	no
SmedASXL_075604	Intron (SmedASXL_074276/SmedASXL_074276.path2, intron 1 of 2)	14078	smed_chr2	168898072	168898472	5.83454	3.52631	6.97016	-2.5995	0.000118253	0.000880088	168898070	168898470	5.85003	3.43269	7.00006	-3.27236	2.62568e-16	1.88796e-14	no
SmedASXL_013821	Promoter (<=1kb)	-10	smed_chr1	143182640	143183040	4.34384	2.45018	5.4117	-2.59891	1.107e-07	1.59803e-06	143182640	143183040	4.47052	2.98645	5.44416	-2.23718	8.20304e-07	1.02638e-05	no
Smed-meis_SmedASXL_012276_SmedASXL_009102	Intron (SmedASXL_060428/SmedASXL_060428.path1, intron 2 of 13)	-6018	smed_chr2	187303427	187303827	6.22882	4.51317	7.25972	-2.59813	1.98565e-14	8.17501e-13	187303414	187303814	6.37152	5.13836	7.26832	-1.97498	4.07669e-08	6.54902e-07	no
SmedASXL_057704	Intron (SmedASXL_041615/SmedASXL_041615.path1, intron 1 of 13)	-15767	smed_chr1	75102124	75102524	5.04921	3.31573	6.08406	-2.59786	6.00399e-11	1.51015e-09	75102124	75102524	4.92898	2.19692	6.11436	-3.45973	7.85889e-13	3.07831e-11	no
SmedASXL_014695	Promoter (1-2kb)	-1008	smed_chr2	44150021	44150421	4.68031	2.90973	5.72321	-2.59763	1.94248e-09	3.87201e-08	44150021	44150421	4.62205	2.3401	5.75401	-3.08679	1.55208e-10	4.03222e-09	no
SmedASXL_072544	Promoter (<=1kb)	426	smed_chr2	130591849	130592249	4.67234	2.83421	5.72925	-2.59653	1.17437e-08	2.03263e-07	130591857	130592257	4.91365	3.72284	5.79563	-1.887	3.53628e-06	3.89913e-05	no
SmedASXL_063887	Intron (SmedASXL_012063/SmedASXL_012063.path1, intron 1 of 3)	-9008	smed_chr2	228860738	228861138	6.5311	4.48841	7.62597	-2.5965	1.71279e-05	0.000156912	228860741	228861141	6.64514	5.01714	7.65571	-2.51824	7.57714e-15	4.16283e-13	no
SmedASXL_063458	Promoter (2-3kb)	-2346	smed_chr1	297163634	297164034	4.73929	2.93091	5.79013	-2.59649	4.41345e-09	8.22194e-08	297163635	297164035	4.78811	3.05992	5.82181	-2.53199	3.14892e-09	6.32326e-08	no
SmedASXL_082597	Promoter (<=1kb)	-346	smed_chr1	178871253	178871653	5.50427	3.79702	6.53328	-2.59499	1.71062e-13	6.25657e-12	178871256	178871656	5.49606	3.55761	6.57238	-2.84039	3.69552e-14	1.82845e-12	no
SmedASXL_015184	Promoter (<=1kb)	-67	smed_chr1	321188643	321189043	5.63139	3.9568	6.65296	-2.59484	8.67221e-14	3.28747e-12	321188650	321189050	5.77989	4.35492	6.73695	-2.271	2.3776e-11	7.21869e-10	SmedASXL_015184
SmedASXL_036464	Intron (SmedASXL_045440/SmedASXL_045440.path1, intron 1 of 4)	5873	smed_chr1	234074083	234074483	3.64258	1.70709	4.71835	-2.59461	8.14151e-06	8.06731e-05	234074083	234074483	3.97032	3.03207	4.75038	-1.36076	0.00182172	0.0106468	no
SmedASXL_007353	Intron (SmedASXL_077824/SmedASXL_077824.path1, intron 1 of 1)	-7741	smed_chr3	114192846	114193246	4.60946	2.8063	5.65922	-2.59431	4.72942e-09	8.75601e-08	114192846	114193246	4.62747	2.75029	5.69213	-2.71042	5.00772e-09	9.70792e-08	no
SmedASXL_049506	Intron (SmedASXL_013463/SmedASXL_013463.path1, intron 3 of 9)	10144	smed_chr2	18403616	18404016	7.54107	5.84451	8.56768	-2.59427	9.43522e-17	5.41224e-15	18403568	18403968	7.74184	6.6256	8.59628	-1.9079	3.39442e-13	1.42408e-11	no
SmedASXL_002117	Intron (SmedASXL_018019/SmedASXL_018019.path1, intron 1 of 26)	-4157	smed_chr2	72873879	72874279	3.48039	1.44559	4.5739	-2.59406	1.6178e-05	0.000149009	72873879	72874279	3.69385	2.42091	4.60402	-1.7922	0.000454948	0.00311337	no
SmedASXL_042951	Promoter (1-2kb)	1255	smed_chr2	201936086	201936486	6.62124	4.57074	7.71743	-2.59339	1.68527e-05	0.000154629	201936088	201936488	6.64473	4.5406	7.74982	-3.04728	1.67023e-19	2.03817e-17	no
SmedASXL_032464	Promoter (<=1kb)	19	smed_chr2	138254826	138255226	4.06347	2.25387	5.11456	-2.59327	5.1724e-07	6.51178e-06	138254826	138255226	4.17748	2.7097	5.14664	-2.13451	7.77457e-06	7.94741e-05	no
smed009414	Promoter (<=1kb)	-250	smed_chr2	65953431	65953831	6.29674	4.57253	7.32955	-2.59242	3.23467e-13	1.12954e-11	65953433	65953833	6.22526	3.90436	7.36262	-3.25391	3.62659e-19	4.14641e-17	smed009414
SmedASXL_035587	Promoter (1-2kb)	1187	smed_chr3	75512109	75512509	8.43437	6.77863	9.45154	-2.5921	9.18571e-25	1.54734e-22	75512136	75512536	8.40734	6.44146	9.48869	-2.91139	8.37991e-20	1.07424e-17	no
SmedASXL_017768	Exon (SmedASXL_017768/SmedASXL_017768.path1, exon 6 of 12)	11411	smed_chr1	80393938	80394338	4.75124	2.962	5.79809	-2.59036	5.69967e-09	1.04472e-07	80393972	80394372	4.6419	2.75297	5.70884	-2.67019	1.09516e-08	1.98979e-07	no
SmedASXL_010033	Promoter (<=1kb)	0	smed_chr1	69872265	69872665	5.26427	3.56571	6.29132	-2.59026	9.44348e-11	2.29561e-09	69872264	69872664	5.27986	3.52174	6.32009	-2.58249	1.72591e-10	4.45645e-09	SmedASXL_010033
SmedASXL_079454	Intron (SmedASXL_080367/SmedASXL_080367.path1, intron 1 of 6)	-4465	smed_chr3	2151029	2151429	5.85036	4.18657	6.86941	-2.59019	5.16587e-13	1.74284e-11	2151034	2151434	5.99279	4.71039	6.90608	-2.06506	2.01789e-10	5.16311e-09	no
mk001948	Intron (SmedASXL_049083/SmedASXL_049083.path1, intron 1 of 1)	14692	smed_chr2	199431810	199432210	3.45444	1.3281	4.56309	-2.58958	2.05858e-05	0.000185048	199431810	199432210	3.59387	2.00056	4.59595	-2.05054	0.000203438	0.00150368	no
SmedASXL_047349	Promoter (<=1kb)	335	smed_chr3	43735418	43735818	5.75992	4.05483	6.78845	-2.58926	2.88241e-13	1.01692e-11	43735416	43735816	5.68736	3.40839	6.81891	-3.22772	7.50165e-17	5.78745e-15	no
SmedASXL_009983	Intron (SmedASXL_074542/SmedASXL_074542.path1, intron 1 of 14)	-19754	smed_chr2	76625163	76625563	5.13934	3.46236	6.16146	-2.58916	7.39331e-11	1.83452e-09	76625154	76625554	5.1305	3.26198	6.19347	-2.7251	8.74255e-11	2.39378e-09	no
SmedASXL_000976	Promoter (<=1kb)	0	smed_chr1	178771322	178771722	4.61959	2.84017	5.66437	-2.58901	6.9898e-09	1.25617e-07	178771322	178771722	4.65397	2.89713	5.69392	-2.46206	8.65263e-08	1.3003e-06	SmedASXL_000976
SmedASXL_073366	Distal Intergenic	-16902	smed_chr1	228640352	228640752	3.99411	2.03739	5.07379	-2.58885	1.1333e-06	1.33343e-05	228640352	228640752	4.00464	1.94464	5.10244	-2.6745	1.13062e-06	1.3777e-05	no
SmedASXL_004123	Promoter (<=1kb)	534	smed_chr2	205936131	205936531	5.48906	3.82717	6.50767	-2.58843	1.8533e-12	5.83303e-11	205936255	205936655	5.45647	3.87206	6.45633	-2.37894	2.24889e-09	4.64831e-08	no
SmedASXL_013826	Intron (SmedASXL_051123/SmedASXL_051123.path1, intron 1 of 1)	-30303	smed_chr2	83310207	83310607	5.06048	2.92124	6.17118	-2.5863	3.7691e-05	0.000316785	83310207	83310607	5.05394	2.6422	6.20326	-3.20435	5.06621e-13	2.05089e-11	no
SmedASXL_045943	Promoter (<=1kb)	0	smed_chr4	6897810	6898210	5.85018	4.15522	6.87641	-2.58582	1.1174e-14	4.73065e-13	6897810	6898210	5.80324	3.69615	6.90881	-3.0345	4.19936e-17	3.3624e-15	no
SmedASXL_005117	Promoter (1-2kb)	-1957	smed_chr2	220287610	220288010	4.19281	2.31456	5.25768	-2.58464	4.06644e-07	5.22672e-06	220287610	220288010	4.20901	2.26425	5.2865	-2.57597	1.4811e-06	1.76495e-05	no
SmedASXL_034514	Promoter (<=1kb)	-531	smed_chr2	1200578	1200978	8.80408	7.14038	9.82311	-2.58444	1.69662e-19	1.50308e-17	1200587	1200987	8.79056	6.98799	9.84019	-2.48984	1.33188e-06	1.60293e-05	no
SmedASXL_001408	Intron (SmedASXL_061188/SmedASXL_061188.path1, intron 6 of 6)	-4547	smed_chr1	113597103	113597503	7.18806	5.50208	8.21225	-2.58435	2.30313e-15	1.08021e-13	113597108	113597508	7.09298	4.64907	8.24635	-3.45308	3.58086e-28	2.21682e-25	no
SmedASXL_033272	Promoter (<=1kb)	0	smed_chr1	207709887	207710287	5.27584	3.53268	6.31282	-2.58273	2.29729e-10	5.21359e-09	207709891	207710291	5.30544	3.53794	6.34768	-2.59584	1.53663e-10	3.99619e-09	no
SmedASXL_045290	Promoter (2-3kb)	-2006	smed_chr3	78585661	78586061	5.73069	4.05332	6.75289	-2.58243	4.85539e-14	1.90587e-12	78585746	78586146	6.54013	5.10056	7.50136	-2.2779	1.8048e-13	7.90389e-12	no
SmedASXL_050867	Promoter (<=1kb)	-673	smed_chr1	171339851	171340251	6.76281	5.07286	7.7879	-2.58234	1.56382e-14	6.50549e-13	171339852	171340252	6.7642	4.94243	7.81779	-2.68051	5.18544e-13	2.09581e-11	no
SmedASXL_031723	Promoter (<=1kb)	-286	smed_chr1	323420359	323420759	8.3166	6.65721	9.33462	-2.58184	4.545e-19	3.636e-17	323420356	323420756	8.50807	7.39752	9.36033	-1.8941	2.20365e-12	7.92253e-11	no
SmedASXL_030234	Promoter (2-3kb)	-2405	smed_chr1	207713192	207713592	6.181	4.46304	7.21242	-2.58124	6.48984e-14	2.49979e-12	207713186	207713586	6.23105	4.58788	7.24525	-2.50931	3.51568e-14	1.75314e-12	no
SmedASXL_019396	Promoter (<=1kb)	0	smed_chr2	225534445	225534845	5.41455	3.67142	6.45152	-2.58062	9.98807e-12	2.83747e-10	225534440	225534840	5.60505	4.44881	6.47451	-1.91292	8.45307e-08	1.27333e-06	SmedASXL_019396
SmedASXL_046947	Promoter (<=1kb)	0	smed_chr1	266630374	266630774	6.73159	5.06185	7.75203	-2.58042	4.49172e-19	3.60543e-17	266630359	266630759	6.78985	5.21537	7.78721	-2.45533	2.44534e-16	1.77336e-14	no
SmedASXL_011581	Distal Intergenic	67553	smed_chr1	220216957	220217357	4.6719	2.9187	5.71106	-2.57865	2.83731e-09	5.48654e-08	220216957	220217357	4.7329	3.10287	5.74395	-2.38763	7.80579e-08	1.18497e-06	no
SmedASXL_036537	Promoter (<=1kb)	237	smed_chr3	24570223	24570623	5.25721	3.57141	6.28136	-2.57864	6.88181e-11	1.71472e-09	24570223	24570623	5.19583	2.99962	6.31531	-3.0409	5.03129e-12	1.73276e-10	no
SmedASXL_044325	Exon (SmedASXL_005418/SmedASXL_005418.path1, exon 15 of 19)	5887	smed_chr4	44092687	44093087	4.79185	3.03433	5.83194	-2.57827	2.19199e-09	4.3261e-08	44092687	44093087	4.83556	3.12819	5.8646	-2.47576	9.70155e-09	1.78309e-07	no
Smed-ndk-4_SmedASXL_014712	Intron (Smed-ndk-4_SmedASXL_014712/Smed-ndk-4_SmedASXL_014712.path1, intron 1 of 6)	10922	smed_chr2	201333641	201334041	4.64454	2.82469	5.69774	-2.57761	8.49325e-09	1.50249e-07	201333641	201334041	4.56714	2.05693	5.72852	-3.23915	1.15678e-10	3.08306e-09	no
SmedASXL_060509	Promoter (<=1kb)	96	smed_chr4	13784472	13784872	7.78755	6.11942	8.80761	-2.57704	1.15816e-16	6.51837e-15	13784472	13784872	7.92372	6.64106	8.83709	-2.10702	3.07488e-13	1.2943e-11	no
SmedASXL_071927	Promoter (1-2kb)	-1060	smed_chr1	272541727	272542127	6.54539	4.8972	7.56077	-2.57679	1.1241e-18	8.42896e-17	272541701	272542101	6.75332	5.35505	7.70261	-2.24494	1.46354e-14	7.67512e-13	no
Smed-Dll-1_SmedASXL_012281	Promoter (<=1kb)	0	smed_chr1	245473614	245474014	6.28971	4.60244	7.31419	-2.57666	3.92233e-16	2.053e-14	245473615	245474015	6.36241	4.84649	7.34461	-2.37282	6.14556e-14	2.92658e-12	Smed-Dll-1_SmedASXL_012281
SmedASXL_026250	Promoter (2-3kb)	2239	smed_chr2	117866461	117866861	5.44493	3.68966	6.48455	-2.57663	3.63292e-11	9.53892e-10	117866468	117866868	5.57881	4.22712	6.51408	-2.14967	2.90695e-09	5.8886e-08	no
SmedASXL_056187	Promoter (<=1kb)	0	smed_chr2	49528925	49529325	4.87553	3.11463	5.91636	-2.57594	6.44017e-10	1.3816e-08	49528925	49529325	4.9314	3.27068	5.94974	-2.3947	1.86612e-08	3.21343e-07	no
SmedASXL_023523	Intron (SmedASXL_066810/SmedASXL_066810.path1, intron 1 of 8)	-15921	smed_chr1	244741386	244741786	5.64385	3.94692	6.67054	-2.57537	1.3071e-13	4.84742e-12	244741377	244741777	5.55915	3.19651	6.70212	-3.22004	2.49462e-15	1.50044e-13	no
SmedASXL_021814	Promoter (<=1kb)	-121	smed_chr2	90581085	90581485	5.63745	3.98307	6.65429	-2.57484	9.17816e-13	2.9992e-11	90581088	90581488	5.82979	4.7133	6.68433	-1.82126	2.93774e-07	4.01754e-06	no
SmedASXL_001093	Promoter (2-3kb)	2129	smed_chr2	71048689	71049089	3.57528	1.55224	4.66677	-2.57442	1.07921e-05	0.000103632	71048689	71049089	3.50859	0.727008	4.6988	-3.22473	3.41686e-06	3.77894e-05	no
SmedASXL_009973	Promoter (<=1kb)	0	smed_chr2	99200593	99200993	5.67986	3.96473	6.71065	-2.5732	1.56278e-10	3.66487e-09	99200593	99200993	5.66891	3.76661	6.73842	-2.70883	1.0669e-10	2.86172e-09	no
SmedASXL_011232	Intron (SmedASXL_063593/SmedASXL_063593.path1, intron 1 of 4)	-6881	smed_chr1	314612022	314612422	5.03705	3.30833	6.07086	-2.57188	2.852e-10	6.38762e-09	314612022	314612422	4.9268	2.29178	6.10218	-3.3769	7.96851e-13	3.11644e-11	no
SmedASXL_071013	Promoter (<=1kb)	353	smed_chr1	179220702	179221102	4.94979	3.19069	5.99022	-2.57053	2.08119e-10	4.77755e-09	179220702	179221102	5.00702	3.36198	6.02166	-2.42576	2.36134e-09	4.85701e-08	no
SmedASXL_007820	Intron (SmedASXL_008301/SmedASXL_008301.path1, intron 6 of 21)	4697	smed_chr3	98261691	98262091	4.71172	2.89913	5.76342	-2.57025	1.16693e-08	2.02121e-07	98261713	98262113	5.01552	4.04916	5.80821	-1.51523	0.000183637	0.00136939	no
SmedASXL_011604	Promoter (<=1kb)	0	smed_chr2	95203984	95204384	3.82793	1.98075	4.88666	-2.57001	2.18754e-06	2.43943e-05	95203984	95204384	3.88563	2.15943	4.91888	-2.42591	1.10597e-05	0.000109827	SmedASXL_011604
SmedASXL_028403	Intron (SmedASXL_015153/SmedASXL_015153.path1, intron 6 of 6)	6234	smed_chr1	242666774	242667174	5.18795	3.44842	6.22414	-2.56932	1.32609e-09	2.71575e-08	242666773	242667173	5.36487	4.16031	6.25173	-1.89145	2.64499e-06	2.98292e-05	no
SmedASXL_004350	Promoter (<=1kb)	0	smed_chr3	34159791	34160191	4.31679	2.4999	5.36938	-2.56907	6.57548e-08	9.88595e-07	34159791	34160191	4.51086	3.29938	5.40014	-1.90752	9.00373e-06	9.08678e-05	no
SmedASXL_031116	Promoter (1-2kb)	1080	smed_chr1	271195758	271196158	5.42064	3.7374	6.44419	-2.5688	7.62763e-13	2.52705e-11	271195735	271196135	5.36443	3.22179	6.47567	-2.96185	3.73645e-13	1.55728e-11	no
SmedASXL_063930	Intron (SmedASXL_046368/SmedASXL_046368.path1, intron 1 of 2)	-3871	smed_chr3	68176635	68177035	5.25553	3.5295	6.28875	-2.56877	8.75985e-12	2.51846e-10	68176635	68177035	5.25865	3.39246	6.32116	-2.68781	1.42133e-10	3.70773e-09	no
SmedASXL_034134	Promoter (<=1kb)	0	smed_chr2	121988752	121989152	5.64098	3.94252	6.66802	-2.56792	6.14406e-12	1.80548e-10	121988757	121989157	5.63531	3.75677	6.70024	-2.74067	7.85194e-14	3.66356e-12	no
SmedASXL_050693	Promoter (1-2kb)	1364	smed_chr1	111773199	111773599	4.23909	2.42054	5.29202	-2.56778	1.05691e-07	1.53127e-06	111773199	111773599	4.57396	3.70027	5.32361	-1.42347	0.000329562	0.00232618	no
SmedASXL_018005	Intron (SmedASXL_046772/SmedASXL_046772.path5, intron 1 of 1)	-17794	smed_chr3	91235286	91235686	5.21215	3.47248	6.24836	-2.56705	2.45726e-11	6.6191e-10	91235286	91235686	5.20639	3.27583	6.28124	-2.79347	3.83342e-12	1.33654e-10	no
SmedASXL_021776	Promoter (<=1kb)	-350	smed_chr3	87335816	87336216	5.41325	3.38452	6.50572	-2.56698	2.19595e-05	0.000195997	87335821	87336221	5.43163	3.34434	6.53397	-2.96998	9.58792e-13	3.67678e-11	no
SmedASXL_063773	Promoter (<=1kb)	0	smed_chr2	206558188	206558588	4.60349	2.84959	5.64281	-2.56621	7.12631e-09	1.27878e-07	206558190	206558590	4.67303	3.07924	5.67523	-2.33684	1.02969e-07	1.5284e-06	no
SmedASXL_009934	Promoter (<=1kb)	0	smed_chr3	75664067	75664467	6.63559	4.97571	7.65373	-2.56598	4.00208e-15	1.80964e-13	75664068	75664468	6.85548	5.80952	7.68209	-1.77877	2.43621e-08	4.07619e-07	SmedASXL_009934
SmedASXL_018327	Intron (SmedASXL_077424/SmedASXL_077424.path1, intron 1 of 1)	4937	smed_chr2	36057756	36058156	5.19402	3.47908	6.22476	-2.56552	3.61651e-11	9.51671e-10	36057749	36058149	5.19808	3.34434	6.25812	-2.71387	2.14517e-11	6.58389e-10	no
SmedASXL_058936	Intron (SmedASXL_061821/SmedASXL_061821.path1, intron 2 of 2)	-13269	smed_chr2	66700795	66701195	5.22534	3.51503	6.25505	-2.56481	1.30377e-11	3.639e-10	66700802	66701202	5.19805	3.18619	6.28759	-2.88921	1.27512e-12	4.78065e-11	SmedASXL_058936
SmedASXL_024984	Promoter (<=1kb)	0	smed_chr3	118004369	118004769	8.86702	7.23829	9.87776	-2.56285	1.98037e-21	2.25573e-19	118004369	118004769	8.96857	7.60107	9.90867	-2.25333	2.16823e-23	5.14336e-21	SmedASXL_024984
SmedASXL_068762	Promoter (<=1kb)	326	smed_chr1	63982111	63982511	4.31478	2.51824	5.36316	-2.56257	5.66764e-08	8.61857e-07	63982111	63982511	4.40724	2.8683	5.3955	-2.30155	6.41323e-07	8.23788e-06	no
SmedASXL_035661	Promoter (1-2kb)	1400	smed_chr2	248567159	248567559	6.86132	5.19608	7.88071	-2.56217	9.61379e-17	5.50148e-15	248567150	248567550	6.68917	3.48792	7.91378	-3.76266	2.11043e-10	5.39445e-09	no
SmedASXL_032593	Promoter (<=1kb)	-157	smed_chr4	45359399	45359799	6.62301	4.95983	7.64192	-2.56059	1.00612e-16	5.73008e-15	45359402	45359802	6.64267	4.93133	7.67261	-2.63568	3.93e-18	3.7642e-16	no
SmedASXL_010437	Intron (SmedASXL_017634/SmedASXL_017634.path1, intron 2 of 3)	-5368	smed_chr3	90093290	90093690	4.0395	2.11752	5.11274	-2.56018	6.03527e-07	7.50331e-06	90093290	90093690	4.16275	2.64847	5.14453	-2.19078	5.84898e-06	6.13719e-05	no
SmedASXL_022326	Promoter (<=1kb)	-283	smed_chr2	13042933	13043333	2.94326	0.51824	4.09426	-2.55976	0.00028227	0.00193797	13042933	13043333	3.27372	2.16263	4.12619	-1.41053	0.00616323	0.0304704	no
SmedASXL_019682	Promoter (<=1kb)	0	smed_chr4	3162457	3162857	5.31675	3.60117	6.34764	-2.55866	4.66423e-12	1.40206e-10	3162463	3162863	5.34755	3.62451	6.3801	-2.52588	5.89579e-11	1.65722e-09	no
SmedASXL_011749	Promoter (<=1kb)	0	smed_chr3	80897901	80898301	7.84861	6.20643	8.86257	-2.55858	2.5434e-18	1.81066e-16	80897897	80898297	7.92816	6.46939	8.8948	-1.88258	0.000761105	0.00491291	SmedASXL_011749
SmedASXL_070537	Promoter (<=1kb)	307	smed_chr2	213064940	213065340	6.10371	4.46297	7.11732	-2.55817	5.22218e-16	2.68057e-14	213064963	213065363	6.20539	4.72267	7.17865	-2.34727	7.13937e-14	3.36199e-12	no
SmedASXL_054184	Promoter (<=1kb)	91	smed_chr4	44082136	44082536	5.03816	3.33597	6.06603	-2.55808	3.16092e-10	7.05309e-09	44082146	44082546	4.95364	2.97287	6.03768	-2.74703	4.35833e-10	1.04654e-08	no
SmedASXL_002937	Promoter (<=1kb)	0	smed_chr2	49440550	49440950	5.60513	3.9409	6.62429	-2.55741	9.45821e-14	3.56284e-12	49440566	49440966	5.65555	4.06921	6.6559	-2.39483	2.77618e-11	8.30956e-10	SmedASXL_002937
SmedASXL_010924	Promoter (<=1kb)	0	smed_chr1	60751350	60751750	6.41049	4.74686	7.4295	-2.55663	2.82189e-16	1.51344e-14	60751350	60751750	6.54415	5.24867	7.4617	-2.11216	1.35687e-11	4.343e-10	no
SmedASXL_031699	Exon (Smed-gli-3_SmedASXL_009219/Smed-gli-3_SmedASXL_009219.path1, exon 3 of 6)	-3784	smed_chr4	18131356	18131756	4.13635	2.23713	5.20528	-2.55599	5.86183e-07	7.31429e-06	18131356	18131756	4.13268	2.05094	5.2341	-2.64336	9.5462e-07	1.18196e-05	no
SmedASXL_071016	Promoter (<=1kb)	0	smed_chr1	61654037	61654437	6.17992	4.27369	7.25019	-2.55596	6.59726e-06	6.66976e-05	61654029	61654429	6.58368	5.81519	7.27918	-1.30524	9.83023e-05	0.000781431	no
SmedASXL_063016	Promoter (<=1kb)	614	smed_chr3	43730082	43730482	4.69959	2.96276	5.73519	-2.55596	2.52726e-09	4.93485e-08	43730070	43730470	4.92826	3.75571	5.80369	-1.85193	2.84915e-06	3.19422e-05	no
SmedASXL_001647	Promoter (1-2kb)	1093	smed_chr2	224130530	224130930	3.75141	1.71475	4.84525	-2.55546	5.50704e-06	5.66818e-05	224130530	224130930	3.8434	2.11031	4.87817	-2.41076	1.09479e-05	0.000108887	no
SmedASXL_013764	Intron (SmedASXL_029930/SmedASXL_029930.path1, intron 18 of 19)	36539	smed_chr1	132954355	132954755	4.42844	2.5803	5.48736	-2.5543	7.35841e-08	1.09734e-06	132954355	132954755	4.44725	2.54189	5.51735	-2.73078	2.70515e-08	4.48478e-07	no
SmedASXL_055173	Intron (SmedASXL_070991/SmedASXL_070991.path3, intron 1 of 12)	-36237	smed_chr1	178255064	178255464	4.21886	2.381	5.27572	-2.55307	1.61161e-07	2.23996e-06	178255064	178255464	4.25261	2.42485	5.30742	-2.62583	5.82095e-07	7.52278e-06	no
SmedASXL_068199	3' UTR	5270	smed_chr3	70158733	70159133	3.66623	1.71653	4.74464	-2.55224	6.14419e-06	6.26733e-05	70158733	70159133	3.72203	1.8942	4.77686	-2.43649	1.29979e-05	0.000127527	no
SmedASXL_038467	Promoter (1-2kb)	-1419	smed_chr2	152605992	152606392	8.1342	6.27841	9.19464	-2.55195	1.22994e-06	1.43864e-05	152605989	152606389	8.36369	7.21937	9.22873	-1.89657	1.11232e-08	2.01807e-07	no
SmedASXL_013843	Promoter (<=1kb)	0	smed_chr1	141460058	141460458	8.74476	7.11299	9.75622	-2.55146	2.9445e-19	2.42871e-17	141460057	141460457	8.76533	7.08509	9.78819	-2.62694	7.92587e-26	2.75581e-23	SmedASXL_013843
SmedASXL_076709	Promoter (<=1kb)	313	smed_chr1	106745756	106746156	3.96027	2.0787	5.02579	-2.55145	9.33852e-07	1.11689e-05	106745756	106746156	4.00691	2.20545	5.05631	-2.46788	2.05821e-06	2.37245e-05	no
SmedASXL_020605	Intron (SmedASXL_032493/SmedASXL_032493.path1, intron 1 of 3)	14445	smed_chr2	262343098	262343498	5.96686	4.30149	6.98628	-2.55021	1.94467e-14	8.02011e-13	262347907	262348307	5.98022	3.88084	7.08453	-3.02293	1.09092e-17	9.92463e-16	no
SmedASXL_037473	Intron (SmedASXL_014803/SmedASXL_014803.path1, intron 3 of 10)	-4453	smed_chr4	3445435	3445835	5.15928	3.40327	6.19905	-2.55011	3.06683e-10	6.85593e-09	3445449	3445849	5.33026	3.9413	6.2768	-2.18028	5.21054e-09	1.00727e-07	no
SmedASXL_054569	Promoter (1-2kb)	-1383	smed_chr2	6545056	6545456	3.3057	1.18666	4.41318	-2.54998	4.91572e-05	0.000402272	6545056	6545456	3.30385	0.948357	4.44587	-2.67623	3.85459e-05	0.000338654	no
SmedASXL_081014	Intron (SmedASXL_041615/SmedASXL_041615.path1, intron 1 of 13)	8829	smed_chr1	75165859	75166259	3.53689	1.48133	4.63394	-2.54936	1.62151e-05	0.000149294	75165859	75166259	3.72951	2.3773	4.66495	-1.87837	0.000263007	0.00190081	no
SmedASXL_049198	Promoter (<=1kb)	0	smed_chr1	103644271	103644671	5.24312	3.50536	6.27892	-2.54935	1.10748e-10	2.66507e-09	103644293	103644693	5.30799	3.67156	6.32058	-2.43819	1.08867e-09	2.41332e-08	no
SmedASXL_059546	Intron (SmedASXL_069658/SmedASXL_069658.path1, intron 1 of 1)	6417	smed_chr1	84827128	84827528	4.81326	3.10748	5.84195	-2.54724	9.08384e-10	1.90769e-08	84827128	84827528	4.94843	3.62677	5.87435	-2.10306	3.35533e-07	4.5373e-06	no
SmedASXL_013718	Distal Intergenic	-3310	smed_chr2	70637779	70638179	3.90134	2.05518	4.95986	-2.54671	1.81537e-06	2.058e-05	70637779	70638179	4.05734	2.70369	4.99321	-1.90204	0.000107176	0.000843252	no
SmedASXL_059620	Intron (SmedASXL_052754/SmedASXL_052754.path1, intron 1 of 22)	17833	smed_chr2	243078208	243078608	6.23405	4.60793	7.24415	-2.5467	7.09801e-15	3.1096e-13	243078242	243078642	6.33986	5.01989	7.26525	-2.14727	1.0677e-10	2.86172e-09	no
SmedASXL_044694	Promoter (2-3kb)	2131	smed_chr2	169069454	169069854	5.83706	4.17033	6.8568	-2.54591	2.68095e-14	1.08508e-12	169069453	169069853	5.90923	4.39977	6.88971	-2.36125	3.87554e-12	1.34937e-10	no
SmedASXL_002197	Promoter (1-2kb)	1603	smed_chr1	193042949	193043349	3.42923	1.381	4.52504	-2.54579	2.64684e-05	0.000230477	193042949	193043349	3.63666	2.33443	4.55639	-1.80044	0.000564049	0.00376458	no
SmedASXL_053085	Promoter (<=1kb)	0	smed_chr3	40745127	40745527	6.15997	4.54557	7.16724	-2.54575	7.82627e-15	3.39138e-13	40745145	40745545	6.09339	4.09821	7.18	-2.95576	3.01576e-18	2.97844e-16	no
SmedASXL_014511	Promoter (<=1kb)	-242	smed_chr2	9253906	9254306	4.20288	2.47789	5.23586	-2.54543	2.68783e-07	3.55013e-06	9253906	9254306	4.30484	2.86291	5.26675	-2.13305	4.70017e-06	5.05079e-05	no
SmedASXL_005164	Intron (SmedASXL_018326/SmedASXL_018326.path1, intron 15 of 17)	12974	smed_chr2	36124907	36125307	5.08218	3.42451	6.09979	-2.54426	1.30281e-10	3.09159e-09	36124907	36125307	5.02798	2.9267	6.1326	-2.98357	4.68646e-12	1.6206e-10	no
SmedASXL_020134	Promoter (<=1kb)	0	smed_chr3	103765047	103765447	3.80167	1.90895	4.86934	-2.54381	4.41563e-06	4.63051e-05	103765047	103765447	3.9477	2.53084	4.90242	-1.99546	7.36878e-05	0.000604311	no
SmedASXL_058705	Promoter (2-3kb)	2681	smed_chr2	16956755	16957155	4.61724	2.89161	5.65037	-2.54372	2.2198e-08	3.63185e-07	16956755	16957155	4.46999	1.41286	5.68398	-3.69105	1.16648e-10	3.09702e-09	no
SmedASXL_018430	Intron (SmedASXL_078015/SmedASXL_078015.path1, intron 5 of 19)	3767	smed_chr1	305680054	305680454	5.72264	4.02533	6.74941	-2.54334	1.5197e-12	4.80835e-11	305680061	305680461	5.73264	3.93895	6.78042	-2.71522	7.40569e-14	3.47451e-12	no
SmedASXL_003525	Promoter (<=1kb)	0	smed_chr3	84251804	84252204	5.03689	3.34931	6.06144	-2.54302	8.56693e-10	1.8023e-08	84251804	84252204	5.02772	3.1563	6.09126	-2.6641	2.55839e-10	6.44216e-09	no
SmedASXL_070964	Promoter (<=1kb)	811	smed_chr2	265001848	265002248	6.26792	4.59151	7.2899	-2.54042	1.62777e-13	5.98098e-12	265001815	265002215	6.41146	5.21781	7.29446	-1.94261	1.47166e-08	2.58145e-07	no
SmedASXL_011834	Promoter (<=1kb)	-486	smed_chr2	29815925	29816325	4.73494	3.0603	5.75651	-2.53908	5.15518e-09	9.51481e-08	29815925	29816325	4.79678	3.25148	5.78669	-2.3399	3.47113e-08		SmedASXL_011834
SmedASXL_025122	Promoter (1-2kb)	1813	smed_chr1	209750132	209750532	3.32132	1.26033	4.41929	-2.5386	5.5713e-05	0.000449765	209750132	209750532	3.71361	2.87077	4.44799	-1.11251	0.00915952	0.0429101	no
SmedASXL_040388	Intron (SmedASXL_015518/SmedASXL_015518.path1, intron 10 of 29)	4068	smed_chr1	144301635	144302035	5.00973	3.30833	6.03743	-2.53755	6.4466e-10	1.38174e-08	144301635	144302035	5.05288	3.40498	6.0682	-2.52116	2.50621e-09	5.13005e-08	no
SmedASXL_017952	Intron (SmedASXL_045596/SmedASXL_045596.path1, intron 1 of 10)	11596	smed_chr1	81838988	81839388	7.85697	6.22383	8.86877	-2.53582	1.72734e-17	1.08732e-15	81838989	81839389	7.88908	6.26264	8.89926	-2.541	3.64889e-18	3.54851e-16	SmedASXL_017952
SmedASXL_012673	Promoter (1-2kb)	1119	smed_chr3	55990902	55991302	5.89175	4.24195	6.90752	-2.53562	6.05984e-14	2.3417e-12	55990892	55991292	5.84873	3.6777	6.96438	-3.13034	6.22746e-17	4.86355e-15	no
Smed-yki_SmedASXL_011598_SmedASXL_074520	Promoter (<=1kb)	740	smed_chr2	167890177	167890577	6.4153	4.7948	7.42405	-2.53557	1.24373e-16	6.96724e-15	167890178	167890578	6.41374	4.65483	7.45414	-2.61487	8.97016e-14	4.13213e-12	Smed-yki_SmedASXL_011598_SmedASXL_074520
SmedASXL_015568	Promoter (<=1kb)	0	smed_chr3	18861774	18862174	6.48971	4.84938	7.50322	-2.53485	9.5757e-15	4.10485e-13	18861776	18862176	6.61555	5.33166	7.52933	-2.09583	3.05807e-11	9.05717e-10	SmedASXL_015568
SmedASXL_078392	3' UTR	-5051	smed_chr2	48956746	48957146	8.03831	6.40948	9.04907	-2.5343	3.84328e-17	2.29255e-15	48956746	48957146	7.91417	5.35946	9.0807	-3.5723	2.87287e-31	2.80459e-28	no
SmedASXL_068392	Promoter (1-2kb)	1451	smed_chr4	9937715	9938115	3.39773	1.47233	4.47162	-2.53411	5.36045e-05	0.000434062	9937715	9938115	3.57803	2.2567	4.50384	-1.86804	0.000529254	0.00355949	no
SmedASXL_042944	Promoter (<=1kb)	0	smed_chr1	49698816	49699216	6.44139	4.79903	7.45539	-2.53409	2.00472e-15	9.43953e-14	49698814	49699214	6.54158	5.16429	7.48462	-2.22579	6.00977e-12	2.03116e-10	no
SmedASXL_016828	Promoter (2-3kb)	2718	smed_chr3	56854988	56855388	4.43204	2.66991	5.47313	-2.53304	4.85378e-08	7.44246e-07	56854988	56855388	4.46786	2.73212	5.50321	-2.4226	5.17404e-07	6.74858e-06	SmedASXL_016828
SmedASXL_019890	Intron (SmedASXL_009650/SmedASXL_009650.path1, intron 9 of 11)	-5868	smed_chr1	41821150	41821550	7.47736	5.86446	8.48427	-2.53203	1.59633e-20	1.63881e-18	41821154	41821554	7.4663	5.66985	8.51466	-2.72963	1.62825e-20	2.37519e-18	no
SmedASXL_002297	Promoter (<=1kb)	968	smed_chr2	130985984	130986384	2.9037	0.369093	4.06792	-2.53057	0.00034993	0.00233612	130985984	130986384	3.12711	1.63869	4.10193	-1.74856	0.00253104	0.0141848	SmedASXL_002297
SmedASXL_057127	Promoter (<=1kb)	401	smed_chr1	276845276	276845676	4.04597	2.26798	5.09044	-2.52999	2.0759e-06	2.32579e-05	276845201	276845601	4.2133	2.59953	5.22042	-2.24505	8.30173e-06	8.43196e-05	no
SmedASXL_081412	Promoter (<=1kb)	0	smed_chr3	118214124	118214524	5.74297	4.09531	6.75822	-2.52948	4.00678e-14	1.59206e-12	118214152	118214552	5.81348	4.24616	6.80903	-2.43788	1.3781e-12	5.14397e-11	no
SmedASXL_027608	Intron (SmedASXL_052754/SmedASXL_052754.path1, intron 1 of 22)	10147	smed_chr2	243448600	243449000	4.0515	2.20941	5.10921	-2.52881	1.17358e-06	1.37676e-05	243448600	243449000	4.2271	2.95392	5.13736	-1.87346	7.70428e-05	0.000628779	no
SmedASXL_061799	Promoter (<=1kb)	0	smed_chr2	43076486	43076886	8.12249	6.49359	9.13326	-2.52541	3.70891e-16	1.95412e-14	43076485	43076885	8.42889	7.58356	9.16452	-1.52447	1.3095e-09	2.84147e-08	no
Smed-meis_SmedASXL_012276_SmedASXL_009102	Exon (Smed-meis_SmedASXL_012276_SmedASXL_009102/Smed-meis_SmedASXL_012276_SmedASXL_009102.path1, exon 5 of 33)	8617	smed_chr2	187318449	187318849	6.2959	4.67763	7.30411	-2.52513	3.16737e-16	1.6799e-14	187318449	187318849	6.1735	3.65141	7.33627	-3.42599	1.66687e-19	2.03817e-17	no
SmedASXL_075216	Promoter (2-3kb)	2149	smed_chr3	116957268	116957668	6.67489	5.05593	7.68326	-2.52478	1.21526e-16	6.82371e-15	116957290	116957690	6.55304	4.01009	7.71822	-3.57359	1.10209e-26	4.51182e-24	no
SmedASXL_002005	Promoter (<=1kb)	0	smed_chr3	35118688	35119088	3.92443	2.02081	4.99419	-2.52447	1.57435e-06	1.80843e-05	35118688	35119088	4.01276	2.3725	5.02625	-2.21285	1.69038e-05	0.000161298	no
SmedASXL_044789	Intron (SmedASXL_075459/SmedASXL_075459.path1, intron 1 of 2)	3207	smed_chr2	193956666	193957066	4.58021	2.87827	5.60804	-2.52422	1.4194e-08	2.41137e-07	193956666	193957066	4.59464	2.80592	5.64139	-2.5615	1.94022e-08	3.32299e-07	no
SmedASXL_056359	Promoter (2-3kb)	-2901	smed_chr1	186650413	186650813	4.20324	2.39393	5.25427	-2.52416	2.79922e-07	3.69318e-06	186650413	186650813	4.37447	3.09953	5.28531	-1.89415	6.3665e-05	0.000530166	no
SmedASXL_028944	Promoter (1-2kb)	1945	smed_chr2	180125311	180125711	4.24034	2.51926	5.27246	-2.52415	1.67042e-07	2.31096e-06	180125311	180125711	4.35344	2.95207	5.30364	-2.07387	5.18763e-06	5.49551e-05	no
SmedASXL_038573	Promoter (2-3kb)	2506	smed_chr3	11933773	11934173	5.13504	3.47022	6.15433	-2.52376	1.32983e-10	3.14945e-09	11933780	11934180	5.17691	3.55215	6.18669	-2.40326	1.14189e-09	2.51811e-08	no
SmedASXL_047457	Promoter (1-2kb)	1671	smed_chr4	3393325	3393725	4.37166	2.62079	5.41031	-2.52374	9.65793e-08	1.40864e-06	3393325	3393725	4.27918	1.77319	5.44006	-3.13262	6.41393e-09	1.21673e-07	no
SmedASXL_011075	Intron (SmedASXL_070949/SmedASXL_070949.path1, intron 1 of 1)	6548	smed_chr1	121001678	121002078	4.20253	2.41366	5.2493	-2.52311	2.22379e-07	2.98838e-06	121001678	121002078	4.21435	2.33443	5.27955	-2.59851	3.18109e-07	4.32239e-06	SmedASXL_011075
SmedASXL_059046	Promoter (2-3kb)	2410	smed_chr3	42588927	42589327	4.51653	2.6892	5.57125	-2.52295	6.35691e-08	9.59352e-07	42588909	42589309	4.84483	4.12054	5.51572	-1.15854	0.0011321	0.00698978	no
SmedASXL_049875	Promoter (2-3kb)	-2258	smed_chr2	94780074	94780474	7.52049	5.912	8.52631	-2.51958	8.22783e-19	6.3487e-17	94780081	94780481	7.53015	5.81721	8.56044	-2.61593	2.01891e-16	1.48533e-14	no
SmedASXL_060240	Distal Intergenic	6629	smed_chr1	28039174	28039574	4.94532	3.25264	5.97104	-2.51912	1.11359e-09	2.30623e-08	28039174	28039574	4.95961	3.17988	6.00446	-2.59899	9.30921e-10		no
SmedASXL_055862	Promoter (<=1kb)	234	smed_chr1	106824131	106824531	4.26195	2.47578	5.30815	-2.51749	1.23817e-07	1.76238e-06	106824131	106824531	4.40942	3.07414	5.33961	-1.97256	2.5631e-05	0.000234017	no
SmedASXL_061381	Intron (Smed-pumilio_SmedASXL_002031/Smed-pumilio_SmedASXL_002031.path1, intron 6 of 6)	-3925	smed_chr1	300641825	300642225	7.60053	5.79318	8.65116	-2.51729	9.69029e-07	1.15665e-05	300641821	300642221	7.83289	6.72983	8.68226	-1.87735	1.67771e-11	5.2899e-10	no
SmedASXL_082849	Intron (SmedASXL_023897/SmedASXL_023897.path1, intron 4 of 4)	-26171	smed_chr2	160309266	160309666	5.09319	3.4073	6.11735	-2.51728	8.26506e-11	2.02978e-09	160309269	160309669	5.18054	3.75359	6.13817	-2.18263	2.53174e-08	4.22212e-07	no
SmedASXL_042643	Promoter (1-2kb)	1769	smed_chr1	119283208	119283608	4.77074	3.096	5.79233	-2.51726	6.66198e-09	1.2054e-07	119283213	119283613	4.98923	3.91749	5.82627	-1.70665	4.55683e-05	0.000392339	no
SmedASXL_065466	Promoter (<=1kb)	0	smed_chr1	278466703	278467103	4.42571	2.73872	5.45012	-2.51657	1.63399e-07	2.26711e-06	278466703	278467103	4.32003	1.83094	5.4789	-3.15428	5.89518e-09	1.12844e-07	SmedASXL_065466
SmedASXL_061617	Intron (SmedASXL_074841/SmedASXL_074841.path1, intron 1 of 1)	12482	smed_chr1	77974722	77975122	4.96574	3.23385	6.00025	-2.51652	2.58383e-09	5.0289e-08	77974726	77975126	4.9964	3.2688	6.02996	-2.50887	2.58985e-09	5.29046e-08	no
SmedASXL_011103	Intron (SmedASXL_076128/SmedASXL_076128.path1, intron 3 of 4)	8389	smed_chr2	37377718	37378118	3.13915	0.870865	4.26919	-2.5156	0.000133868	0.000985571	37377718	37378118	2.97792	0	4.29985	-4.0641	1.1112e-06	1.35599e-05	no
SmedASXL_001744	Promoter (1-2kb)	1157	smed_chr3	37893896	37894296	5.28299	3.58949	6.30889	-2.51555	3.28381e-11	8.70828e-10	37893903	37894303	5.41063	4.07217	6.34181	-2.11884	4.31271e-09	8.45945e-08	no
SmedASXL_054648	Intron (SmedASXL_064583/SmedASXL_064583.path1, intron 1 of 1)	5748	smed_chr1	186218978	186219378	3.69186	1.87406	4.74464	-2.51541	7.91484e-06	7.85573e-05	186218978	186219378	3.6908	1.69871	4.77686	-2.5227	1.51108e-05	0.000146325	no
SmedASXL_001110	Intron (SmedASXL_061596/SmedASXL_061596.path1, intron 1 of 1)	-9156	smed_chr1	4123462	4123862	4.26273	2.55424	5.29202	-2.5146	3.08095e-07	4.02492e-06	4123462	4123862	4.21635	2.09874	5.32361	-2.74359	1.37651e-07	1.99194e-06	no
SmedASXL_017438	Promoter (<=1kb)	0	smed_chr1	112686860	112687260	6.05797	4.42801	7.06901	-2.51427	2.63806e-14	1.07135e-12	112686859	112687259	6.21144	5.00418	7.09925	-1.98859	4.83318e-10	1.15297e-08	no
SmedASXL_061122	Promoter (<=1kb)	5	smed_chr1	244497288	244497688	5.09653	3.40146	6.1228	-2.5141	4.05357e-10	8.90371e-09	244497288	244497688	5.07048	3.08893	6.15466	-2.85393	7.21505e-12	2.416e-10	no
SmedASXL_061496	Intron (SmedASXL_042775/SmedASXL_042775.path1, intron 1 of 15)	32877	smed_chr1	287774153	287774553	4.50222	2.79215	5.53188	-2.51078	3.20005e-08	5.05582e-07	287774170	287774570	4.77882	3.86193	5.54903	-1.48181	0.000157863	0.00119466	no
SmedASXL_027455	Intron (SmedASXL_032833/SmedASXL_032833.path1, intron 6 of 7)	-9453	smed_chr3	65435188	65435588	3.63393	1.71653	4.70631	-2.51044	1.00231e-05	9.74607e-05	65435188	65435588	3.65789	1.70751	4.73642	-2.50332	1.36898e-05	0.000133696	no
SmedASXL_006475	Intron (SmedASXL_018620/SmedASXL_018620.path1, intron 1 of 26)	4013	smed_chr1	91014032	91014432	5.42761	3.77474	6.4441	-2.51016	3.46853e-11	9.1778e-10	91014032	91014432	5.62656	4.51816	6.47799	-1.80972	3.09676e-07	4.22364e-06	no
SmedASXL_024881	Intron (SmedASXL_018299/SmedASXL_018299.path1, intron 2 of 7)	3695	smed_chr4	46571756	46572156	3.75032	1.9007	4.80954	-2.50998	4.5932e-06	4.79988e-05	46571756	46572156	3.53297	1.43952	4.63631	-2.56519	3.37826e-05	0.000301395	no
SmedASXL_059361	Promoter (<=1kb)	0	smed_chr3	35273477	35273877	5.00586	3.35952	6.02081	-2.50854	6.36432e-10	1.36902e-08	35273477	35273877	5.06027	3.50091	6.0538	-2.38558	2.67781e-09	5.45054e-08	no
SmedASXL_052535	Promoter (<=1kb)	0	smed_chr1	291846247	291846647	4.42521	2.71742	5.45435	-2.50844	4.01888e-08	6.25042e-07	291846247	291846647	4.43869	2.64618	5.48623	-2.54047	5.67981e-08	8.89907e-07	SmedASXL_052535
SmedASXL_018726	Distal Intergenic	-9854	smed_chr2	250724580	250724980	4.88324	3.17172	5.91322	-2.5082	4.29633e-09	8.02876e-08	250724586	250724986	5.01611	3.68147	5.9461	-1.41453	0.0086865	0.0409663	no
SmedASXL_063389	Promoter (1-2kb)	1785	smed_chr1	113626162	113626562	6.00402	4.36196	7.01795	-2.50804	2.90165e-14	1.17045e-12	113626169	113626569	5.92357	3.65447	7.05372	-3.14753	4.69514e-15	2.68406e-13	no
SmedASXL_054553	Intron (SmedASXL_046772/SmedASXL_046772.path4, intron 1 of 1)	12349	smed_chr1	250884792	250885192	3.1826	1.11173	4.28222	-2.50746	0.000115246	0.000862541	250884792	250885192	3.49652	2.47034	4.31496	-1.39214	0.0046708	0.0240206	no
SmedASXL_069871	Intron (SmedASXL_053716/SmedASXL_053716.path1, intron 3 of 3)	-5371	smed_chr3	101800407	101800807	4.20265	2.44559	5.24265	-2.50548	3.3e-07	4.29e-06	101800407	101800807	4.36045	3.08387	5.27183	-1.95608	1.87721e-05	0.000177061	no
SmedASXL_054063	Promoter (<=1kb)	812	smed_chr2	87928333	87928733	4.64785	2.91306	5.683	-2.50469	1.35922e-08	2.31571e-07	87928333	87928733	4.6946	3.03161	5.71346	-2.46072	2.41857e-08	4.04934e-07	no
SmedASXL_058722	Promoter (1-2kb)	1595	smed_chr1	83434226	83434626	4.6644	2.97609	5.68913	-2.50459	6.97822e-09	1.25503e-07	83434226	83434626	4.8444	3.66978	5.72057	-1.89082	4.01469e-06	4.37343e-05	no
SmedASXL_031572	Promoter (<=1kb)	424	smed_chr4	827739	828139	7.95714	6.3864	8.95357	-2.50438	1.98256e-24	3.16153e-22	827735	828135	7.97623	6.38455	8.9779	-2.52591	3.19074e-22	6.08928e-20	no
SmedASXL_044488	Promoter (1-2kb)	-1928	smed_chr1	75137613	75138013	4.81519	3.12242	5.84092	-2.50265	2.33762e-09	4.58327e-08	75137613	75138013	4.7878	2.81001	5.87131	-2.79619	3.40746e-10	8.32877e-09	no
SmedASXL_017652	Intron (SmedASXL_017652/SmedASXL_017652.path1, intron 1 of 17)	8807	smed_chr1	252677748	252678148	4.73795	3.10097	5.75066	-2.50241	2.30401e-08	3.74912e-07	252677748	252678148	4.72153	2.87613	5.7799	-2.6654	8.37876e-09	1.5546e-07	no
SmedASXL_025351	Promoter (1-2kb)	1409	smed_chr3	114118140	114118540	6.5631	4.96746	7.56576	-2.50229	4.99025e-14	1.95044e-12	114118153	114118553	6.44195	4.2851	7.55541	-3.10018	1.35365e-20	1.98603e-18	no
SmedASXL_019946	Downstream (1-2kb)	6237	smed_chr1	69667518	69667918	3.6034	1.58546	4.69401	-2.50216	1.54239e-05	0.000142945	69667518	69667918	3.68125	1.90088	4.72623	-2.4383	2.17603e-05	0.000202241	no
SmedASXL_040307	Promoter (1-2kb)	1162	smed_chr2	7281773	7282173	4.97071	3.30521	5.99016	-2.50216	4.72432e-10	1.03296e-08	7281773	7282173	5.0356	3.49904	6.02325	-2.30602	8.95471e-09	1.65783e-07	no
SmedASXL_061619	Promoter (<=1kb)	87	smed_chr2	38501750	38502150	6.80183	5.19724	7.8067	-2.50063	4.55716e-16	2.36972e-14	38501750	38502150	6.87395	5.42553	7.83769	-2.26818	6.96991e-10	1.60712e-08	no
Smed-msh1_SmedASXL_001191	Intron (SmedASXL_012277/SmedASXL_012277.path1, intron 1 of 15)	6568	smed_chr3	117622322	117622722	7.50898	5.90934	8.51263	-2.50002	1.60037e-15	7.67152e-14	117622323	117622723	7.53393	5.92101	8.54084	-2.50765	2.70413e-17	2.25037e-15	no
SmedASXL_061525	Promoter (<=1kb)	0	smed_chr1	220570976	220571376	4.42122	2.72767	5.44714	-2.49881	4.72671e-08	7.26159e-07	220570976	220571376	4.51172	3.05476	5.47787	-2.18127	1.18805e-06	1.44352e-05	SmedASXL_061525
SmedASXL_075796	Intron (SmedASXL_010964/SmedASXL_010964.path1, intron 4 of 8)	20971	smed_chr3	101471444	101471844	4.34433	2.62079	5.37699	-2.49527	1.03474e-07	1.50097e-06	101471444	101471844	4.3048	2.20627	5.40897	-2.75297	5.3156e-08	8.35938e-07	no
SmedASXL_007741	Promoter (2-3kb)	-2966	smed_chr1	137136674	137137074	4.86495	3.23961	5.87487	-2.4947	3.23812e-09	6.20143e-08	137136674	137137074	4.92712	3.4266	5.90521	-2.26004	4.58171e-08	7.27285e-07	no
SmedASXL_003872	Exon (SmedASXL_003872/SmedASXL_003872.path1, exon 5 of 8)	3737	smed_chr3	90440542	90440942	7.4759	5.90431	8.47254	-2.49451	4.55e-21	4.96968e-19	90440546	90440946	7.48882	5.86544	8.49827	-2.5425	5.49573e-21	8.77312e-19	no
SmedASXL_013764	Promoter (<=1kb)	233	smed_chr1	132990661	132991061	4.98673	3.36309	5.99623	-2.49422	4.74932e-10	1.03653e-08	132990661	132991061	5.0923	3.74259	6.02696	-2.10523	4.54778e-08	7.24164e-07	no
SmedASXL_018822	Exon (SmedASXL_010969/SmedASXL_010969.path1, exon 8 of 23)	-11527	smed_chr3	6729600	6730000	4.4632	2.75254	5.49298	-2.49369	3.2464e-08	5.12224e-07	6729630	6730030	4.5572	3.20078	5.49392	-2.05699	2.87712e-06	3.22415e-05	no
SmedASXL_072242	Promoter (<=1kb)	528	smed_chr2	98042513	98042913	3.6577	1.83667	4.71114	-2.4931	1.02182e-05	9.91559e-05	98042513	98042913	3.75247	2.20856	4.74202	-2.13155	5.83726e-05	0.000490438	no
SmedASXL_082603	Promoter (<=1kb)	43	smed_chr1	263424478	263424878	3.45169	1.54368	4.5223	-2.49285	4.42058e-05	0.00036563	263424478	263424878	3.52677	1.83094	4.55321	-2.19267	0.000117271	0.000913904	no
SmedASXL_017241	Promoter (<=1kb)	0	smed_chr1	51536917	51537317	5.1225	3.49168	6.13374	-2.49265	3.85792e-10	8.5052e-09	51536922	51537322	5.19165	3.71108	6.16432	-2.247	6.55119e-09	1.24091e-07	SmedASXL_017241
SmedASXL_025324	Intron (SmedASXL_014080/SmedASXL_014080.path1, intron 5 of 35)	3512	smed_chr2	140371439	140371839	3.38463	1.35479	4.4773	-2.49246	4.32872e-05	0.000359399	140371439	140371839	3.783	2.95392	4.51042	-1.08792	0.00878142	0.0413448	no
SmedASXL_034048	Promoter (<=1kb)	0	smed_chr1	296675511	296675911	4.32461	2.58128	5.36162	-2.48939	1.21635e-07	1.73909e-06	296675511	296675911	4.33295	2.4755	5.39372	-2.65057	2.38221e-07	3.31134e-06	no
SmedASXL_039895	Promoter (<=1kb)	210	smed_chr3	78207385	78207785	6.11942	4.53026	7.12047	-2.48935	8.31369e-15	3.57668e-13	78207347	78207747	5.99959	4.25756	7.03633	-2.5932	1.84918e-13	8.05077e-12	no
SmedASXL_008089	Intron (SmedASXL_064037/SmedASXL_064037.path1, intron 1 of 10)	12443	smed_chr3	7628574	7628974	3.64142	1.78768	4.70147	-2.48906	1.19616e-05	0.000113857	7628574	7628974	3.82788	2.5767	4.7308	-1.83638	0.000277954	0.00199576	no
SmedASXL_060927	Promoter (<=1kb)	0	smed_chr1	311693592	311693992	5.88659	4.29708	6.88772	-2.48836	2.66996e-14	1.08246e-12	311693615	311694015	5.97099	4.61303	6.90818	-2.19545	1.30006e-11	4.17169e-10	SmedASXL_060927
SmedASXL_003567	Promoter (2-3kb)	2052	smed_chr2	115541915	115542315	4.1372	2.42739	5.1668	-2.48825	5.52032e-07	6.92429e-06	115541915	115542315	4.15495	2.38281	5.19818	-2.45958	8.24707e-07	1.03117e-05	no
SmedASXL_066812	Promoter (<=1kb)	0	smed_chr2	211858686	211859086	4.73968	3.08008	5.75776	-2.48791	1.74571e-08	2.91194e-07	211858686	211859086	4.82376	3.38006	5.78618	-2.17517	4.02201e-07	5.36733e-06	SmedASXL_066812
SmedASXL_037644	Intron (SmedASXL_058411/SmedASXL_058411.path1, intron 2 of 6)	-16058	smed_chr1	120811263	120811663	4.36429	2.58644	5.40873	-2.48732	9.78591e-08	1.42644e-06	120811263	120811663	4.51561	3.19651	5.44072	-1.95892	1.37923e-05	0.000134645	no
SmedASXL_010529	Promoter (1-2kb)	1282	smed_chr3	38902722	38903122	6.57643	4.98043	7.57917	-2.48493	2.27768e-16	1.22984e-14	38902577	38902977	6.2523	3.9641	7.38514	-3.23902	1.95779e-21	3.33507e-19	no
SmedASXL_013150	Promoter (1-2kb)	1311	smed_chr2	31007304	31007704	6.11682	4.52414	7.11875	-2.48475	4.24486e-15	1.91219e-13	31007287	31007687	6.13616	4.51671	7.14465	-2.50908	1.09307e-12	4.13576e-11	no
SmedASXL_072205	Promoter (<=1kb)	-27	smed_chr1	103916444	103916844	6.39481	4.77791	7.40268	-2.48452	1.2646e-14	5.3162e-13	103916443	103916843	6.25192	3.53084	7.4362	-3.65721	4.16158e-22	7.71016e-20	no
SmedASXL_026486	Distal Intergenic	3113	smed_chr2	101640130	101640530	4.07049	2.25911	5.12195	-2.48417	7.98382e-07	9.69043e-06	101640203	101640603	4.16847	2.5767	5.17017	-2.32718	2.56996e-06	2.9043e-05	no
SmedASXL_081692	Promoter (<=1kb)	319	smed_chr1	143034244	143034644	7.39225	5.82712	8.38724	-2.48364	1.12591e-21	1.32019e-19	143034237	143034637	7.4567	6.03892	8.41169	-2.2828	9.38276e-17	7.15175e-15	no
SmedASXL_018529	Intron (SmedASXL_018529/SmedASXL_018529.path1, intron 1 of 4)	12936	smed_chr3	24635876	24636276	4.87591	3.16009	5.90685	-2.48305	2.74018e-08	4.38722e-07	24635876	24636276	4.88602	3.05992	5.94049	-2.63847	8.98648e-10	2.03474e-08	no
SmedASXL_012908	Intron (SmedASXL_072260/SmedASXL_072260.path1, intron 1 of 11)	5188	smed_chr2	39734827	39735227	3.6405	1.80714	4.69645	-2.4826	1.09688e-05	0.000105118	39734827	39735227	3.82552	2.57252	4.72905	-1.79597	0.00028938	0.00206786	no
SmedASXL_071780	Intron (SmedASXL_026473/SmedASXL_026473.path1, intron 1 of 5)	-54595	smed_chr1	110033055	110033455	4.52618	2.82552	5.55372	-2.4824	3.29878e-08	5.19359e-07	110033055	110033455	4.58785	3.01388	5.58508	-2.33556	1.6715e-07	2.37813e-06	no
SmedASXL_078425	Promoter (<=1kb)	0	smed_chr3	23641122	23641522	3.12193	0.962005	4.23586	-2.4821	0.000146513	0.00106815	23641122	23641522	3.37122	2.14176	4.26675	-1.41779	0.00628918	0.0310025	no
SmedASXL_044718	Distal Intergenic	14443	smed_chr2	91763870	91764270	3.12193	0.962005	4.23586	-2.4821	0.000146513	0.00106815	91763870	91764270	3.41533	2.30695	4.26675	-1.48104	0.00414545	0.0216457	no
SmedASXL_042953	Promoter (<=1kb)	0	smed_chr4	39725829	39726229	5.52211	3.85346	6.54229	-2.48159	1.11771e-10	2.68023e-09	39725831	39726231	5.67763	4.45529	6.57069	-1.95299	3.44045e-07	4.64004e-06	no
SmedASXL_055294	Intron (SmedASXL_024492/SmedASXL_024492.path1, intron 9 of 13)	-15549	smed_chr4	6514090	6514490	3.93192	2.12596	4.98226	-2.48043	2.82479e-06	3.07832e-05	6514090	6514490	4.05824	2.64328	5.01242	-2.09119	2.51547e-05	0.000229999	no
SmedASXL_049934	Promoter (<=1kb)	0	smed_chr3	117907318	117907718	8.88624	7.34633	9.87475	-2.47968	2.34336e-28	6.51781e-26	117907311	117907711	9.02848	7.8776	9.89596	-1.95502	1.1311e-14	6.0188e-13	no
SmedASXL_002191	Promoter (<=1kb)	-453	smed_chr1	111827408	111827808	4.85103	3.19471	5.86833	-2.47952	1.57302e-09	3.186e-08	111827398	111827798	4.89551	3.2947	5.89944	-2.31117	7.30595e-08	1.11576e-06	no
SmedASXL_047457	Intron (SmedASXL_014803/SmedASXL_014803.path1, intron 3 of 10)	3381	smed_chr4	3395029	3395429	7.15762	5.57586	8.15682	-2.47822	3.94074e-16	2.05814e-14	3395035	3395435	7.10019	5.0836	8.19056	-2.94576	1.455e-18	1.53879e-16	no
SmedASXL_016591	Promoter (<=1kb)	0	smed_chr2	125743673	125744073	4.35579	2.6148	5.3923	-2.47821	4.96669e-07	6.27592e-06	125743662	125744062	4.37141	2.56591	5.42165	-2.47597	4.31089e-07	5.71976e-06	SmedASXL_016591
SmedASXL_082502	Promoter (<=1kb)	-707	smed_chr3	45860700	45861100	4.07418	2.24491	5.1293	-2.47794	1.66348e-06	1.90021e-05	45860700	45861100	4.22944	2.90047	5.15765	-1.94582	4.98685e-05	0.000426326	no
SmedASXL_028187	Promoter (<=1kb)	871	smed_chr2	160416693	160417093	4.01614	2.19343	5.06992	-2.47715	2.49616e-06	2.75153e-05	160416693	160417093	4.06654	2.33443	5.1011	-2.4186	2.50147e-06	2.83195e-05	no
SmedASXL_017535	Intron (SmedASXL_030399/SmedASXL_030399.path1, intron 1 of 1)	-11851	smed_chr1	231875652	231876052	5.57419	3.60879	6.65547	-2.47697	4.5239e-05	0.000373917	231875646	231876046	5.75883	4.42748	6.68779	-2.1045	1.39109e-09	3.00498e-08	SmedASXL_017535
SmedASXL_061455	Promoter (<=1kb)	0	smed_chr1	99160609	99161009	6.24391	4.63548	7.24972	-2.47601	6.26617e-13	2.09047e-11	99160564	99160964	6.2766	4.92744	7.21109	-2.16996	1.63979e-10	4.2514e-09	SmedASXL_061455
SmedASXL_033332	Intron (SmedASXL_078480/SmedASXL_078480.path3, intron 2 of 2)	3019	smed_chr2	262751252	262751652	4.39364	2.66899	5.42655	-2.47571	1.27986e-07	1.81471e-06	262751251	262751651	4.44377	2.79672	5.45889	-2.28419	1.71559e-06	2.01505e-05	no
SmedASXL_017992	Intron (SmedASXL_038139/SmedASXL_038139.path2, intron 1 of 7)	24393	smed_chr1	307085306	307085706	4.37574	2.72299	5.3922	-2.47519	1.62203e-07	2.25313e-06	307085306	307085706	4.38943	2.65698	5.42406	-2.49264	3.84738e-07	5.15054e-06	no
SmedASXL_022100	Intron (SmedASXL_067454/SmedASXL_067454.path1, intron 1 of 2)	-3854	smed_chr2	96009434	96009834	4.19395	2.45125	5.23082	-2.47454	7.33152e-07	8.97951e-06	96009434	96009834	4.29578	2.84245	5.26091	-2.17081	3.9274e-06	4.29123e-05	no
SmedASXL_069111	Promoter (<=1kb)	245	smed_chr3	42957401	42957801	3.413	1.50742	4.48314	-2.47449	4.55828e-05	0.000376239	42957401	42957801	3.6348	2.45611	4.51244	-1.58839	0.00151836	0.00907441	no
SmedASXL_006551	Promoter (<=1kb)	-990	smed_chr2	202984882	202985282	3.99448	2.22397	5.03736	-2.47134	1.12054e-06	1.31972e-05	202984882	202985282	4.32734	3.46843	5.06974	-1.34886	0.00106734	0.00662216	no
SmedASXL_038637	Promoter (2-3kb)	-2459	smed_chr1	217881235	217881635	4.18517	2.4263	5.22555	-2.4712	7.93777e-07	9.65284e-06	217881235	217881635	4.24841	2.61426	5.26045	-2.21749	1.49503e-05	0.000145146	no
SmedASXL_068589	Promoter (<=1kb)	0	smed_chr1	316209104	316209504	3.81072	1.95254	4.87164	-2.47029	6.03747e-06	6.169e-05	316209104	316209504	4.01328	2.80495	4.90147	-1.66794	0.000564598	0.00376725	no
SmedASXL_082090	Promoter (<=1kb)	-21	smed_chr3	116756933	116757333	6.82537	5.25619	7.8214	-2.47016	7.45898e-18	5.02588e-16	116756924	116757324	6.76919	4.79575	7.85191	-2.9164	2.12283e-20	3.01015e-18	no
SmedASXL_059479	Promoter (<=1kb)	-90	smed_chr2	69660978	69661378	8.91196	7.35015	9.90612	-2.47004	2.70781e-19	2.24899e-17	69660958	69661358	9.15303	8.20094	9.93936	-1.65067	6.32433e-08	9.81199e-07	SmedASXL_059479
SmedASXL_066295	Promoter (1-2kb)	1680	smed_chr4	41191422	41191822	6.72183	5.14952	7.71865	-2.46949	1.43185e-16	7.98365e-15	41191429	41191829	6.62985	4.56438	7.72857	-2.96703	2.14492e-16	1.56894e-14	no
SmedASXL_016506	Intron (SmedASXL_073879/SmedASXL_073879.path1, intron 1 of 1)	-16389	smed_chr2	87908288	87908688	3.65079	1.7462	4.72074	-2.46914	2.35596e-05	0.000208335	87908288	87908688	3.82545	2.49811	4.75315	-1.83624	0.000260213	0.00188437	SmedASXL_016506
SmedASXL_004913	Intron (SmedASXL_043082/SmedASXL_043082.path1, intron 1 of 1)	-5348	smed_chr1	25209045	25209445	4.39031	2.6967	5.41624	-2.46863	1.2259e-07	1.74752e-06	25209045	25209445	4.5282	3.22905	5.44693	-1.97703	4.97779e-06	5.29753e-05	no
SmedASXL_014404	Promoter (2-3kb)	-2738	smed_chr1	33921126	33921526	3.81522	2.02225	4.86285	-2.46809	3.69063e-06	3.92007e-05	33921126	33921526	3.8116	1.83496	4.8949	-2.57458	3.50741e-06	3.87066e-05	no
SmedASXL_027728	Promoter (2-3kb)	2379	smed_chr2	474306	474706	7.42974	5.86572	8.42446	-2.46703	8.29133e-19	6.37713e-17	474303	474703	7.53259	6.21732	8.45648	-2.12108	9.73057e-11	2.63026e-09	no
SmedASXL_013829	Promoter (<=1kb)	0	smed_chr1	164628280	164628680	4.83138	2.43775	5.97839	-2.46657	0.000397993	0.00262259	164628280	164628680	4.7655	1.33935	6.00456	-4.05278	2.87119e-11	8.57372e-10	SmedASXL_013829
SmedASXL_065993	Intron (SmedASXL_078810/SmedASXL_078810.path1, intron 3 of 6)	-11546	smed_chr4	25487099	25487499	4.56864	2.89577	5.5898	-2.46629	2.04451e-08	3.37041e-07	25487099	25487499	4.61036	2.98512	5.62026	-2.37952	9.80338e-08	1.45941e-06	no
SmedASXL_054170	Promoter (<=1kb)	0	smed_chr2	167894741	167895141	4.64564	2.98855	5.66312	-2.46578	2.21219e-08	3.62436e-07	167894741	167895141	4.54469	2.145	5.69247	-3.08869	2.2421e-09	4.63807e-08	SmedASXL_054170
SmedASXL_007971	Intron (SmedASXL_023806/SmedASXL_023806.path1, intron 1 of 1)	10111	smed_chr1	69606540	69606940	4.60235	2.89498	5.63139	-2.46421	2.01077e-08	3.31936e-07	69606540	69606940	4.61787	2.8415	5.662	-2.48048	8.87103e-08	1.33076e-06	no
SmedASXL_079041	Promoter (<=1kb)	0	smed_chr3	81661065	81661465	7.76412	6.21306	8.75552	-2.46411	5.38349e-20	5.08985e-18	81661066	81661466	7.82532	6.37897	8.78848	-2.32583	2.41279e-17	2.0346e-15	no
SmedASXL_008903	Promoter (<=1kb)	0	smed_chr3	31164845	31165245	6.7377	5.15679	7.73669	-2.46317	7.59007e-16	3.8222e-14	31164845	31165245	6.70686	4.85186	7.76715	-2.79672	6.09176e-20	7.92928e-18	SmedASXL_008903
SmedASXL_082844	Promoter (<=1kb)	34	smed_chr1	127943876	127944276	4.72836	3.07137	5.74581	-2.46247	4.58553e-09	8.50279e-08	127943870	127944270	5.00624	4.08556	5.77822	-1.55139	2.79122e-05	0.000253114	no
SmedASXL_027404	Promoter (1-2kb)	-1692	smed_chr2	10131825	10132225	5.09407	3.45125	6.10817	-2.46195	3.17317e-09	6.10637e-08	10132068	10132468	6.29609	4.48419	7.34766	-2.69795	5.72898e-15	3.22423e-13	no
SmedASXL_004119	Promoter (<=1kb)	0	smed_chr4	104432	104832	5.77566	4.14521	6.78681	-2.46162	4.88288e-11	1.2532e-09	104435	104835	5.85723	4.40711	6.82146	-2.23757	2.09326e-09	4.36215e-08	no
SmedASXL_072029	3' UTR	3187	smed_chr1	116961871	116962271	5.88967	4.29086	6.89311	-2.46054	2.18513e-13	7.7896e-12	116961868	116962268	6.08011	4.97443	6.93048	-1.83906	1.1697e-07	1.71614e-06	no
SmedASXL_042293	Intron (SmedASXL_011869/SmedASXL_011869.path1, intron 1 of 8)	3137	smed_chr1	272161777	272162177	4.38754	2.66899	5.4191	-2.46019	2.11216e-07	2.85279e-06	272161777	272162177	4.19582	0.428918	5.45272	-4.03804	2.96412e-09	5.98532e-08	no
SmedASXL_032154	Intron (SmedASXL_072715/SmedASXL_072715.path1, intron 1 of 7)	-16359	smed_chr1	102510295	102510695	4.19107	2.51926	5.21199	-2.45972	4.13418e-07	5.30239e-06	102510295	102510695	4.14414	2.06723	5.24475	-2.73291	2.34875e-07	3.27201e-06	no
SmedASXL_057953	Promoter (<=1kb)	0	smed_chr3	22519122	22519522	5.09443	3.51013	6.09426	-2.45934	2.48627e-10	5.60232e-09	22519118	22519518	5.08269	3.30931	6.12619	-2.53012	1.75372e-09	3.70633e-08	no
SmedASXL_058591	5' UTR	-9917	smed_chr2	218819058	218819458	5.74256	3.76893	6.82532	-2.45926	6.62226e-05	0.000526611	218819060	218819460	5.86276	4.30458	6.85599	-1.76915	0.00252756	0.0141684	no
SmedASXL_033289	Promoter (2-3kb)	-2571	smed_chr1	263060649	263061049	6.40855	4.85975	7.39937	-2.45914	4.37001e-14	1.73064e-12	263060642	263061042	6.34896	4.42176	7.42319	-2.8632	2.73021e-19	3.23823e-17	no
SmedASXL_065199	Intron (SmedASXL_062223/SmedASXL_062223.path1, intron 10 of 11)	7346	smed_chr1	150746729	150747129	6.26252	4.15217	7.36861	-2.45896	0.000166481	0.00120019	150746729	150747129	6.33547	4.46276	7.39926	-2.82118	1.72912e-18	1.78408e-16	no
SmedASXL_055669	Promoter (1-2kb)	-1232	smed_chr2	167004934	167005334	6.48329	4.48271	7.57086	-2.45668	8.68097e-05	0.000668111	167004936	167005336	6.53178	4.62494	7.60215	-2.81918	1.35346e-18	1.43739e-16	no
SmedASXL_014430	Intron (SmedASXL_014430/SmedASXL_014430.path1, intron 2 of 5)	3228	smed_chr2	26616681	26617081	4.23756	2.51181	5.27072	-2.45437	4.4223e-07	5.65072e-06	26616681	26617081	4.54183	3.64129	5.30436	-1.4268	0.000470168	0.00320284	no
SmedASXL_065140	Promoter (<=1kb)	0	smed_chr3	90015629	90016029	6.62339	5.08823	7.61066	-2.4533	4.6816e-16	2.41866e-14	90015640	90016040	6.78024	5.64111	7.64335	-1.87676	4.97468e-08	7.86223e-07	no
SmedASXL_065764	Promoter (<=1kb)	0	smed_chr2	74264526	74264926	6.63177	5.07229	7.62533	-2.4533	1.52632e-15	7.34601e-14	74264530	74264930	6.77203	5.57856	7.65496	-1.97059	1.37733e-09	2.98288e-08	no
SmedASXL_044950	Intron (SmedASXL_078924/SmedASXL_078924.path1, intron 3 of 9)	-10381	smed_chr3	44082790	44083190	3.98227	2.20941	5.02566	-2.45308	1.81676e-06	2.05859e-05	44082790	44083190	4.07087	2.53084	5.05942	-2.1603	1.71986e-05	0.000163803	no
SmedASXL_020516	Promoter (<=1kb)	159	smed_chr3	48803361	48803761	4.538	2.85894	5.56059	-2.45299	1.98357e-07	2.69279e-06	48803361	48803761	4.55455	2.82489	5.58856	-2.41318	1.19386e-06	1.44988e-05	no
SmedASXL_032159	Intron (SmedASXL_072816/SmedASXL_072816.path1, intron 1 of 1)	3676	smed_chr3	10894566	10894966	5.17473	2.9493	6.29856	-2.45143	0.000305319	0.00207714	10894562	10894962	5.33527	3.77711	6.32849	-2.34119	1.45995e-09	3.14839e-08	no
SmedASXL_069678	Promoter (<=1kb)	0	smed_chr2	744177	744577	6.88193	5.32758	7.87418	-2.45071	5.41294e-16	2.77254e-14	744177	744577	6.98213	5.65915	7.90847	-2.12531	3.87716e-11	1.12597e-09	no
SmedASXL_019881	Exon (SmedASXL_018188/SmedASXL_018188.path1, exon 16 of 21)	52361	smed_chr2	215039004	215039404	5.66852	4.09531	6.66557	-2.44818	1.01495e-12	3.28966e-11	215039004	215039404	5.57336	3.35359	6.69636	-3.08962	4.39325e-15	2.52284e-13	no
SmedASXL_007460	Intron (SmedASXL_061779/SmedASXL_061779.path1, intron 1 of 3)	23672	smed_chr2	216630974	216631374	5.4528	3.85	6.45723	-2.44691	4.97794e-11	1.27486e-09	216630975	216631375	5.61946	4.46146	6.48956	-1.92297	1.63653e-08	2.84315e-07	no
SmedASXL_043074	Promoter (<=1kb)	431	smed_chr2	170937580	170937980	3.92617	2.22522	4.95376	-2.44651	2.48068e-06	2.73699e-05	170937580	170937980	3.93248	2.11031	4.98615	-2.5295	3.14632e-06	3.50109e-05	SmedASXL_043074
SmedASXL_067317	Promoter (<=1kb)	0	smed_chr1	91666494	91666894	7.15313	5.37211	8.19825	-2.44574	5.22101e-06	5.40635e-05	91666492	91666892	7.26248	5.79964	8.23027	-2.31492	8.74118e-15	4.75093e-13	no
SmedASXL_031558	Intron (SmedASXL_078314/SmedASXL_078314.path1, intron 1 of 5)	30528	smed_chr3	68890011	68890411	4.59697	2.92278	5.61844	-2.445	2.32755e-08	3.77713e-07	68890010	68890410	4.5879	2.71729	5.65127	-2.71818	9.24498e-09	1.70783e-07	no
SmedASXL_011279	Promoter (1-2kb)	-1585	smed_chr3	115495759	115496159	4.92763	3.31204	5.93518	-2.44423	1.54777e-09	3.14018e-08	115495759	115496159	4.98296	3.45611	5.96806	-2.28576	2.41465e-08	4.04813e-07	no
SmedASXL_017156	Intron (SmedASXL_058411/SmedASXL_058411.path1, intron 2 of 6)	8561	smed_chr1	120819254	120819654	4.79084	3.13787	5.80736	-2.44343	2.76211e-08	4.41938e-07	120819254	120819654	4.86843	3.40605	5.83609	-2.21646	1.88228e-07	2.65718e-06	SmedASXL_017156
SmedASXL_071191	Promoter (<=1kb)	0	smed_chr1	122911756	122912156	5.64816	4.09169	6.64095	-2.44312	1.07056e-12	3.46052e-11	122911727	122912127	5.73464	4.37607	6.67202	-2.15624	9.69436e-09	1.78306e-07	no
SmedASXL_015011	Promoter (<=1kb)	0	smed_chr3	54346266	54346666	3.98339	2.26033	5.01594	-2.4431	1.48768e-06	1.71812e-05	54346257	54346657	4.37345	3.64244	5.04816	-1.11104	0.00329063	0.0178049	SmedASXL_015011
SmedASXL_051998	Promoter (<=1kb)	50	smed_chr3	73563870	73564270	6.13719	4.59071	7.12741	-2.44295	1.00752e-14	4.29587e-13	73563870	73564270	6.20617	4.80017	7.15773	-2.206	1.3825e-10	3.61759e-09	no
SmedASXL_051001	Intron (SmedASXL_064830/SmedASXL_064830.path1, intron 8 of 17)	-4030	smed_chr1	305610221	305610621	5.11734	3.50639	6.12376	-2.4421	1.97229e-10	4.53627e-09	305610241	305610641	5.15617	3.50503	6.17224	-2.47764	4.57038e-10	1.09542e-08	no
SmedASXL_038418	Promoter (2-3kb)	-2365	smed_chr1	166006334	166006734	4.68289	3.06769	5.69035	-2.44201	1.02165e-08	1.78027e-07	166006334	166006734	4.65156	2.74444	5.72199	-2.70927	2.08044e-09	4.33901e-08	no
SmedASXL_074608	Promoter (<=1kb)	0	smed_chr1	292022741	292023141	5.26171	3.68336	6.26005	-2.44196	5.98967e-10	1.29075e-08	292022741	292023141	5.33497	3.91009	6.29201	-2.21483	1.54423e-09	3.30207e-08	SmedASXL_074608
SmedASXL_052623	Promoter (2-3kb)	-2555	smed_chr2	56294231	56294631	4.13451	2.42054	5.16504	-2.44146	5.82414e-07	7.27106e-06	56294231	56294631	4.19025	2.5815	5.19614	-2.35117	1.89129e-06	2.20306e-05	no
SmedASXL_056869	Exon (SmedASXL_010328/SmedASXL_010328.path1, exon 8 of 8)	18760	smed_chr2	91979454	91979854	6.03399	4.4605	7.0311	-2.44121	8.08976e-14	3.07643e-12	91979484	91979884	6.08705	4.59844	7.06192	-2.34261	5.03047e-13	2.03967e-11	no
SmedASXL_001633	Intron (SmedASXL_048384/SmedASXL_048384.path1, intron 1 of 1)	-4462	smed_chr3	29542158	29542558	3.60868	1.77699	4.66429	-2.44113	1.9493e-05	0.000176218	29542158	29542558	3.51676	0.845916	4.69591	-3.09791	2.98479e-06		no
SmedASXL_006223	Intron (SmedASXL_051319/SmedASXL_051319.path1, intron 1 of 1)	-5947	smed_chr1	187939698	187940098	3.76212	1.88088	4.82758	-2.44111	9.39488e-06	9.19499e-05	187939698	187940098	3.97413	2.77892	4.85768	-1.74533	0.000262494	0.00189799	no
SmedASXL_082965	Promoter (<=1kb)	95	smed_chr2	1973129	1973529	4.79491	3.18794	5.80036	-2.44083	5.73863e-09	1.05025e-07	1973262	1973662	4.82086	3.83094	5.62387	-1.57733	7.62768e-05	0.000623128	no
SmedASXL_042578	Exon (SmedASXL_018028/SmedASXL_018028.path1, exon 9 of 9)	-3142	smed_chr2	17436490	17436890	6.9063	5.36881	7.89419	-2.44078	4.92439e-19	3.91334e-17	17436578	17436978	6.96961	5.27631	7.99547	-2.60639	1.00331e-17	9.19355e-16	no
SmedASXL_016257	Exon (SmedASXL_016257/SmedASXL_016257.path1, exon 4 of 16)	9864	smed_chr4	9972248	9972648	7.26451	5.71899	8.25448	-2.4406	3.04864e-17	1.86029e-15	9972252	9972652	7.27406	5.64217	8.28555	-2.54323	2.62449e-19	3.12746e-17	no
SmedASXL_080056	Promoter (1-2kb)	1540	smed_chr4	40895706	40896106	3.82563	2.07137	4.86502	-2.43982	6.33732e-06	6.44236e-05	40895706	40896106	3.94452	2.53397	4.89741	-1.93243	0.000126201	0.000978083	no
SmedASXL_017110	Promoter (<=1kb)	265	smed_chr4	47032748	47033148	5.81801	3.97226	6.87645	-2.43977	1.86562e-05	0.000169422	47032748	47033148	5.73053	3.07629	6.90795	-3.52443	2.61894e-18	2.61708e-16	no
SmedASXL_053670	Promoter (<=1kb)	313	smed_chr3	82152147	82152547	4.36127	2.68531	5.38315	-2.43971	1.49453e-07	2.09549e-06	82152147	82152547	4.39876	2.75297	5.41357	-2.3811	5.83261e-07	7.53401e-06	no
SmedASXL_035983	Promoter (<=1kb)	0	smed_chr1	19752784	19753184	3.81833	2.02984	4.86502	-2.43938	7.8144e-06	7.76248e-05	19752784	19753184	3.8614	2.12266	4.89741	-2.45725	1.46909e-05	0.000142868	no
SmedASXL_061983	Intron (SmedASXL_074596/SmedASXL_074596.path1, intron 7 of 7)	11700	smed_chr3	63247108	63247508	5.34634	3.73972	6.35171	-2.43902	1.29266e-09	2.64956e-08	63247106	63247506	5.2965	3.32083	6.37963	-2.75049	3.66501e-10	8.93613e-09	SmedASXL_061983
Smed-HNF6_mk000321	Intron (SmedASXL_000720/SmedASXL_000720.path1, intron 3 of 5)	-5358	smed_chr1	300752854	300753254	3.6156	1.81761	4.66429	-2.43869	1.93904e-05	0.00017549	300752854	300753254	3.61443	1.64786	4.69591	-2.55878	1.23495e-05	0.000121777	no
SmedASXL_019343	Promoter (1-2kb)	1631	smed_chr4	40864373	40864773	6.62444	5.07813	7.61462	-2.43809	3.73662e-17	2.2345e-15	40864367	40864767	6.65666	5.11448	7.64577	-2.35598	3.43037e-11	1.01009e-09	SmedASXL_019343
SmedASXL_006947	Intron (SmedASXL_006947/SmedASXL_006947.path1, intron 2 of 6)	6494	smed_chr3	3013496	3013896	4.63611	2.97066	5.65555	-2.43736	1.0963e-07	1.5845e-06	3013476	3013876	4.77539	3.41922	5.71203	-2.11403	7.88403e-07	9.90655e-06	no
SmedASXL_064887	Promoter (<=1kb)	231	smed_chr2	1034451	1034851	6.41642	4.87055	7.40648	-2.43666	1.61721e-16	8.93866e-15	1034505	1034905	6.21181	5.13471	7.05098	-1.83364	2.32626e-09	4.79263e-08	no
SmedASXL_006019	Promoter (<=1kb)	159	smed_chr4	16356830	16357230	5.49759	3.9252	6.49443	-2.43661	2.83554e-11	7.54463e-10	16356816	16357216	5.47487	3.67298	6.52437	-2.62809	1.04899e-11	3.42672e-10	no
SmedASXL_018257	Promoter (<=1kb)	423	smed_chr3	18664525	18664925	6.89792	5.36642	7.88424	-2.43643	6.18154e-19	4.81636e-17	18664530	18664930	7.04229	5.87301	7.91652	-1.95359	6.08929e-12	2.0553e-10	no
SmedASXL_042265	Distal Intergenic	-3853	smed_chr1	277284349	277284749	5.03329	3.40383	6.0442	-2.4361	1.20711e-09	2.48486e-08	277284346	277284746	4.9058	2.33233	6.07445	-3.34077	1.71976e-12	6.32623e-11	no
SmedASXL_065387	Intron (SmedASXL_026783/SmedASXL_026783.path1, intron 1 of 7)	-7656	smed_chr3	3694444	3694844	3.85048	1.97778	4.91427	-2.43555	6.37315e-06	6.47328e-05	3694444	3694844	4.00066	2.6113	4.94732	-1.98218	5.8141e-05	0.000488816	no
SmedASXL_027966	Promoter (<=1kb)	0	smed_chr3	108445382	108445782	4.53988	2.85813	5.56309	-2.43512	6.36635e-08	9.6017e-07	108445382	108445782	4.46121	2.15943	5.59595	-3.13044	2.35073e-09	4.83912e-08	no
SmedASXL_036177	Intron (SmedASXL_072298/SmedASXL_072298.path1, intron 1 of 12)	12855	smed_chr2	247824645	247825045	5.16692	3.57919	6.16762	-2.4346	1.20805e-10	2.88101e-09	247824646	247825046	5.08285	2.89805	6.2006	-3.05874	1.09496e-12	4.13576e-11	no
SmedASXL_045298	Promoter (<=1kb)	0	smed_chr2	42579217	42579617	4.51517	2.87326	5.52906	-2.43443	9.12229e-08	1.33786e-06	42579217	42579617	4.70392	3.57461	5.56334	-1.80421	1.59068e-05	0.000152992	no
SmedASXL_075667	Promoter (<=1kb)	-788	smed_chr3	87399031	87399431	5.17721	3.55274	6.18692	-2.43432	1.75252e-10	4.06993e-09	87399032	87399432	5.43628	4.51106	6.21035	-1.55323	8.02023e-06	8.17877e-05	SmedASXL_075667
SmedASXL_011086	Intron (SmedASXL_043082/SmedASXL_043082.path1, intron 1 of 1)	12743	smed_chr1	25289958	25290358	2.96589	0.629855	4.10531	-2.43345	0.000358158	0.0023844	25289958	25290358	3.03728	0.95382	4.13898	-2.3373	0.000474957	0.003232	SmedASXL_011086
SmedASXL_011403	Intron (SmedASXL_017376/SmedASXL_017376.path1, intron 3 of 22)	10654	smed_chr4	42727777	42728177	4.17235	2.53102	5.18611	-2.43144	5.88415e-07	7.33832e-06	42727772	42728172	4.29234	3.02634	5.20022	-1.9066	5.69059e-05	0.000480022	SmedASXL_011403
SmedASXL_033025	Promoter (<=1kb)	0	smed_chr1	44615196	44615596	5.14979	3.55011	6.15344	-2.43028	1.39403e-10	3.29497e-09	44615196	44615596	5.21541	3.74366	6.18566	-2.26081	2.30922e-09	4.76912e-08	no
SmedASXL_044345	Promoter (<=1kb)	0	smed_chr2	39425383	39425783	4.63198	2.97066	5.65045	-2.43024	1.53834e-08	2.59317e-07	39425392	39425792	4.7112	3.23755	5.68197	-1.5622	0.00571083	0.0285451	no
SmedASXL_015083	Intron (SmedASXL_018417/SmedASXL_018417.path1, intron 1 of 1)	6109	smed_chr1	164404723	164405123	4.64073	3.05216	5.64163	-2.42972	2.84206e-08	4.53516e-07	164404723	164405123	4.69069	3.17913	5.67174	-2.20942	4.48394e-07	5.91228e-06	no
SmedASXL_065797	Promoter (<=1kb)	-560	smed_chr3	8736213	8736613	5.41381	3.84058	6.41086	-2.42845	2.19457e-10	4.99945e-09	8736239	8736639	5.48909	4.06579	6.44567	-2.16302	5.31154e-08	8.35818e-07	no
SmedASXL_025394	Promoter (1-2kb)	1907	smed_chr3	94769754	94770154	4.94047	3.28333	5.95796	-2.42803	1.09993e-08	1.90931e-07	94769754	94770154	4.89105	2.83845	5.9876	-2.90096	6.83719e-11	1.91547e-09	no
SmedASXL_009220	Promoter (<=1kb)	0	smed_chr2	61645931	61646331	8.10605	6.57991	9.09096	-2.42676	1.00546e-17	6.62553e-16	61645927	61646327	8.3007	7.25738	9.12623	-1.76934	2.21447e-08	3.74218e-07	no
SmedASXL_037508	Promoter (<=1kb)	396	smed_chr2	10335575	10335975	5.21914	3.63175	6.21975	-2.42626	5.52569e-11	1.40462e-09	10335740	10336140	5.46037	4.32836	6.3208	-1.84808	1.31156e-07	1.90229e-06	no
SmedASXL_054221	Intron (SmedASXL_060428/SmedASXL_060428.path1, intron 2 of 13)	-5163	smed_chr2	187152414	187152814	3.20115	1.0449	4.31451	-2.42589	0.000154905	0.00112316	187152414	187152814	3.24472	1.15791	4.34698	-2.41848	0.000129325	0.00100016	no
SmedASXL_078168	Promoter (<=1kb)	-688	smed_chr1	177327512	177327912	4.73023	3.11106	5.73866	-2.42581	2.02521e-08	3.34091e-07	177327512	177327912	4.67777	2.63929	5.77191	-2.8157	1.38172e-09	2.98984e-08	no
SmedASXL_037667	Promoter (<=1kb)	-65	smed_chr2	262321790	262322190	5.46734	3.86784	6.47095	-2.42565	1.37213e-11	3.80757e-10	262323518	262323918	6.76366	4.78755	7.84686	-2.92082	3.20154e-18	3.13751e-16	no
SmedASXL_019084	Promoter (<=1kb)	27	smed_chr4	45805308	45805708	5.19801	3.61528	6.19745	-2.42436	2.02373e-10	4.6501e-09	45805339	45805739	5.29773	4.05198	6.19881	-1.9389	7.75633e-07	9.77028e-06	SmedASXL_019084
SmedASXL_054979	Promoter (2-3kb)	2257	smed_chr1	36164132	36164532	4.01655	2.30208	5.04719	-2.42418	4.73828e-06	4.94285e-05	36164132	36164532	3.96485	1.83094	5.07471	-2.72602	1.49334e-06	1.77703e-05	no
SmedASXL_025270	Promoter (<=1kb)	36	smed_chr2	188901302	188901702	4.80906	3.1758	5.82089	-2.42417	1.49139e-08	2.52292e-07	188901302	188901702	5.01057	3.93303	5.84992	-1.77636	1.50493e-05	0.000145905	no
SmedASXL_033229	Promoter (1-2kb)	-1282	smed_chr1	210411215	210411615	5.21179	3.6597	6.20345	-2.42385	8.01748e-11	1.97709e-09	210411215	210411615	5.13756	3.08049	6.23486	-2.92732	4.05667e-12	1.40857e-10	no
SmedASXL_004862	Distal Intergenic	6832	smed_chr2	164867912	164868312	3.66046	1.80547	4.72074	-2.42378	1.39254e-05	0.000130166	164867912	164868312	3.72163	2.0032	4.75315	-2.31276	2.67986e-05	0.000243888	no
SmedASXL_038840	Promoter (1-2kb)	-1897	smed_chr1	305359312	305359712	5.91802	4.36045	6.91109	-2.42283	3.67507e-13	1.27587e-11	305359303	305359703	6.1979	5.36211	6.92873	-1.48094	4.20524e-06	4.56924e-05	no
SmedASXL_010529	Intron (SmedASXL_078475/SmedASXL_078475.path1, intron 1 of 1)	-6712	smed_chr3	38894146	38894546	4.42805	2.75167	5.45003	-2.42179	2.89684e-07	3.80679e-06	38894183	38894583	5.18217	2.96236	6.30517	-2.01659	0.00222856	0.0126828	no
SmedASXL_007103	Intron (SmedASXL_067241/SmedASXL_067241.path1, intron 1 of 2)	-10472	smed_chr2	82073436	82073836	5.4909	3.92278	6.48666	-2.42109	1.15513e-11	3.24684e-10	82073441	82073841	5.38939	3.14125	6.51653	-3.11464	6.85801e-14	3.24153e-12	no
SmedASXL_067647	Promoter (<=1kb)	-296	smed_chr2	263904385	263904785	6.31714	4.77855	7.30531	-2.42063	1.08135e-15	5.34363e-14	263904377	263904777	6.32534	4.69003	7.33765	-2.52328	1.72212e-15	1.05837e-13	no
SmedASXL_004284	Promoter (2-3kb)	2307	smed_chr1	98072149	98072549	4.12393	2.4263	5.15078	-2.41992	7.95562e-07	9.66472e-06	98072149	98072549	4.05947	1.83897	5.18258	-2.87073	1.18809e-07	1.74112e-06	no
SmedASXL_069423	Promoter (1-2kb)	-1570	smed_chr3	78250389	78250789	3.86871	2.13436	4.90376	-2.41947	3.53076e-06	3.7586e-05	78250396	78250796	4.00454	2.66794	4.93515	-1.83675	0.000222104	0.00162979	no
SmedASXL_020371	Promoter (<=1kb)	0	smed_chr4	36452536	36452936	7.10093	5.28189	8.15396	-2.41938	2.19427e-05	0.00019592	36452531	36452931	7.10631	5.19803	8.17696	-2.85691	1.48847e-21	2.55272e-19	no
SmedASXL_082284	Promoter (<=1kb)	718	smed_chr4	39296213	39296613	4.24955	2.51079	5.28557	-2.41928	6.32462e-07	7.84672e-06	39296213	39296613	4.31228	2.71189	5.31612	-2.30879	9.85668e-07	1.21507e-05	no
SmedASXL_030654	Promoter (<=1kb)	0	smed_chr1	143726796	143727196	7.27819	5.74902	8.2639	-2.41867	1.87436e-17	1.17062e-15	143726776	143727176	7.41674	6.25074	8.28978	-1.95916	9.14736e-12	3.0271e-10	no
SmedASXL_041905	Promoter (<=1kb)	0	smed_chr4	3687741	3688141	4.01495	2.25911	5.05468	-2.41809	1.57482e-06	1.80843e-05	3687741	3688141	4.15003	2.79412	5.0866	-1.92589	8.91925e-05	0.000718009	no
SmedASXL_049851	Promoter (<=1kb)	0	smed_chr2	106235155	106235555	4.26474	2.56472	5.29213	-2.41785	6.18215e-07	7.67793e-06	106235155	106235555	4.37938	3.00677	5.32102	-2.06703	7.25307e-06	7.45938e-05	no
SmedASXL_059542	Promoter (<=1kb)	0	smed_chr1	151187175	151187575	5.25171	2.55125	6.43391	-2.41728	0.000801784	0.0049088	151187177	151187577	5.5104	4.08986	6.46619	-2.17566	9.51156e-09	1.75101e-07	SmedASXL_059542
SmedASXL_013274	Intron (SmedASXL_069339/SmedASXL_069339.path1, intron 1 of 1)	-6235	smed_chr2	100694821	100695221	5.06611	3.45407	6.0728	-2.41549	2.3051e-09	4.53065e-08	100694821	100695221	4.93561	2.37454	6.10286	-3.36097	1.10311e-12	4.16036e-11	no
SmedASXL_054192	Distal Intergenic	-3797	smed_chr2	214545693	214546093	3.11972	1.11173	4.20858	-2.41483	0.000206156	0.00145723	214545693	214546093	3.34387	2.11031	4.2408	-1.61512	0.00254455	0.0142542	no
SmedASXL_022922	Promoter (<=1kb)	0	smed_chr1	10552192	10552592	5.39418	3.81113	6.3937	-2.41437	7.58043e-10	1.60322e-08	10552194	10552594	5.60421	4.57043	6.4258	-1.71077	7.18012e-07	9.10773e-06	no
SmedASXL_062909	Promoter (2-3kb)	2409	smed_chr2	78733713	78734113	3.85905	2.06997	4.90587	-2.41404	6.0468e-06	6.17589e-05	78733713	78734113	3.87254	1.99338	4.93759	-2.42442	1.00927e-05	0.000101134	no
SmedASXL_064069	Promoter (<=1kb)	0	smed_chr1	310636894	310637294	4.90502	3.32926	5.90271	-2.41286	1.98544e-09	3.95435e-08	310636894	310637294	4.92621	3.30999	5.93392	-2.39171	2.7435e-08	4.54541e-07	no
SmedASXL_070533	Intron (SmedASXL_074975/SmedASXL_074975.path2, intron 1 of 19)	7353	smed_chr2	99547454	99547854	3.83291	2.02081	4.88452	-2.41248	5.63727e-06	5.78976e-05	99547454	99547854	3.91715	2.33517	4.9164	-2.17163	2.44148e-05	0.000224284	no
SmedASXL_024982	Intron (SmedASXL_010964/SmedASXL_010964.path1, intron 4 of 8)	-7111	smed_chr3	101172363	101172763	3.61631	1.84529	4.6593	-2.41119	2.67602e-05	0.000232596	101172363	101172763	3.54536	1.16902	4.69013	-2.92112	4.93428e-06	5.25564e-05	no
SmedASXL_014339	Intron (SmedASXL_069808/SmedASXL_069808.path1, intron 3 of 11)	-4932	smed_chr1	301525041	301525441	4.73922	3.12242	5.74707	-2.41092	1.04609e-08	1.81991e-07	301525048	301525448	4.96775	3.96168	5.7777	-1.68334	5.40789e-05	0.000458307	no
SmedASXL_014448	Promoter (<=1kb)	0	smed_chr2	98495971	98496371	4.35324	2.70145	5.36948	-2.41004	4.23409e-07	5.42472e-06	98495971	98496371	4.35263	2.57189	5.39769	-2.53048	5.17775e-07	6.74996e-06	no
SmedASXL_013909	3' UTR	10598	smed_chr4	41234959	41235359	4.8682	3.31322	5.86061	-2.40835	1.82766e-08	3.03174e-07	41234959	41235359	4.81063	2.83295	5.89412	-2.76078	6.78795e-10	1.57201e-08	no
SmedASXL_056015	Promoter (1-2kb)	1339	smed_chr1	107336280	107336680	5.55924	4.02487	6.54631	-2.40769	9.03111e-12	2.59022e-10	107336318	107336718	5.8482	4.7071	6.71203	-1.86868	4.55569e-08	7.24515e-07	no
SmedASXL_058152	Intron (SmedASXL_015518/SmedASXL_015518.path1, intron 10 of 29)	17073	smed_chr1	145225629	145226029	3.55179	1.71653	4.60812	-2.4076	2.49568e-05	0.000218909	145225629	145226029	3.53535	1.43813	4.63931	-2.67986	1.92314e-05	0.000181058	no
SmedASXL_019734	Promoter (<=1kb)	0	smed_chr2	133010797	133011197	6.362	4.44079	7.4351	-2.40696	9.50935e-05	0.000724407	133010795	133011195	6.4191	4.63378	7.46512	-2.70633	1.184e-16	8.94415e-15	no
SmedASXL_011746	Intron (SmedASXL_046368/SmedASXL_046368.path1, intron 1 of 2)	-8366	smed_chr3	67784567	67784967	9.03602	7.53973	10.013	-2.40618	4.23607e-21	4.66944e-19	67784569	67784969	9.16791	7.99297	10.0442	-1.99322	4.80093e-16	3.25369e-14	SmedASXL_011746
SmedASXL_017156	Intron (SmedASXL_058411/SmedASXL_058411.path1, intron 2 of 6)	6287	smed_chr1	120821524	120821924	7.67043	6.14086	8.65624	-2.406	1.80555e-15	8.60336e-14	120821528	120821928	7.64539	5.87171	8.68894	-2.72163	1.05746e-21	1.82587e-19	SmedASXL_017156
SmedASXL_052756	Intron (SmedASXL_068002/SmedASXL_068002.path1, intron 1 of 2)	3167	smed_chr2	56149098	56149498	3.98377	2.3231	5.00209	-2.405	2.51477e-06	2.77076e-05	56149098	56149498	4.21401	3.18071	5.0354	-1.50324	0.000670581	0.00440161	no
SmedASXL_018559	Promoter (2-3kb)	2214	smed_chr3	73858500	73858900	5.0766	3.52196	6.06892	-2.40495	5.90444e-10	1.27468e-08	73858517	73858917	5.09882	3.61247	6.07307	-2.24661	1.63913e-08	2.84571e-07	no
SmedASXL_000860	Intron (SmedASXL_042722/SmedASXL_042722.path1, intron 1 of 1)	-4028	smed_chr2	233256638	233257038	3.84095	2.04631	4.88893	-2.40414	8.04535e-06	7.97534e-05	233256638	233257038	3.94453	2.46133	4.91793	-2.08608	4.29011e-05	0.000372279	no
SmedASXL_038202	Intron (SmedASXL_014048/SmedASXL_014048.path1, intron 1 of 1)	-16298	smed_chr2	72564764	72565164	7.55988	6.03922	8.54335	-2.4034	6.65473e-16	3.37248e-14	72564777	72565177	7.64609	6.31388	8.57532	-1.86762	0.00029524	0.00210618	no
SmedASXL_077019	Intron (SmedASXL_073001/SmedASXL_073001.path1, intron 1 of 13)	-23581	smed_chr1	65389115	65389515	3.68499	1.93648	4.72313	-2.40335	1.36337e-05	0.00012794	65389115	65389515	3.55956	0.71189	4.75592	-3.17444	1.70972e-06	2.00907e-05	no
SmedASXL_010719	Intron (SmedASXL_021789/SmedASXL_021789.path1, intron 1 of 4)	6052	smed_chr1	305269488	305269888	5.646	4.07905	6.64146	-2.40333	1.57643e-11	4.34927e-10	305269484	305269884	5.72636	4.32764	6.67579	-2.18213	1.49193e-09	3.21189e-08	SmedASXL_010719
SmedASXL_011369	Intron (SmedASXL_066810/SmedASXL_066810.path1, intron 1 of 8)	-9186	smed_chr1	245557521	245557921	4.51352	2.85813	5.5306	-2.40324	1.23935e-07	1.7625e-06	245557521	245557921	4.51719	2.74444	5.56054	-2.5441	3.88883e-08	6.28703e-07	SmedASXL_011369
SmedASXL_081598	Promoter (2-3kb)	2086	smed_chr2	49542568	49542968	4.30135	2.6148	5.32567	-2.40282	2.60778e-07	3.46197e-06	49542568	49542968	4.36374	2.80441	5.35727	-2.24083	1.37601e-06	1.64978e-05	no
SmedASXL_043398	Promoter (<=1kb)	0	smed_chr2	235450456	235450856	4.12379	2.46463	5.14175	-2.40109	1.00461e-06	1.19613e-05	235450456	235450856	4.23623	2.87273	5.17511	-2.02251	1.85372e-05	0.000175106	SmedASXL_043398
SmedASXL_026687	Promoter (<=1kb)	222	smed_chr1	28278427	28278827	4.62184	2.98782	5.63385	-2.40103	3.32428e-08	5.2245e-07	28278427	28278827	4.68331	3.16187	5.66698	-2.30645	1.04879e-07		no
SmedASXL_071774	Intron (SmedASXL_016122/SmedASXL_016122.path2, intron 1 of 1)	-15369	smed_chr2	27576696	27577096	4.55455	2.91793	5.56718	-2.39967	3.76811e-08	5.88337e-07	27576696	27577096	4.51963	2.56769	5.59845	-2.71131	1.14394e-08	2.06952e-07	no
SmedASXL_001343	Promoter (<=1kb)	0	smed_chr3	118557044	118557444	5.64924	4.12907	6.63258	-2.39928	3.84518e-12	1.16426e-10	118557040	118557440	5.71654	4.31936	6.66551	-2.21519	9.24064e-11	2.51659e-09	no
Smed-chx10_SmedASXL_000725	Promoter (<=1kb)	-12	smed_chr2	261231731	261232131	7.04878	5.52068	8.03421	-2.39922	3.64312e-14	1.45481e-12	261231729	261232129	6.97881	4.97537	8.06689	-2.93786	2.58426e-20	3.60406e-18	no
SmedASXL_020716	Promoter (<=1kb)	161	smed_chr3	7125567	7125967	3.86626	2.11038	4.90601	-2.39745	8.89232e-06	8.75686e-05	7125567	7125967	3.99151	2.61537	4.93421	-1.99862	7.73609e-05	0.000630969	no
SmedASXL_078666	Promoter (<=1kb)	0	smed_chr4	37392404	37392804	3.33817	1.40674	4.41318	-2.39729	9.18447e-05	0.000702342	37392404	37392804	3.25088	0.418233	4.44587	-2.98405	2.05972e-05	0.000192559	no
SmedASXL_040626	Promoter (<=1kb)	0	smed_chr2	70619659	70620059	4.91928	3.29026	5.93008	-2.39708	1.79701e-08	2.98711e-07	70619659	70620059	4.8851	2.95207	5.96041	-2.72931	2.8044e-10	7.00603e-09	no
SmedASXL_016633	Intron (SmedASXL_041740/SmedASXL_041740.path1, intron 1 of 1)	-35819	smed_chr1	138277657	138278057	4.1692	2.46916	5.19659	-2.39706	9.38907e-07	1.12237e-05	138277657	138278057	4.17185	2.34293	5.22689	-2.55216	4.25671e-07	5.65674e-06	no
SmedASXL_012750	Intron (SmedASXL_023769/SmedASXL_023769.path1, intron 1 of 1)	7245	smed_chr1	45158720	45159120	4.40613	2.79299	5.41309	-2.39614	8.18219e-07	9.88974e-06	45158720	45159120	4.47849	3.00855	5.44824	-2.17755	2.6715e-06	3.01102e-05	no
SmedASXL_072949	Distal Intergenic	7223	smed_chr1	26409918	26410318	4.51396	2.84959	5.53315	-2.394	2.87443e-07	3.78198e-06	26409918	26410318	4.56255	2.95528	5.56807	-2.35183	3.53424e-07	4.75894e-06	no
SmedASXL_025952	Intron (SmedASXL_040434/SmedASXL_040434.path1, intron 1 of 3)	3952	smed_chr3	89016905	89017305	4.09415	2.47127	5.10347	-2.39378	2.41485e-06	2.67051e-05	89016905	89017305	4.08069	2.24624	5.13686	-2.46806	1.80162e-06	2.10731e-05	no
SmedASXL_081727	Promoter (2-3kb)	2043	smed_chr1	256999517	256999917	5.43383	3.87497	6.42723	-2.39336	3.50743e-11	9.26025e-10	256999514	256999914	5.53424	4.18403	6.46905	-2.13581	2.89506e-09	5.86919e-08	no
SmedASXL_036947	Promoter (<=1kb)	-73	smed_chr4	1707127	1707527	4.02104	2.33539	5.04516	-2.39177	1.92328e-06	2.168e-05	1707127	1707527	4.17348	2.92481	5.07556	-1.91031	4.60871e-05	0.000396133	no
SmedASXL_016763	Promoter (<=1kb)	0	smed_chr1	52036718	52037118	5.07891	3.4999	6.07741	-2.39146	6.9945e-10	1.49249e-08	52036721	52037121	5.05743	3.2417	6.10978	-2.58459	1.52598e-09	3.27409e-08	no
SmedASXL_047470	Promoter (1-2kb)	-1321	smed_chr4	6401946	6402346	5.15813	3.61576	6.14728	-2.39134	9.92629e-10	2.06826e-08	6402020	6402420	5.17742	3.8003	6.12042	-2.10589	1.26449e-07	1.84244e-06	no
SmedASXL_037389	Intron (SmedASXL_051398/SmedASXL_051398.path1, intron 1 of 10)	3877	smed_chr3	47527538	47527938	5.2097	3.6258	6.20944	-2.39027	1.67566e-10	3.91806e-09	47527539	47527939	5.25078	3.7012	6.24179	-2.30492	1.79321e-08	3.08997e-07	no
SmedASXL_019288	Intron (SmedASXL_073664/SmedASXL_073664.path1, intron 1 of 3)	3274	smed_chr3	107259721	107260121	3.27825	1.44774	4.33362	-2.38942	0.000143226	0.00104674	107259721	107260121	3.44962	2.16431	4.36385	-1.64411	0.00179564	0.0105283	no
SmedASXL_080394	Intron (SmedASXL_070063/SmedASXL_070063.path1, intron 1 of 2)	-9598	smed_chr1	286398243	286398643	3.43506	1.4681	4.51661	-2.38874	7.81575e-05	0.000609761	286398243	286398643	3.74422	2.74501	4.55124	-1.32318	0.00396525	0.0208506	no
SmedASXL_075687	Promoter (1-2kb)	-1763	smed_chr3	15386649	15387049	4.35856	2.6844	5.38002	-2.38543	2.84092e-07	3.742e-06	15386649	15387049	4.49056	3.18146	5.41249	-2.01501	4.26051e-06	4.61743e-05	no
SmedASXL_048046	Promoter (1-2kb)	-1514	smed_chr1	8594956	8595356	6.51061	4.97146	7.49892	-2.38427	3.60387e-12	1.09536e-10	8594965	8595365	6.46836	4.62028	7.52727	-2.73548	6.88933e-16	4.54984e-14	no
SmedASXL_055833	Intron (SmedASXL_053720/SmedASXL_053720.path1, intron 1 of 1)	-11146	smed_chr1	127443477	127443877	4.0926	2.40785	5.1165	-2.38425	1.96731e-06	2.21241e-05	127443477	127443877	4.08192	2.20856	5.14583	-2.55134	9.65086e-07	1.19317e-05	no
SmedASXL_014007	Promoter (<=1kb)	0	smed_chr2	23181639	23182039	4.70728	3.1068	5.71114	-2.3841	1.32637e-08	2.27106e-07	23181642	23182042	4.716	3.02198	5.74202	-2.40406	1.22724e-07	1.79435e-06	no
SmedASXL_055725	Promoter (2-3kb)	-2972	smed_chr1	279263840	279264240	3.92261	2.22397	4.94968	-2.38393	3.10829e-06	3.35213e-05	279263840	279264240	4.03455	2.64449	4.98142	-1.96377	6.20252e-05	0.000518723	no
SmedASXL_025832	Promoter (<=1kb)	0	smed_chr4	11613439	11613839	4.5171	2.89991	5.52504	-2.38355	1.4866e-07	2.0856e-06	11613432	11613832	4.72278	3.65961	5.55639	-1.7299	2.1879e-05	0.000203046	no
SmedASXL_016524	Promoter (<=1kb)	0	smed_chr1	27212690	27213090	3.96277	2.3231	4.97612	-2.3833	2.96237e-06	3.21558e-05	27212690	27213090	4.2319	3.30084	5.00866	-1.44649	0.000673888	0.0044198	SmedASXL_016524
SmedASXL_010125	Intron (SmedASXL_010125/SmedASXL_010125.path1, intron 2 of 11)	15692	smed_chr2	124086418	124086818	3.86031	2.16485	4.88666	-2.38247	6.16134e-06	6.28215e-05	124086418	124086818	3.91997	2.33935	4.91888	-2.26919	1.86403e-05	0.000175949	SmedASXL_010125
SmedASXL_075824	Promoter (1-2kb)	-1229	smed_chr3	35269982	35270382	6.18915	4.69363	7.16589	-2.38243	1.7687e-14	7.3196e-13	35269987	35270387	6.12848	4.18021	7.20662	-2.89355	7.18086e-16	4.68546e-14	no
SmedASXL_009000	Promoter (<=1kb)	0	smed_chr3	29113276	29113676	6.30017	4.75668	7.28961	-2.38133	3.49389e-11	9.23467e-10	29113297	29113697	6.45404	5.32792	7.31225	-1.86782	1.66436e-08		no
SmedASXL_028781	Promoter (<=1kb)	30	smed_chr1	186646695	186647095	4.01158	2.33539	5.03351	-2.38114	1.98951e-06	2.23633e-05	186646695	186647095	4.00616	2.15706	5.06528	-2.54621	1.3802e-06	1.65246e-05	no
SmedASXL_010579	Intron (SmedASXL_072715/SmedASXL_072715.path1, intron 1 of 7)	-3679	smed_chr1	102439584	102439984	3.84125	2.11887	4.87366	-2.3811	6.55262e-06	6.63584e-05	102439584	102439984	3.95991	2.56769	4.90741	-1.98194	8.67131e-05	0.000700494	no
SmedASXL_061232	Promoter (2-3kb)	2254	smed_chr4	45754287	45754687	4.8807	3.31883	5.87487	-2.3806	6.91842e-09	1.24709e-07	45754287	45754687	4.90664	3.27878	5.91717	-2.43217	5.01039e-09	9.70792e-08	no
SmedASXL_040307	3' UTR	5716	smed_chr2	7286323	7286723	8.12692	6.65541	9.0971	-2.38027	2.96871e-22	3.66039e-20	7286327	7286727	8.25831	7.10512	9.12665	-1.96216	1.71103e-14	8.91774e-13	no
SmedASXL_042721	Promoter (<=1kb)	0	smed_chr2	210281360	210281760	5.76767	4.21971	6.75826	-2.37942	7.79982e-12	2.26973e-10	210281368	210281768	6.01283	5.08367	6.78872	-1.61085	2.85143e-07	3.90583e-06	no
SmedASXL_023623	Intron (SmedASXL_005328/SmedASXL_005328.path2, intron 1 of 1)	16300	smed_chr1	47178934	47179334	4.57109	3.00165	5.56718	-2.3791	3.95497e-08	6.15904e-07	47178934	47179334	4.41639	1.71741	5.59845	-3.28606	1.26308e-09	2.75663e-08	no
SmedASXL_017637	Exon (SmedASXL_017637/SmedASXL_017637.path1, exon 7 of 8)	6044	smed_chr2	263892986	263893386	5.3536	3.81636	6.34142	-2.37909	2.54727e-11	6.84615e-10	263892991	263893391	5.57239	4.54781	6.39016	-1.73505	2.06214e-07	2.89497e-06	no
SmedASXL_075388	Promoter (<=1kb)	0	smed_chr3	32910816	32911216	5.44852	3.92074	6.43387	-2.37872	6.57164e-11	1.64257e-09	32910775	32911175	5.58328	4.23247	6.51828	-2.15493	9.54199e-10	2.14734e-08	no
SmedASXL_050636	Promoter (1-2kb)	1308	smed_chr3	82177804	82178204	5.77081	3.7913	6.85462	-2.37713	0.000190103	0.00135255	82177804	82178204	5.80085	3.80721	6.88719	-2.89	7.52304e-16	4.88363e-14	no
SmedASXL_021754	Promoter (<=1kb)	0	smed_chr1	98479854	98480254	3.7353	1.97926	4.77507	-2.37662	1.15293e-05	0.000110137	98479854	98480254	3.96927	2.89277	4.80821	-1.55585	0.000748635	0.00484698	no
SmedASXL_039079	Distal Intergenic	5093	smed_chr1	69878850	69879250	3.93866	2.27438	4.95783	-2.3764	3.34992e-06	3.58044e-05	69878850	69879250	3.93017	2.07316	4.99086	-2.5215	4.82922e-06	5.16584e-05	no
SmedASXL_044434	Intron (SmedASXL_009380/SmedASXL_009380.path1, intron 5 of 9)	11703	smed_chr1	90135790	90136190	4.34968	2.69011	5.36775	-2.37625	2.72947e-07	3.60314e-06	90135788	90136188	4.60434	3.62939	5.40082	-1.59109	9.3313e-05	0.000747151	no
SmedASXL_053769	Promoter (<=1kb)	390	smed_chr4	3754248	3754648	5.00526	3.44842	5.99815	-2.37595	2.52007e-09	4.92485e-08	3754245	3754645	5.10921	3.80106	6.03084	-2.03879	2.02561e-07	2.84527e-06	no
SmedASXL_072679	Distal Intergenic	-4743	smed_chr2	172344680	172345080	4.13885	2.54897	5.14008	-2.37587	1.44804e-06	1.67653e-05	172344680	172345080	4.19547	2.70751	5.17017	-2.1554	7.54874e-06	7.7415e-05	no
SmedASXL_073103	Intron (SmedASXL_073001/SmedASXL_073001.path1, intron 1 of 13)	13499	smed_chr1	65452945	65453345	5.8774	4.36374	6.85901	-2.37516	4.79133e-13	1.63028e-11	65452942	65453342	5.75474	3.43925	6.89137	-3.27772	9.32336e-17	7.12788e-15	no
SmedASXL_057641	Promoter (2-3kb)	2605	smed_chr4	4812116	4812516	4.12586	2.51284	5.13279	-2.37397	1.47643e-06	1.70775e-05	4812116	4812516	4.21102	2.7977	5.16472	-2.0589	2.43573e-05	0.000223918	no
SmedASXL_080389	Promoter (1-2kb)	1376	smed_chr4	21828365	21828765	4.86976	3.27317	5.87265	-2.37395	2.70447e-08	4.34166e-07	21828365	21828765	4.89218	3.25709	5.90444	-2.48362	3.74669e-09	7.42957e-08	no
SmedASXL_002098	Promoter (<=1kb)	-301	smed_chr3	54007088	54007488	3.67105	1.93648	4.70615	-2.37351	2.0662e-05	0.000185663	54007088	54007488	3.50055	0.0629025	4.74029	-3.45869	2.4786e-06	2.80982e-05	no
SmedASXL_035845	Promoter (<=1kb)	0	smed_chr2	34112944	34113344	4.49112	2.88167	5.49718	-2.37327	1.01095e-07	1.47003e-06	34112944	34113344	4.54801	3.03768	5.52873	-2.31855	7.06641e-07	8.98146e-06	no
SmedASXL_055687	Promoter (<=1kb)	0	smed_chr4	5816956	5817356	5.3422	3.81196	6.32818	-2.37314	2.02975e-09	4.02583e-08	5816959	5817359	5.3289	3.62915	6.35622	-2.47629	2.98417e-09	6.01621e-08	no
SmedASXL_072709	Promoter (2-3kb)	-2882	smed_chr3	88298158	88298558	5.28731	3.72911	6.28054	-2.37254	3.34471e-10	7.44238e-09	88298155	88298555	5.4568	4.35352	6.30625	-1.8344	3.38653e-07	4.56974e-06	no
SmedASXL_080249	Promoter (<=1kb)	0	smed_chr2	143438981	143439381	5.36119	3.4342	6.43537	-2.3722	0.000174317	0.00125177	143438997	143439397	5.44685	3.74281	6.47515	-2.58849	3.73701e-11	1.09026e-09	no
SmedASXL_013460	Promoter (2-3kb)	-2694	smed_chr1	298053076	298053476	5.66751	4.14171	6.65233	-2.37198	2.43387e-12	7.54121e-11	298053044	298053444	5.75692	4.51519	6.65664	-1.98408	1.04749e-08	1.91275e-07	no
SmedASXL_043706	Promoter (2-3kb)	2505	smed_chr1	257383709	257384109	6.27826	4.80535	7.24883	-2.3716	7.40946e-13	2.45817e-11	257383749	257384149	6.3032	5.01824	7.21733	-2.07936	1.15991e-10	3.08605e-09	no
SmedASXL_012902	Promoter (2-3kb)	2647	smed_chr2	159221330	159221730	4.42528	2.8648	5.4191	-2.37139	2.84694e-07	3.74788e-06	159221330	159221730	4.53769	3.24997	5.45272	-1.99067	6.42153e-06	6.69142e-05	no
SmedASXL_056359	Promoter (<=1kb)	-767	smed_chr1	186648279	186648679	4.6951	2.21482	5.85291	-2.37077	0.000765454	0.00470443	186648279	186648679	4.58152	0	5.88704	-4.87759	4.24683e-09	8.34311e-08	no
SmedASXL_054746	Promoter (2-3kb)	-2779	smed_chr2	71352882	71353282	4.2463	2.61576	5.25747	-2.3701	7.60961e-07	9.28683e-06	71352882	71353282	4.31736	2.83041	5.29178	-2.16759	9.58542e-06	9.63553e-05	no
SmedASXL_062725	Promoter (<=1kb)	945	smed_chr3	8327067	8327467	3.12438	1.1427	4.20858	-2.37008	0.000290988	0.00198983	8327067	8327467	3.23489	1.62604	4.2408	-1.82937	0.00176072	0.0103451	no
SmedASXL_009491	Promoter (<=1kb)	0	smed_chr2	74394092	74394492	5.73262	4.19407	6.72078	-2.36984	5.08602e-12	1.51504e-10	74394095	74394495	6.05963	5.29655	6.7522	-1.23515	0.000544655	0.00364953	SmedASXL_009491
SmedASXL_013520	Intron (SmedASXL_074906/SmedASXL_074906.path1, intron 1 of 10)	5008	smed_chr3	23292194	23292594	6.00287	4.47108	6.98926	-2.36915	5.47791e-11	1.39544e-09	23292192	23292592	5.92918	3.91169	7.01971	-2.97353	5.28813e-14	2.56151e-12	no
SmedASXL_033997	Promoter (<=1kb)	0	smed_chr2	196598581	196598981	6.07726	3.87656	7.19742	-2.36848	0.000511342	0.00328798	196598577	196598977	6.06508	3.5367	7.22858	-3.49823	4.3923e-22	8.07865e-20	no
SmedASXL_060196	Promoter (1-2kb)	-1716	smed_chr3	106614048	106614448	4.15941	2.53	5.17031	-2.3677	7.8913e-07	9.60122e-06	106614074	106614474	4.65881	4.05562	5.25579	-0.897222	0.007241	0.0350479	no
SmedASXL_011427	Promoter (<=1kb)	772	smed_chr3	57725964	57726364	4.40994	2.81155	5.41328	-2.36761	5.69003e-07	7.11477e-06	57725971	57726371	4.66356	3.72558	5.4435	-1.45494	0.000292501	0.0020884	SmedASXL_011427
SmedASXL_016134	Promoter (1-2kb)	1449	smed_chr2	39913329	39913729	5.34156	3.8063	6.32887	-2.36548	6.30974e-11	1.58372e-09	39913334	39913734	5.37634	3.85626	6.35965	-2.28559	2.05379e-08	3.50356e-07	no
SmedASXL_005183	Promoter (<=1kb)	-524	smed_chr2	257391767	257392167	5.24452	3.70383	6.23323	-2.36543	1.9321e-10	4.45238e-09	257391766	257392166	5.31395	3.90451	6.26652	-2.21979	1.48895e-08	2.60998e-07	no
SmedASXL_008319	Promoter (<=1kb)	742	smed_chr1	300889099	300889499	6.29554	4.79172	7.27452	-2.36531	1.134e-14	4.79243e-13	300889106	300889506	6.3477	4.92071	7.30535	-2.25969	1.29729e-12	4.85661e-11	no
SmedASXL_006369	Promoter (<=1kb)	0	smed_chr4	46794936	46795336	7.80741	6.3557	8.77208	-2.36446	1.36582e-22	1.72859e-20	46794881	46795281	7.71015	6.18323	8.69526	-2.44258	2.10611e-21	3.56382e-19	no
Smed-gli-2_SmedASXL_002055_SmedASXL_069038	Intron (SmedASXL_078734/SmedASXL_078734.path1, intron 1 of 1)	-4226	smed_chr1	233612582	233612982	3.85962	2.17985	4.88238	-2.36332	9.07715e-06	8.91724e-05	233612582	233612982	3.87057	2.09786	4.91392	-2.36704	1.73236e-05	0.000164869	Smed-gli-2_SmedASXL_002055_SmedASXL_069038
SmedASXL_056865	Intron (SmedASXL_018405/SmedASXL_018405.path1, intron 11 of 20)	-8482	smed_chr2	16576326	16576726	4.12072	2.50094	5.1293	-2.36309	2.63663e-06	2.89038e-05	16576324	16576724	4.41186	3.54603	5.15765	-1.23502	0.00298322	0.0163684	no
SmedASXL_081338	Promoter (<=1kb)	0	smed_chr1	93307397	93307797	5.27854	3.69773	6.27751	-2.36226	6.87058e-09	1.2394e-07	93307357	93307757	5.21858	3.53052	6.24325	-2.47165	1.49889e-08	2.62197e-07	no
SmedASXL_071297	Promoter (<=1kb)	0	smed_chr3	60028704	60029104	3.29593	1.381	4.36785	-2.36173	0.000115464	0.000863367	60028704	60029104	3.57771	2.54616	4.39837	-1.42627	0.00437287	0.0226654	no
SmedASXL_048908	Promoter (<=1kb)	308	smed_chr2	165881352	165881752	4.44637	2.88744	5.43979	-2.36118	1.2779e-07	1.81301e-06	165881352	165881752	4.45674	2.81001	5.47178	-2.39782	1.69855e-07	2.41527e-06	no
SmedASXL_075921	Promoter (<=1kb)	-855	smed_chr1	240356998	240357398	3.80444	2.05377	4.84305	-2.35632	1.04222e-05	0.000100767	240356998	240357398	3.86091	2.21555	4.87562	-2.16358	6.84866e-05		no
SmedASXL_019442	Promoter (<=1kb)	0	smed_chr1	6232441	6232841	7.73795	6.0912	8.753	-2.35564	2.48535e-06	2.74087e-05	6232441	6232841	7.85832	6.54103	8.78286	-2.16817	4.47791e-15	2.56565e-13	SmedASXL_019442
SmedASXL_036388	Intron (SmedASXL_002931/SmedASXL_002931.path2, intron 1 of 1)	3269	smed_chr2	5897718	5898118	5.96654	4.46829	6.94402	-2.35495	3.91446e-13	1.34919e-11	5897686	5898086	5.83991	3.8522	6.92519	-2.94343	1.20362e-15	7.52467e-14	no
SmedASXL_018015	Intron (SmedASXL_073110/SmedASXL_073110.path1, intron 1 of 1)	3865	smed_chr1	268962238	268962638	5.65088	4.15555	6.62757	-2.35411	1.03253e-11	2.92633e-10	268962228	268962628	5.68008	4.1337	6.67027	-2.38831	1.54602e-11	4.89901e-10	no
SmedASXL_032291	Promoter (<=1kb)	539	smed_chr1	11133254	11133654	5.54614	4.04737	6.52376	-2.35393	3.3278e-10	7.41855e-09	11133252	11133652	5.59302	4.1593	6.5526	-2.22422	1.8093e-09	3.80472e-08	no
SmedASXL_046255	Promoter (1-2kb)	-1534	smed_chr2	105040400	105040800	4.0895	2.47022	5.09795	-2.35262	1.83563e-06	2.07702e-05	105040400	105040800	4.02958	1.95109	5.13047	-2.78875	3.21216e-07	4.35762e-06	no
SmedASXL_038216	Intron (SmedASXL_071142/SmedASXL_071142.path1, intron 1 of 5)	-10877	smed_chr1	20140706	20141106	4.13622	2.50639	5.14722	-2.35223	1.0301e-06	1.22465e-05	20140706	20141106	4.24472	2.89805	5.17845	-2.03615	1.11384e-05	0.000110565	no
SmedASXL_067208	Promoter (<=1kb)	165	smed_chr3	108848715	108849115	4.63393	3.03362	5.63774	-2.3511	7.75723e-08	1.15107e-06	108848720	108849120	4.73711	3.39519	5.66936	-2.0559	1.43451e-06	1.7113e-05	SmedASXL_067208
SmedASXL_035144	Promoter (<=1kb)	163	smed_chr2	255893069	255893469	6.12102	4.63175	7.09608	-2.35085	6.87885e-14	2.62847e-12	255893076	255893476	6.17725	4.78782	7.12392	-2.21102	1.25681e-11	4.04827e-10	no
SmedASXL_081811	Promoter (<=1kb)	-493	smed_chr2	167071433	167071833	4.75945	3.20941	5.75059	-2.3505	2.41613e-08	3.90236e-07	167071496	167071896	4.7275	2.78254	5.80503	-2.77726	8.42938e-10	1.91935e-08	no
SmedASXL_060479	Promoter (<=1kb)	0	smed_chr2	215774973	215775373	5.05777	3.48133	6.05563	-2.3502	1.91047e-09	3.81775e-08	215774987	215775387	5.12072	3.66074	6.0877	-2.27377	5.64394e-09	1.08234e-07	no
SmedASXL_000897	Intron (SmedASXL_012735/SmedASXL_012735.path1, intron 4 of 6)	-6088	smed_chr3	82280080	82280480	4.47583	2.86743	5.48163	-2.3501	2.5253e-07	3.36331e-06	82280080	82280480	4.43651	2.49677	5.51307	-2.73467	2.9849e-08	4.91965e-07	no
SmedASXL_030484	Promoter (<=1kb)	0	smed_chr2	222472261	222472661	6.41022	4.89952	7.39105	-2.3493	3.13245e-12	9.56937e-11	222472259	222472659	6.42048	4.82395	7.42336	-2.46487	4.18173e-13	1.72027e-11	no
SmedASXL_016043	Promoter (2-3kb)	2146	smed_chr2	231598048	231598448	3.87291	2.19471	4.8953	-2.3483	1.56434e-05	0.00014481	231597999	231598399	4.08977	2.85355	4.9876	-1.73718	0.000401977	0.00279075	SmedASXL_016043
SmedASXL_034016	Intron (SmedASXL_033144/SmedASXL_033144.path1, intron 1 of 13)	-4080	smed_chr2	222455311	222455711	4.26411	2.63175	5.27572	-2.34691	6.35305e-07	7.87792e-06	222455311	222455711	4.25872	2.46064	5.30742	-2.55002	2.41737e-07	3.35472e-06	no
SmedASXL_024340	Promoter (<=1kb)	-253	smed_chr2	98028975	98029375	4.72181	3.14554	5.71962	-2.34682	2.33331e-08	3.78391e-07	98028975	98029375	4.72522	3.03731	5.74985	-2.4601	1.88985e-08	3.24987e-07	no
SmedASXL_044608	Promoter (2-3kb)	-2526	smed_chr1	8441301	8441701	5.6244	4.11318	6.60536	-2.34673	1.38136e-10	3.26825e-09	8441309	8441709	5.53001	3.4373	6.63323	-2.94843	9.58958e-13	3.67678e-11	no
SmedASXL_037120	Intron (SmedASXL_041234/SmedASXL_041234.path1, intron 1 of 5)	3774	smed_chr2	42428713	42429113	4.26706	2.61984	5.28222	-2.34666	7.59953e-07	9.27926e-06	42428713	42429113	4.22203	2.19066	5.31496	-2.63849	5.1607e-07	6.73465e-06	no
SmedASXL_063519	Intron (SmedASXL_014802/SmedASXL_014802.path1, intron 4 of 16)	-13931	smed_chr3	84192409	84192809	4.86875	3.29835	5.86509	-2.34586	2.08087e-08	3.42799e-07	84192420	84192820	5.07247	4.00522	5.90771	-1.74334	3.33625e-06	3.69462e-05	no
SmedASXL_079249	Promoter (<=1kb)	555	smed_chr4	46612150	46612550	6.75863	5.30737	7.72317	-2.34576	6.32015e-17	3.69629e-15	46612150	46612550	6.74319	5.11014	7.75497	-2.55225	7.75721e-18	7.26544e-16	no
SmedASXL_034804	Intron (SmedASXL_013064/SmedASXL_013064.path1, intron 3 of 9)	-6232	smed_chr1	277538629	277539029	7.19175	5.37332	8.24465	-2.34519	7.94843e-05	0.000618034	277538637	277539037	7.28195	5.7196	8.27624	-2.41404	7.58749e-13	2.9766e-11	no
SmedASXL_054483	Promoter (2-3kb)	2705	smed_chr2	188137051	188137451	3.88343	2.18666	4.91007	-2.34516	5.65825e-06	5.80632e-05	188137051	188137451	4.12289	3.09398	4.94246	-1.55734	0.000607177	0.00402701	no
SmedASXL_000833	Promoter (<=1kb)	-206	smed_chr1	136023670	136024070	4.12302	2.47578	5.13817	-2.34478	1.2989e-06	1.51338e-05	136023670	136024070	4.10811	2.24019	5.17096	-2.49375	1.83067e-06	2.13932e-05	no
SmedASXL_081939	Promoter (1-2kb)	1169	smed_chr4	35998010	35998410	3.5976	1.78598	4.64911	-2.34435	3.27663e-05	0.000279518	35998010	35998410	3.54571	1.22881	4.68253	-2.63309	2.74759e-05	0.000249515	no
SmedASXL_012471	Promoter (1-2kb)	-1825	smed_chr3	38724521	38724921	5.41965	3.89784	6.40343	-2.34424	7.94685e-11	1.9617e-09	38724518	38724918	5.49457	4.11911	6.43707	-2.14012	6.87811e-09	1.29703e-07	no
SmedASXL_073205	Promoter (<=1kb)	-80	smed_chr2	171165177	171165577	3.84005	2.10184	4.87595	-2.34414	2.00654e-05	0.000181119	171165177	171165577	3.90057	2.29178	4.90646	-2.16127	3.50826e-05	0.00031157	no
SmedASXL_031292	Promoter (<=1kb)	-443	smed_chr1	147004833	147005233	3.83091	2.14968	4.85401	-2.34397	1.05426e-05	0.000101767	147004837	147005237	4.1971	3.4801	4.86381	-1.03564	0.00755489	0.0363385	no
SmedASXL_009774	Promoter (<=1kb)	0	smed_chr2	223089663	223090063	4.93467	3.44383	5.91014	-2.3432	1.18567e-08	2.04922e-07	223089663	223090063	4.97175	3.50443	5.94078	-2.18629	1.99264e-07	2.80067e-06	SmedASXL_009774
SmedASXL_057409	Intron (SmedASXL_042775/SmedASXL_042775.path1, intron 1 of 15)	-7891	smed_chr1	288318123	288318523	4.21004	2.54697	5.22892	-2.34271	2.03654e-06	2.2849e-05	288318123	288318523	4.2153	2.41555	5.26434	-2.47174	2.02087e-06	2.33897e-05	no
SmedASXL_060090	Promoter (<=1kb)	375	smed_chr1	143075036	143075436	5.66431	4.15555	6.64462	-2.34216	8.04296e-11	1.98133e-09	143075051	143075451	5.66067	4.05389	6.66607	-2.42363	6.97124e-10	1.60712e-08	no
SmedASXL_064851	Promoter (1-2kb)	1255	smed_chr1	201879607	201880007	6.32498	4.83976	7.29893	-2.34129	2.26793e-14	9.27332e-13	201879615	201880015	6.34406	4.74577	7.34737	-2.50895	1.7916e-15	1.09842e-13	no
SmedASXL_079494	Promoter (<=1kb)	779	smed_chr1	104176219	104176619	5.07237	3.54167	6.05848	-2.34019	1.01287e-09	2.10861e-08	104176205	104176605	4.99415	2.9947	6.08151	-2.77337	6.54475e-10	1.51984e-08	no
SmedASXL_051998	Promoter (<=1kb)	50	smed_chr2	73635216	73635616	4.19656	2.51079	5.2207	-2.33994	3.06205e-06	3.30823e-05	73563870	73564270	6.20617	4.80017	7.15773	-2.206	1.3825e-10	3.61759e-09	no
SmedASXL_007991	Promoter (<=1kb)	0	smed_chr1	103814411	103814811	4.75746	3.14836	5.76342	-2.3391	5.93691e-08	9.00513e-07	103814410	103814810	4.94155	3.82355	5.79666	-1.79827	3.93576e-06	4.29451e-05	no
SmedASXL_056286	Intron (SmedASXL_030399/SmedASXL_030399.path1, intron 1 of 1)	3650	smed_chr1	231627358	231627758	3.88699	2.22397	4.90587	-2.33896	5.18951e-06	5.37838e-05	231627358	231627758	4.22986	3.43862	4.93759	-1.1697	0.00302654	0.0165779	no
SmedASXL_072105	Promoter (<=1kb)	-133	smed_chr4	42805356	42805756	6.26266	4.76801	7.23918	-2.33871	2.22436e-12	6.92796e-11	42805351	42805751	6.20767	4.35933	7.26663	-2.78004	2.31564e-17	1.98566e-15	no
SmedASXL_055294	5' UTR	-7903	smed_chr4	6506444	6506844	3.47797	1.78937	4.50276	-2.33676	7.29145e-05	0.000573533	6506444	6506844	3.47824	1.6399	4.5352	-2.28258	9.39974e-05	0.000750973	no
SmedASXL_059286	Promoter (<=1kb)	0	smed_chr3	52962069	52962469	5.58569	4.09531	6.56104	-2.33634	3.84932e-11	1.0041e-09	52962041	52962441	5.80967	4.84387	6.60212	-1.64209	7.22428e-07	9.1546e-06	no
SmedASXL_014221	Promoter (1-2kb)	1655	smed_chr2	182780364	182780764	7.02318	5.57274	7.98749	-2.33558	1.01659e-15	5.05548e-14	182780364	182780764	7.12731	5.9104	8.01849	-2.013	5.55587e-12	1.89287e-10	no
SmedASXL_071655	Promoter (<=1kb)	295	smed_chr1	265193718	265194118	7.61813	6.14755	8.58806	-2.33554	1.66824e-15	7.98084e-14	265193987	265194387	5.65913	4.23555	6.6158	-2.23267	1.79638e-09	3.78587e-08	SmedASXL_071655
SmedASXL_059858	Intron (SmedASXL_021963/SmedASXL_021963.path1, intron 8 of 9)	-28668	smed_chr1	141421369	141421769	5.26165	3.71608	6.25163	-2.33547	3.07961e-09	5.94066e-08	141421369	141421769	5.21767	3.31939	6.28641	-2.66515	6.2148e-10	1.44587e-08	no
SmedASXL_047780	Promoter (<=1kb)	0	smed_chr3	38648109	38648509	5.26866	3.76482	6.24764	-2.33545	3.95629e-10	8.71403e-09	38648106	38648506	5.66097	5.02713	6.27762	-1.03196	0.00147324	0.00883804	no
SmedASXL_001321	Intron (SmedASXL_075695/SmedASXL_075695.path2, intron 1 of 2)	4514	smed_chr2	7247065	7247465	5.55719	4.08191	6.52842	-2.33522	1.63895e-11	4.50616e-10	7247078	7247478	5.77376	4.79973	6.56983	-1.66061	3.90925e-07	5.23061e-06	no
SmedASXL_000572	Promoter (<=1kb)	-199	smed_chr1	152772681	152773081	4.9015	3.36196	5.88992	-2.33507	3.30028e-08	5.19359e-07	152772681	152773081	4.89434	3.19807	5.92088	-2.44913	1.10971e-08	2.01477e-07	SmedASXL_000572
SmedASXL_031461	Promoter (<=1kb)	0	smed_chr3	80170565	80170965	5.33645	3.80588	6.32252	-2.33493	1.84271e-09	3.6916e-08	80170572	80170972	5.28283	3.37388	6.35361	-2.68102	8.98131e-11	2.45651e-09	no
SmedASXL_024738	Intron (SmedASXL_009886/SmedASXL_009886.path1, intron 7 of 12)	-9164	smed_chr1	241431352	241431752	3.90924	2.33771	4.90587	-2.33359	1.26172e-05	0.000119479	241431352	241431752	3.85757	1.89906	4.93759	-2.52232	4.61925e-06	4.97436e-05	no
SmedASXL_067280	Promoter (<=1kb)	0	smed_chr3	24024476	24024876	5.77112	4.31971	6.7357	-2.33354	6.24976e-12	1.83429e-10	24024470	24024870	5.84965	4.53172	6.77439	-2.11524	3.06646e-10	7.5713e-09	SmedASXL_067280
SmedASXL_026964	Promoter (1-2kb)	-1636	smed_chr1	187371948	187372348	3.4655	1.75885	4.49438	-2.33325	7.6862e-05	0.000601222	187371948	187372348	3.49048	1.75633	4.52549	-2.10304	0.000347994	0.00244675	no
SmedASXL_005921	Promoter (<=1kb)	0	smed_chr4	776103	776503	7.71369	6.24425	8.6833	-2.33288	6.53892e-14	2.51465e-12	776106	776506	7.77617	6.41672	8.71382	-2.21612	2.56066e-15	1.53652e-13	no
Smed-smoothened_SmedASXL_016477	Promoter (<=1kb)	-324	smed_chr2	58279224	58279624	5.09758	3.60769	6.0728	-2.33241	1.28534e-09	2.63682e-08	58279227	58279627	5.0387	3.11537	6.1122	-2.67096	1.88881e-09	3.9556e-08	no
SmedASXL_013161	Promoter (<=1kb)	623	smed_chr2	240471337	240471737	3.94341	2.31573	4.9539	-2.33207	9.92086e-06	9.65841e-05	240471337	240471737	4.08864	2.86291	4.98288	-1.81333	0.000148431		SmedASXL_013161
SmedASXL_023452	Promoter (1-2kb)	-1361	smed_chr2	182961556	182961956	3.90477	2.24614	4.92261	-2.33206	7.9383e-06	7.87574e-05	182961556	182961956	4.03812	2.73858	4.95698	-1.84925	0.000153644	0.00116586	no
SmedASXL_008776	Promoter (<=1kb)	0	smed_chr2	226722776	226723176	7.51869	6.06881	8.48285	-2.33153	1.13498e-15	5.56325e-14	226722773	226723173	7.5329	6.00974	8.51703	-2.40953	5.08964e-16	3.42666e-14	SmedASXL_008776
SmedASXL_014184	Intron (SmedASXL_014184/SmedASXL_014184.path1, intron 1 of 1)	7407	smed_chr1	58871592	58871992	5.11817	3.06629	6.2146	-2.3312	0.000390935	0.00258248	58871572	58871972	5.29592	3.73773	6.28914	-2.37115	7.85055e-09	1.46517e-07	no
SmedASXL_008531	Promoter (<=1kb)	620	smed_chr2	199548048	199548448	4.30709	2.65248	5.32399	-2.33088	8.97814e-07	1.07648e-05	199548053	199548453	4.58186	3.65225	5.35796	-1.40426	0.000810881	0.00519348	SmedASXL_008531
SmedASXL_069779	Promoter (<=1kb)	723	smed_chr3	43726602	43727002	5.73434	4.25457	6.70679	-2.33065	8.71199e-12	2.50771e-10	43726604	43727004	5.84049	4.59931	6.74002	-2.03229	3.90806e-09	7.7134e-08	SmedASXL_069779
SmedASXL_042065	Promoter (<=1kb)	641	smed_chr1	239600034	239600434	5.2029	3.66366	6.19124	-2.32951	1.11764e-09	2.31262e-08	239600015	239600415	5.30226	4.02036	6.21539	-2.03886	4.54451e-08	7.24097e-07	no
SmedASXL_075521	Distal Intergenic	8379	smed_chr2	249835681	249836081	4.79206	3.25972	5.7786	-2.32923	2.73117e-08	4.37865e-07	249835681	249836081	4.69009	2.48859	5.81037	-1.87613	0.00366894	0.0195271	no
SmedASXL_077346	Intron (SmedASXL_032274/SmedASXL_032274.path2, intron 1 of 1)	-4105	smed_chr2	171848507	171848907	4.65413	3.09892	5.64659	-2.32741	1.66437e-07	2.30525e-06	171848506	171848906	4.72468	3.3071	5.67961	-2.1058	5.31483e-06	5.62322e-05	no
SmedASXL_066186	Promoter (2-3kb)	2340	smed_chr4	45917844	45918244	7.44069	5.99823	8.40275	-2.32576	6.7238e-18	4.56913e-16	45917981	45918381	7.5775	6.19354	8.52255	-2.25068	1.07879e-14	5.76462e-13	no
SmedASXL_006782	Intron (SmedASXL_042627/SmedASXL_042627.path1, intron 2 of 2)	6467	smed_chr2	179934589	179934989	4.27867	2.65248	5.2888	-2.32481	1.93292e-06	2.17629e-05	179934584	179934984	4.43476	3.23515	5.31987	-1.82725	3.75535e-05	0.000331426	no
SmedASXL_009037	Intron (SmedASXL_014666/SmedASXL_014666.path1, intron 3 of 5)	4835	smed_chr4	2122832	2123232	4.133	2.54167	5.13458	-2.32432	1.50271e-06	1.73312e-05	2122832	2123232	4.1553	2.52338	5.1668	-2.24931	1.26914e-05	0.000124858	no
SmedASXL_071872	Promoter (<=1kb)	0	smed_chr3	58746288	58746688	5.61867	4.12453	6.59504	-2.32424	1.03389e-11	2.9267e-10	58746288	58746688	5.67991	4.29135	6.62633	-2.19505	2.64111e-09	5.38447e-08	SmedASXL_071872
SmedASXL_040807	Promoter (<=1kb)	930	smed_chr4	42915126	42915526	7.00125	5.51882	7.97443	-2.32362	2.87571e-12	8.83016e-11	42915140	42915540	6.91957	4.93091	8.00502	-2.90468	1.4934e-17	1.33001e-15	no
SmedASXL_039301	Promoter (<=1kb)	0	smed_chr4	10729501	10729901	4.19028	2.64942	5.17904	-2.32314	2.03924e-06	2.28686e-05	10729505	10729905	4.33865	3.17078	5.21237	-1.70954	0.000268294	0.00193461	no
SmedASXL_068940	Promoter (<=1kb)	20	smed_chr2	212619208	212619608	6.22993	4.77	7.1969	-2.32209	7.45906e-14	2.84109e-12	212619219	212619619	6.43545	5.46456	7.23015	-1.68167	2.35104e-08	3.95455e-07	no
SmedASXL_043623	Distal Intergenic	-3116	smed_chr3	8801217	8801617	4.26527	2.65831	5.27072	-2.32172	1.06494e-06	1.26168e-05	8801217	8801617	4.25799	2.47102	5.30436	-2.52335	5.42885e-07	7.05195e-06	no
SmedASXL_054212	Promoter (1-2kb)	-1879	smed_chr1	130746518	130746918	3.95442	2.32193	4.96606	-2.31882	4.10753e-06	4.33401e-05	130746518	130746918	4.1241	2.95848	4.997	-1.80628	0.000115626	0.000902704	no
SmedASXL_066953	Promoter (<=1kb)	630	smed_chr1	305123978	305124378	6.49247	4.56634	7.56649	-2.31843	0.000246556	0.00171144	305123970	305124370	6.44476	4.05892	7.59077	-2.85158	4.71418e-06	5.06371e-05	no
SmedASXL_038559	Promoter (<=1kb)	659	smed_chr2	217004372	217004772	4.09263	2.53102	5.08673	-2.31834	3.0077e-06	3.2554e-05	217004372	217004772	4.20565	2.91824	5.12057	-1.86408	7.98203e-05	0.000649305	no
SmedASXL_011613	Promoter (1-2kb)	1960	smed_chr1	260377425	260377825	3.76162	2.02081	4.79809	-2.31806	1.60347e-05	0.000147803	260377425	260377825	4.0262	3.03207	4.83103	-1.46175	0.0010098	0.00631297	no
SmedASXL_029488	Promoter (<=1kb)	0	smed_chr3	117713027	117713427	7.74586	6.29845	8.70933	-2.31674	1.53812e-14	6.40973e-13	117713023	117713423	7.84548	6.61918	8.73992	-2.00354	2.17819e-09	4.52058e-08	no
SmedASXL_039095	Promoter (<=1kb)	941	smed_chr3	17477922	17478322	3.359	1.44344	4.43104	-2.31633	0.0001228	0.000910815	17477922	17478322	3.54499	2.25227	4.46163	-1.70582	0.00103868	0.00647122	no
SmedASXL_067629	Promoter (<=1kb)	-419	smed_chr2	47364283	47364683	4.84038	3.36009	5.81298	-2.31556	7.1363e-08	1.06754e-06	47364284	47364684	4.91591	3.59173	5.84262	-2.07654	2.75599e-07	3.78121e-06	no
SmedASXL_011945	Promoter (<=1kb)	0	smed_chr2	33141363	33141763	8.8418	7.23314	9.84766	-2.31547	3.31499e-06	3.54944e-05	33141363	33141763	9.01188	7.86227	9.87889	-1.93358	2.07076e-11	6.37928e-10	no
SmedASXL_017108	Promoter (<=1kb)	0	smed_chr1	245329886	245330286	3.43009	1.66505	4.4718	-2.31544	0.000109502	0.000822898	245329886	245330286	3.49548	1.89521	4.49928	-1.99379	0.000468823	0.00319541	SmedASXL_017108
SmedASXL_007935	Promoter (1-2kb)	-1709	smed_chr2	601718	602118	4.52826	2.93975	5.52915	-2.31484	1.30641e-07	1.84808e-06	601718	602118	4.55175	2.92858	5.56115	-2.41474	8.00732e-08	1.21266e-06	no
SmedASXL_055294	Intron (SmedASXL_024492/SmedASXL_024492.path1, intron 9 of 13)	-8761	smed_chr4	6507302	6507702	4.84555	3.32193	5.8298	-2.31401	1.06262e-08	1.84723e-07	6507302	6507702	4.82403	3.08431	5.86026	-2.52696	3.24964e-09	6.50494e-08	no
SmedASXL_063539	Promoter (<=1kb)	736	smed_chr3	23604752	23605152	4.256	2.69102	5.25096	-2.31356	6.85875e-07	8.43936e-06	23604752	23605152	4.22915	2.41357	5.28147	-2.47279	7.60362e-07	9.58743e-06	no
SmedASXL_044694	Promoter (2-3kb)	-2245	smed_chr2	169064809	169065209	5.18257	3.66899	6.16416	-2.31328	4.33676e-09	8.08537e-08	169064677	169065077	5.35343	4.20156	6.22127	-1.87127	3.62173e-07	4.86642e-06	no
SmedASXL_050723	Promoter (<=1kb)	236	smed_chr3	39371554	39371954	4.41832	2.82987	5.41919	-2.31262	2.62495e-07	3.48053e-06	39371554	39371954	4.45509	2.88891	5.45036	-2.2691	8.32932e-07	1.04008e-05	no
SmedASXL_051124	Promoter (<=1kb)	0	smed_chr2	94404562	94404962	6.91122	5.1996	7.94122	-2.31212	3.80632e-05	0.000319688	94404561	94404961	6.9692	5.41606	7.96113	-2.41921	8.79186e-14	4.05737e-12	no
SmedASXL_024385	Promoter (<=1kb)	83	smed_chr1	260193276	260193676	4.77493	2.6632	5.88124	-2.31172	0.000539278	0.00343469	260193276	260193676	4.79472	2.59716	5.9144	-2.94825	5.58741e-10	1.31072e-08	no
SmedASXL_015375	Promoter (<=1kb)	37	smed_chr2	178718352	178718752	8.47678	7.04983	9.43442	-2.31077	1.1112e-18	8.35846e-17	178718349	178718749	8.74026	7.92263	9.4618	-1.47964	6.25097e-09	1.18848e-07	SmedASXL_015375
SmedASXL_034548	Intron (SmedASXL_071954/SmedASXL_071954.path1, intron 15 of 15)	-4772	smed_chr3	59079369	59079769	3.96451	2.34874	4.97211	-2.30909	5.14107e-06	5.33512e-05	59079369	59079769	4.03643	2.57429	5.00401	-2.15277	1.65266e-05	0.000158199	no
SmedASXL_016327	Promoter (<=1kb)	0	smed_chr2	52682359	52682759	4.02729	2.47127	5.01996	-2.30892	6.783e-06	6.83731e-05	52682359	52682759	4.13838	2.8624	5.04956	-1.90953	9.26607e-05	0.000742631	no
SmedASXL_026892	Promoter (<=1kb)	0	smed_chr2	74988762	74989162	4.17472	2.65527	5.15787	-2.30787	2.14822e-06	2.39782e-05	74988755	74989155	4.43245	3.54073	5.19079	-1.36137	0.00081363	0.00520846	no
SmedASXL_079223	Promoter (<=1kb)	0	smed_chr2	211378984	211379384	4.7095	3.19872	5.69035	-2.30707	2.42158e-08	3.90588e-07	211378984	211379384	4.7326	3.18934	5.72199	-2.32244	6.4722e-08	1.00108e-06	no
SmedASXL_007595	Promoter (<=1kb)	-283	smed_chr2	10950223	10950623	8.90824	7.4732	9.86819	-2.30685	5.04292e-16	2.59412e-14	10950204	10950604	8.97374	7.77134	9.85984	-2.02989	5.27199e-16	3.5307e-14	SmedASXL_007595
SmedASXL_027864	Promoter (<=1kb)	519	smed_chr4	46995802	46996202	7.6921	6.26581	8.64955	-2.30649	4.7078e-18	3.26408e-16	46995794	46996194	7.76298	6.45923	8.68319	-2.1452	5.48429e-14	2.64643e-12	no
SmedASXL_081515	Promoter (<=1kb)	647	smed_chr2	146576036	146576436	6.66674	5.22117	7.62968	-2.30627	7.44008e-15	3.24206e-13	146576049	146576449	6.73797	5.31884	7.69335	-2.25029	3.78791e-12	1.32248e-10	no
SmedASXL_079337	Intron (SmedASXL_065619/SmedASXL_065619.path1, intron 1 of 6)	-4685	smed_chr1	305510655	305511055	4.16075	2.5585	5.16504	-2.30543	1.31069e-06	1.52638e-05	305510655	305511055	4.20309	2.64558	5.19614	-2.29133	2.35803e-06	2.68996e-05	no
SmedASXL_020226	Intron (SmedASXL_021584/SmedASXL_021584.path2, intron 1 of 6)	3047	smed_chr4	1635934	1636334	4.86566	3.37562	5.84092	-2.3051	1.32522e-08	2.27071e-07	1635934	1636334	4.79186	2.83644	5.87131	-2.789	3.85494e-10	9.35431e-09	no
SmedASXL_015029	Promoter (<=1kb)	0	smed_chr2	142085078	142085478	7.40148	5.98435	8.35629	-2.30497	3.33863e-15	1.51537e-13	142085076	142085476	7.41535	5.93345	8.38839	-2.36731	2.45683e-16	1.77662e-14	SmedASXL_015029
SmedASXL_045947	Intron (SmedASXL_036952/SmedASXL_036952.path2, intron 1 of 2)	15486	smed_chr3	70191588	70191988	6.16609	4.68749	7.13823	-2.30495	1.15362e-10	2.75946e-09	70191595	70191995	5.96715	3.05775	7.16901	-3.90688	1.46801e-22	2.98088e-20	SmedASXL_045947
SmedASXL_006533	Promoter (<=1kb)	0	smed_chr1	116434391	116434791	5.91016	4.43088	6.88249	-2.3042	8.83022e-11	2.1531e-09	116434391	116434791	6.04946	4.91357	6.91135	-1.86517	6.82882e-08	1.04794e-06	SmedASXL_006533
SmedASXL_020589	Promoter (<=1kb)	0	smed_chr1	169919836	169920236	5.64385	4.17986	6.61196	-2.30361	8.10605e-12	2.35312e-10	169919836	169920236	5.79361	4.68572	6.64484	-1.83343	3.38808e-08	5.53743e-07	no
SmedASXL_043462	Promoter (<=1kb)	0	smed_chr1	258604294	258604694	5.24406	3.73653	6.22403	-2.30292	6.60949e-10	1.41412e-08	258604273	258604673	5.7746	5.31024	6.27316	-0.746686	0.00549959	0.0276582	no
Smed-NKX2.1_smed015323	Promoter (2-3kb)	2443	smed_chr4	25803217	25803617	5.00321	3.53635	5.97211	-2.30239	4.04565e-09	7.60188e-08	25803135	25803535	5.10707	3.57372	6.09387	-2.33684	1.81077e-09	3.80472e-08	Smed-NKX2.1_smed015323
SmedASXL_021835	Intron (SmedASXL_015688/SmedASXL_015688.path1, intron 30 of 40)	-3141	smed_chr4	45352688	45353088	3.73779	1.9605	4.78212	-2.30201	2.68483e-05	0.000233277	45352688	45353088	3.8359	2.34084	4.81252	-2.0535	7.52886e-05	0.000616443	no
SmedASXL_054205	Promoter (<=1kb)	0	smed_chr1	206743354	206743754	2.62373	0.080085	3.78899	-2.30195	0.00119353	0.00697171	206743354	206743754	2.68996	0.418233	3.82048	-2.10656	0.00166573	0.00983703	no
SmedASXL_042867	Promoter (<=1kb)	0	smed_chr1	24139907	24140307	3.87354	2.25264	4.88238	-2.30131	8.41285e-06	8.31551e-05	24139907	24140307	3.9591	2.54189	4.91392	-2.10723	3.66567e-05	0.000324076	no
SmedASXL_039030	Intron (SmedASXL_075328/SmedASXL_075328.path2, intron 1 of 1)	3739	smed_chr1	261368789	261369189	5.09532	3.61827	6.06704	-2.30123	1.04752e-09	2.17695e-08	261368789	261369189	4.96976	2.70474	6.09933	-3.11753	1.25123e-11	4.0354e-10	no
SmedASXL_055454	Promoter (<=1kb)	455	smed_chr1	141895303	141895703	5.09986	3.63222	6.06898	-2.30063	1.01944e-09	2.12044e-08	141895172	141895572	5.40385	4.5569	6.14029	-1.39239	0.000134965	0.00103997	no
SmedASXL_064632	Promoter (<=1kb)	-488	smed_chr1	112141482	112141882	4.605	3.05448	5.59626	-2.30062	1.70491e-07	2.34646e-06	112141510	112141910	4.76375	3.68868	5.60212	-1.68447	4.682e-05	0.000401753	no
SmedASXL_015202	Promoter (<=1kb)	182	smed_chr3	63781267	63781667	3.49358	1.78768	4.5223	-2.30056	5.75949e-05	0.000463862	63781267	63781667	3.69799	2.57973	4.55321	-1.56157	0.00136856	0.00827065	no
SmedASXL_016544	Promoter (1-2kb)	1928	smed_chr2	186248853	186249253	5.72394	3.95254	6.76702	-2.30046	8.69754e-05	0.000668956	186248845	186249245	5.82105	4.32512	6.79791	-2.33753	2.07097e-11	6.37928e-10	no
SmedASXL_045346	Promoter (<=1kb)	53	smed_chr2	178887711	178888111	4.80439	3.30521	5.78212	-2.30043	1.80965e-08	3.00395e-07	178887718	178888118	5.00645	4.00944	5.81252	-1.65836	1.01241e-05	0.000101409	no
SmedASXL_007467	Intron (SmedASXL_045440/SmedASXL_045440.path1, intron 1 of 4)	-5003	smed_chr2	234349022	234349422	5.8912	4.07835	6.94296	-2.29985	0.000139913	0.00102534	234285865	234286265	4.0151	2.83041	4.8949	-1.74306	0.000325147	0.00229949	no
SmedASXL_073445	Intron (SmedASXL_047579/SmedASXL_047579.path1, intron 1 of 2)	-4524	smed_chr1	128938470	128938870	4.69984	3.15663	5.6892	-2.29905	1.15916e-07	1.66327e-06	128938464	128938864	4.87127	3.77342	5.71861	-1.77275	9.84783e-06	9.88757e-05	no
SmedASXL_018063	Intron (SmedASXL_077255/SmedASXL_077255.path1, intron 1 of 2)	7795	smed_chr2	155761366	155761766	6.0256	4.56472	6.99283	-2.29891	1.67967e-10	3.92359e-09	155761365	155761765	6.08336	4.72279	7.02135	-2.19321	3.99443e-10	9.66507e-09	no
SmedASXL_010757	Intron (SmedASXL_032274/SmedASXL_032274.path2, intron 1 of 1)	27046	smed_chr2	171580398	171580798	4.4774	2.98075	5.45445	-2.29814	3.68036e-07	4.76633e-06	171580412	171580812	4.60762	3.35078	5.51244	-1.88941	2.60901e-05	0.000237852	SmedASXL_010757
SmedASXL_006910	Promoter (<=1kb)	0	smed_chr2	1219770	1220170	5.26764	3.79437	6.23831	-2.29772	3.49089e-10	7.73883e-09	1219767	1220167	5.40499	4.25808	6.271	-1.84393	1.01651e-06	1.24823e-05	no
SmedASXL_007267	Promoter (<=1kb)	-904	smed_chr2	134402017	134402417	4.80552	3.24103	5.80036	-2.29589	4.743e-08	7.28193e-07	134402017	134402417	4.96282	3.80284	5.83366	-1.85603	3.05283e-06	3.40452e-05	no
SmedASXL_032909	Intron (SmedASXL_026287/SmedASXL_026287.path1, intron 1 of 1)	12712	smed_chr2	255839455	255839855	4.86486	3.33481	5.8508	-2.29522	1.73712e-08	2.90281e-07	255839457	255839857	4.96786	3.68053	5.88276	-2.02325	2.35658e-07	3.27932e-06	no
SmedASXL_074564	Promoter (<=1kb)	444	smed_chr3	71420297	71420697	5.95446	4.51233	6.91643	-2.29459	3.18985e-13	1.11551e-11	71420329	71420729	6.01416	4.34526	7.0344	-2.54503	2.32476e-13	9.98428e-12	no
SmedASXL_050656	Distal Intergenic	-5773	smed_chr2	172199489	172199889	6.69188	5.23268	7.65865	-2.29453	5.75342e-11	1.45324e-09	172199492	172199892	6.64092	4.84145	7.68991	-2.74896	3.89042e-19	4.40833e-17	no
Smed-arx_dd_Smed_v6_21801_0_1_SmedASXL_002703_SmedASXL_000870	Promoter (2-3kb)	2319	smed_chr1	58737456	58737856	5.21077	3.69772	6.19222	-2.29374	1.98178e-08	3.27378e-07	58737456	58737856	5.15455	3.25638	6.22328	-2.74162	1.45285e-11	4.64435e-10	Smed-arx_dd_Smed_v6_21801_0_1_SmedASXL_002703_SmedASXL_000870
SmedASXL_029631	3' UTR	-10893	smed_chr2	150909797	150910197	7.39598	5.97963	8.35055	-2.29342	2.49027e-17	1.53524e-15	150909789	150910189	7.47762	6.19401	8.39131	-2.10939	1.9282e-13	8.38043e-12	no
SmedASXL_082694	Intron (SmedASXL_030443/SmedASXL_030443.path1, intron 1 of 5)	4262	smed_chr1	63377979	63378379	5.09172	3.61528	6.06326	-2.2934	2.02089e-09	4.01466e-08	63377971	63378371	5.10343	3.55183	6.09496	-2.34012	3.00181e-09	6.04697e-08	no
SmedASXL_030946	Distal Intergenic	16737	smed_chr2	79651024	79651424	5.17746	3.70145	6.14889	-2.29309	2.75726e-09	5.34038e-08	79651024	79651424	5.1464	3.40334	6.18336	-2.55673	5.44887e-10	1.28296e-08	no
SmedASXL_010757	Promoter (<=1kb)	0	smed_chr2	171607774	171608174	8.24351	6.8272	9.19807	-2.29291	7.43478e-18	5.02373e-16	171607774	171608174	8.29026	6.92673	9.22916	-2.21361	3.26568e-15	1.93667e-13	SmedASXL_010757
SmedASXL_018107	Intron (SmedASXL_018107/SmedASXL_018107.path1, intron 4 of 8)	6598	smed_chr2	169940927	169941327	3.34671	1.50536	4.40427	-2.29247	0.000122154	0.000906588	169940927	169941327	3.5469	2.33726	4.43554	-1.65243	0.00126309	0.00771408	no
SmedASXL_000218	Promoter (<=1kb)	-606	smed_chr3	78808727	78809127	4.47307	2.89991	5.4701	-2.29244	4.27859e-07	5.47586e-06	78808727	78809127	4.43307	2.52089	5.50447	-1.63447	0.00717728	0.0347859	no
SmedASXL_024266	Promoter (<=1kb)	0	smed_chr1	9833832	9834232	7.93436	6.53027	8.88536	-2.29119	6.59758e-20	6.16461e-18	9833833	9834233	8.05289	6.91646	8.91499	-1.91609	1.11342e-11	3.61669e-10	no
SmedASXL_013218	Promoter (<=1kb)	-544	smed_chr1	131974174	131974574	6.06638	4.6178	7.03017	-2.29109	5.56975e-12	1.65091e-10	131974167	131974567	6.18248	5.00249	7.06059	-1.97739	2.17825e-10	5.54486e-09	no
SmedASXL_019439	5' UTR	12828	smed_chr1	75424561	75424961	3.58448	1.79491	4.63139	-2.29005	7.28952e-05	0.000573533	75424561	75424961	3.59651	1.71511	4.662	-2.49762	2.20301e-05	0.0002043	SmedASXL_019439
SmedASXL_042754	Promoter (<=1kb)	0	smed_chr2	132994723	132995123	5.65973	4.19238	6.62876	-2.2893	6.37836e-11	1.59927e-09	132994723	132995123	5.69957	4.25906	6.66108	-2.22954	3.01073e-10	7.45545e-09	no
SmedASXL_000448	Promoter (<=1kb)	0	smed_chr1	323414648	323415048	5.55677	4.09926	6.52307	-2.28888	5.817e-10	1.25807e-08	323414609	323415009	5.60496	4.3122	6.52162	-1.99746	4.98932e-07	6.52105e-06	no
SmedASXL_057602	Promoter (<=1kb)	741	smed_chr2	172481056	172481456	3.91393	2.23056	4.93751	-2.2878	3.7033e-05	0.000311582	172481056	172481456	4.18753	3.25749	4.96384	-1.3599	0.0023011	0.0130544	no
SmedASXL_018102	Intron (SmedASXL_023334/SmedASXL_023334.path1, intron 1 of 4)	-11398	smed_chr3	42014590	42014990	3.50745	1.82634	4.53051	-2.28753	6.65225e-05	0.000528644	42014590	42014990	3.5547	1.93717	4.56273	-2.05123	0.00032712	0.00231233	no
SmedASXL_009983	Intron (SmedASXL_074542/SmedASXL_074542.path1, intron 1 of 14)	-41086	smed_chr2	76603820	76604220	5.88226	4.4439	6.84316	-2.28741	6.50007e-12	1.90308e-10	76603822	76604222	5.99092	4.79989	6.87298	-1.93409	6.90375e-08	1.0588e-06	no
SmedASXL_004355	Promoter (<=1kb)	958	smed_chr2	94616793	94617193	6.53427	5.09712	7.49482	-2.2871	2.90646e-12	8.91315e-11	94616798	94617198	6.52828	4.94784	7.52715	-2.46118	5.4531e-14	2.63639e-12	no
SmedASXL_037050	Promoter (<=1kb)	0	smed_chr1	197202566	197202966	4.21092	2.6148	5.2137	-2.28689	1.36729e-06	1.5861e-05	197202566	197202966	4.32952	3.03511	5.24673	-1.9849	1.26587e-05	0.000124584	no
SmedASXL_046370	Promoter (<=1kb)	23	smed_chr1	47615926	47616326	5.75649	4.33808	6.71166	-2.28605	2.09014e-11	5.67494e-10	47615925	47616325	5.69581	3.89708	6.74465	-2.69818	6.17568e-14	2.93541e-12	no
SmedASXL_003345	Distal Intergenic	7540	smed_chr1	2936948	2937348	4.68753	3.14487	5.67676	-2.28582	1.54018e-07	2.15193e-06	2936952	2937352	4.66991	2.85553	5.72199	-2.53644	3.77235e-08	6.1182e-07	no
SmedASXL_017584	Intron (SmedASXL_017584/SmedASXL_017584.path1, intron 4 of 26)	17727	smed_chr2	71161310	71161710	5.79945	4.31611	6.77288	-2.28564	1.2469e-10	2.97069e-09	71161288	71161688	5.73325	3.83094	6.80276	-2.76747	1.8383e-13	8.03095e-12	no
SmedASXL_020847	Promoter (<=1kb)	0	smed_chr1	19741798	19742198	7.40894	5.96939	8.37018	-2.28559	8.13228e-13	2.68309e-11	19741807	19742207	7.46977	6.17235	8.38795	-2.0897	1.13439e-09	2.50593e-08	no
SmedASXL_024999	Promoter (1-2kb)	1596	smed_chr2	249419661	249420061	3.35047	1.4681	4.41614	-2.28533	0.000152712	0.00110861	249419661	249420061	3.44189	1.82691	4.4493	-2.04038	0.000375641	0.00262298	no
SmedASXL_028892	Promoter (<=1kb)	0	smed_chr1	146226728	146227128	4.47	2.94052	5.45579	-2.28483	1.86009e-07	2.53957e-06	146226728	146227128	4.54854	3.18345	5.4879	-2.0621	1.97304e-06	2.28779e-05	no
SmedASXL_082455	Promoter (<=1kb)	39	smed_chr4	45567803	45568203	5.15943	3.72533	6.11911	-2.28385	2.04957e-09	4.06177e-08	45567822	45568222	5.19487	3.63414	6.18874	-2.29475	3.24923e-08	5.32421e-07	no
SmedASXL_034804	Promoter (1-2kb)	-1826	smed_chr1	277534223	277534623	6.51391	5.0554	7.48048	-2.28261	8.69333e-11	2.12364e-09	277534231	277534631	6.52838	5.02576	7.50703	-2.37428	5.85048e-13	2.34592e-11	no
SmedASXL_010947	Exon (SmedASXL_010947/SmedASXL_010947.path1, exon 4 of 5)	6789	smed_chr1	271270186	271270586	4.8405	3.36909	5.81066	-2.282	1.35111e-08	2.30517e-07	271270243	271270643	4.72104	3.10576	5.72852	-2.40641	6.94328e-08	1.06358e-06	no
SmedASXL_037544	Promoter (<=1kb)	0	smed_chr1	263909322	263909722	6.0292	4.58024	6.9931	-2.28106	9.23448e-12	2.64221e-10	263909338	263909738	6.13172	4.99004	6.99578	-1.86421	6.71766e-08	1.03463e-06	no
SmedASXL_017458	Promoter (2-3kb)	2301	smed_chr2	69522017	69522417	4.40726	2.83421	5.40427	-2.28022	8.05943e-07	9.76181e-06	69522017	69522417	4.45456	2.94327	5.43554	-2.15748	3.49575e-06	3.85946e-05	SmedASXL_017458
SmedASXL_041452	Intron (SmedASXL_014802/SmedASXL_014802.path1, intron 4 of 16)	13664	smed_chr3	84159681	84160081	3.37566	1.64356	4.41022	-2.27977	0.000113315	0.000849688	84159681	84160081	3.40147	1.6399	4.44244	-2.17124	0.000206815	0.00152554	no
SmedASXL_078596	Promoter (1-2kb)	1366	smed_chr1	289167425	289167825	3.38781	1.5162	4.45138	-2.27933	0.000186281	0.0013301	289167425	289167825	3.49475	1.94738	4.4852	-2.03782	0.000372644	0.00260348	no
SmedASXL_063365	Intron (SmedASXL_069389/SmedASXL_069389.path1, intron 1 of 11)	-9863	smed_chr1	86622745	86623145	3.00208	0.996319	4.09056	-2.27896	0.000468368	0.00303614	86622745	86623145	3.18947	1.84696	4.1219	-1.57762	0.00385871	0.0204003	no
SmedASXL_008834	Intron (SmedASXL_069339/SmedASXL_069339.path1, intron 1 of 1)	14325	smed_chr2	101565256	101565656	4.55878	3.00477	5.55094	-2.27891	2.0478e-07	2.77526e-06	101565256	101565656	4.69317	3.47692	5.58412	-1.89348	6.27187e-06	6.54574e-05	no
SmedASXL_049263	Promoter (2-3kb)	-2501	smed_chr2	153622552	153622952	3.8338	2.20271	4.84511	-2.27761	3.3982e-05	0.000288962	153622538	153622938	4.08711	3.01388	4.92475	-1.55288	0.000981489	0.00615723	no
SmedASXL_082201	Promoter (<=1kb)	0	smed_chr1	18593598	18593998	4.85611	3.37562	5.82876	-2.27709	7.20762e-08	1.07641e-06	18593598	18593998	4.8846	3.40434	5.85719	-2.26295	1.11151e-07	1.63834e-06	no
SmedASXL_018153	Intron (SmedASXL_022335/SmedASXL_022335.path1, intron 1 of 1)	-5201	smed_chr2	202539059	202539459	5.03669	3.51722	6.01983	-2.27672	7.9123e-09	1.41346e-07	202539057	202539457	5.03478	3.37592	6.05267	-2.44534	2.62313e-09	5.35212e-08	no
SmedASXL_010435	Intron (SmedASXL_015981/SmedASXL_015981.path1, intron 14 of 29)	25100	smed_chr2	88472616	88473016	4.20769	2.65924	5.19842	-2.27629	4.88776e-06	5.08769e-05	88472616	88473016	4.36619	3.23547	5.22613	-1.773	0.00014955	0.00113786	no
SmedASXL_005247	Intron (SmedASXL_077424/SmedASXL_077424.path1, intron 1 of 1)	5942	smed_chr2	35901330	35901730	3.69415	1.98708	4.72313	-2.27554	5.06501e-05	0.000412935	35901330	35901730	3.77302	2.25449	4.75592	-2.13203	5.51582e-05	0.000466831	no
SmedASXL_052352	Promoter (<=1kb)	-622	smed_chr1	75327496	75327896	4.52942	3.00477	5.51394	-2.2753	2.55305e-07	3.39649e-06	75327498	75327898	4.54223	2.94278	5.54583	-2.30371	5.81986e-07	7.52278e-06	no
SmedASXL_074222	Promoter (1-2kb)	1696	smed_chr3	60984914	60985314	5.20386	3.77107	6.16316	-2.27528	2.22512e-08	3.63807e-07	60984907	60985307	5.25221	3.83618	6.20669	-2.22375	2.16117e-08	3.66922e-07	no
SmedASXL_024228	Promoter (<=1kb)	0	smed_chr1	217681464	217681864	4.79493	3.32926	5.7635	-2.27517	2.28351e-08	3.71829e-07	217681560	217681960	4.94074	3.89496	5.76728	-1.66332	2.06689e-05	0.000193159	no
SmedASXL_014042	Promoter (<=1kb)	0	smed_chr3	72335394	72335794	7.69307	6.3	8.64082	-2.27511	1.97466e-19	1.71137e-17	72335397	72335797	7.67803	6.12055	8.67107	-2.44419	1.9629e-17	1.69464e-15	no
SmedASXL_059801	Promoter (2-3kb)	2144	smed_chr1	282144775	282145175	5.67618	4.22231	6.64146	-2.2751	1.11826e-10	2.68023e-09	282144761	282145161	5.8423	4.77942	6.67579	-1.79478	1.85654e-07	2.62365e-06	no
SmedASXL_059406	Intron (SmedASXL_023981/SmedASXL_023981.path1, intron 1 of 12)	4470	smed_chr1	176347693	176348093	5.15737	3.66366	6.13363	-2.27456	2.70441e-09	5.24651e-08	176347698	176348098	5.17389	3.61537	6.1672	-2.37937	2.23148e-09	4.61985e-08	no
SmedASXL_003781	Promoter (2-3kb)	-2617	smed_chr1	66678205	66678605	3.49854	1.82634	4.51955	-2.27451	7.60149e-05	0.00059557	66678205	66678605	3.82814	3.00986	4.55002	-1.1665	0.00596612	0.0296402	no
SmedASXL_069545	Intron (SmedASXL_074897/SmedASXL_074897.path1, intron 1 of 1)	7510	smed_chr1	292509884	292510284	4.22307	2.64756	5.2207	-2.27375	2.67343e-06	2.9267e-05	292509881	292510281	4.59283	3.89374	5.24916	-1.03337	0.00445848	0.0230432	no
SmedASXL_019746	Promoter (1-2kb)	1801	smed_chr1	332202685	332203085	5.79045	4.36731	6.74699	-2.27306	1.09848e-11	3.09853e-10	332202685	332203085	5.65026	3.38692	6.77958	-3.16186	4.49482e-16	3.06687e-14	no
SmedASXL_077034	Promoter (1-2kb)	1291	smed_chr2	18453617	18454017	6.22736	4.83281	7.17555	-2.27284	8.53522e-13	2.80829e-11	18453586	18453986	6.33543	5.14291	7.21802	-1.96217	7.66917e-10	1.75685e-08	no
SmedASXL_028585	Promoter (<=1kb)	-163	smed_chr1	45175360	45175760	4.6523	3.13436	5.63504	-2.27247	2.96182e-07	3.88415e-06	45175408	45175808	4.63303	2.95109	5.65629	-2.45324	2.6772e-07	3.67909e-06	no
SmedASXL_015663	Promoter (<=1kb)	937	smed_chr1	215836473	215836873	5.07904	3.58386	6.05569	-2.27196	4.432e-09	8.24511e-08	215836449	215836849	5.182	3.92704	6.08618	-1.91752	4.65482e-06	5.00842e-05	SmedASXL_015663
SmedASXL_007723	Promoter (<=1kb)	0	smed_chr2	16721892	16722292	6.9855	5.32732	8.00323	-2.27188	3.68369e-05	0.000310042	16721892	16722292	7.06629	5.60874	8.0326	-2.29996	2.10725e-12	7.60189e-11	SmedASXL_007723
SmedASXL_001396	Promoter (<=1kb)	0	smed_chr1	1269086	1269486	4.53083	3.02225	5.51109	-2.2716	2.12209e-07	2.86297e-06	1269086	1269486	4.50567	2.75241	5.54484	-2.54848	8.86459e-08	1.33058e-06	SmedASXL_001396
SmedASXL_082694	Promoter (<=1kb)	481	smed_chr1	63381752	63382152	7.77534	6.38589	8.72202	-2.27069	5.51354e-19	4.33829e-17	63381752	63382152	7.86314	6.65111	8.75262	-2.0197	1.09401e-12	4.13576e-11	no
SmedASXL_021785	Promoter (2-3kb)	2082	smed_chr3	30165347	30165747	4.27902	2.72678	5.27072	-2.26987	1.05229e-06	1.24855e-05	30165347	30165747	4.21553	2.20774	5.30436	-2.76573	1.16665e-07		no
SmedASXL_012534	Intron (SmedASXL_069166/SmedASXL_069166.path1, intron 1 of 1)	-5167	smed_chr2	38150241	38150641	6.03217	4.61252	6.98771	-2.26979	1.437e-12	4.55874e-11	38150190	38150590	6.01293	4.52256	6.98828	-2.31411	1.22899e-11	3.96873e-10	no
SmedASXL_079042	Promoter (<=1kb)	218	smed_chr3	94776253	94776653	4.27441	2.79828	5.24587	-2.26839	1.32826e-06	1.54533e-05	94776388	94776788	4.45763	3.3258	5.31799	-1.76268	5.74522e-05	0.000483979	no
SmedASXL_013488	Promoter (1-2kb)	1180	smed_chr1	129824891	129825291	3.55701	1.7966	4.59773	-2.26802	8.34932e-05	0.000646195	129824891	129825291	3.73067	2.49811	4.62726	-1.6733	0.00083828	0.00534603	SmedASXL_013488
SmedASXL_078746	Intron (SmedASXL_012277/SmedASXL_012277.path1, intron 1 of 15)	8091	smed_chr3	117618911	117619311	5.82251	4.37478	6.78606	-2.26792	2.11202e-11	5.72785e-10	117618902	117619302	5.87845	4.49048	6.8247	-2.13547	2.08017e-08	3.54355e-07	no
SmedASXL_000032	Intron (SmedASXL_018610/SmedASXL_018610.path1, intron 1 of 1)	-5414	smed_chr2	77223036	77223436	4.91658	3.46463	5.88131	-2.2674	9.87212e-09	1.7239e-07	77223036	77223436	5.11831	4.14815	5.91268	-1.64208	6.85006e-06	7.09666e-05	no
SmedASXL_041802	Promoter (<=1kb)	60	smed_chr3	75507214	75507614	4.1839	2.56895	5.1913	-2.26727	2.55089e-06	2.80668e-05	75507214	75507614	4.26511	2.83496	5.22366	-2.09675	6.90664e-06	7.14391e-05	no
SmedASXL_050923	Promoter (1-2kb)	-1650	smed_chr2	165928013	165928413	5.5513	4.1068	6.51394	-2.26718	2.61754e-11	7.01923e-10	165928017	165928417	5.42013	3.18187	6.54583	-3.11638	4.21081e-15	2.44016e-13	no
SmedASXL_023620	Promoter (<=1kb)	0	smed_chr1	83406895	83407295	6.33008	4.93003	7.27989	-2.26705	3.57769e-13	1.24387e-11	83406896	83407296	6.41737	5.19762	7.30953	-2.01002	1.86802e-09	3.91529e-08	no
SmedASXL_080948	Promoter (<=1kb)	-938	smed_chr3	75106741	75107141	4.78014	3.33349	5.74338	-2.26591	8.4753e-08	1.2491e-06	75106741	75107141	4.7738	2.82137	5.8527	-2.09555	0.00101409	0.00633516	no
SmedASXL_028135	Promoter (<=1kb)	62	smed_chr4	18496963	18497363	3.51842	1.88405	4.53051	-2.26566	8.43178e-05	0.000651448	18496963	18497363	3.52612	1.78462	4.56273	-2.28623	7.90104e-05	0.000643389	no
Smed-arx_dd_Smed_v6_21801_0_1_SmedASXL_002703_SmedASXL_000870	Intron (SmedASXL_018587/SmedASXL_018587.path2, intron 38 of 38)	-5102	smed_chr1	58745277	58745677	3.24614	1.44559	4.29535	-2.2642	0.000214704	0.00151184	58745277	58745677	3.4081	2.11537	4.32476	-1.56616	0.00301342	0.0165198	Smed-arx_dd_Smed_v6_21801_0_1_SmedASXL_002703_SmedASXL_000870
SmedASXL_080461	Promoter (<=1kb)	0	smed_chr3	51536727	51537127	4.88826	3.40438	5.86184	-2.26415	1.85895e-08	3.08151e-07	51536719	51537119	4.79085	2.71131	5.8919	-2.92575	1.48934e-10	3.88116e-09	no
SmedASXL_078834	Promoter (<=1kb)	-467	smed_chr3	111285450	111285850	4.9732	3.49391	5.94553	-2.26336	8.13258e-09	1.44526e-07	111285445	111285845	5.01951	3.58847	5.97832	-2.1872	3.96231e-08	6.38548e-07	no
SmedASXL_022450	Promoter (<=1kb)	29	smed_chr4	3712444	3712844	3.63752	1.962	4.6593	-2.2622	3.51591e-05	0.000298123	3712444	3712844	3.65152	1.90088	4.69013	-2.39869	3.09401e-05	0.000278187	no
SmedASXL_033449	Promoter (1-2kb)	-1227	smed_chr1	66303542	66303942	4.33057	2.77162	5.32399	-2.26198	1.08501e-06	1.28418e-05	66303542	66303942	4.40784	3.00677	5.35796	-2.10163	4.24352e-06	4.60492e-05	no
SmedASXL_022862	Promoter (<=1kb)	611	smed_chr1	141715681	141716081	7.41085	6.00763	8.3616	-2.26126	2.2305e-14	9.1359e-13	141715678	141716078	7.56801	6.52276	8.39434	-1.77629	5.08773e-09	9.85026e-08	no
SmedASXL_046365	Promoter (<=1kb)	0	smed_chr3	85224876	85225276	6.29359	4.886	7.24562	-2.25832	2.79594e-11	7.44754e-10	85224874	85225274	6.305	4.86966	7.26503	-2.27257	3.3165e-11	9.79969e-10	no
SmedASXL_046441	Promoter (<=1kb)	0	smed_chr2	195251093	195251493	4.97128	3.4999	5.94142	-2.2578	8.80002e-09	1.55119e-07	195251093	195251493	4.83332	2.49115	5.97356	-2.16421	0.00134499	0.00813984	no
SmedASXL_059546	Intron (SmedASXL_069658/SmedASXL_069658.path1, intron 1 of 1)	-4473	smed_chr1	84838413	84838813	4.68573	3.22459	5.65304	-2.25777	8.17757e-08	1.20928e-06	84838418	84838818	4.72753	3.30855	5.68287	-2.12445	2.84733e-06	3.19359e-05	no
SmedASXL_010262	Promoter (<=1kb)	0	smed_chr2	189810245	189810645	6.75254	5.36492	7.69867	-2.25761	5.67593e-15	2.51889e-13	189810245	189810645	6.99391	6.14949	7.72909	-1.50883	4.70189e-08	7.4543e-07	SmedASXL_010262
SmedASXL_061408	Promoter (<=1kb)	97	smed_chr2	171342704	171343104	6.43918	5.00994	7.39747	-2.25728	4.09676e-13	1.40797e-11	171342720	171343120	6.41747	4.76564	7.43371	-2.54074	4.07323e-16	2.81707e-14	no
SmedASXL_024516	Promoter (<=1kb)	520	smed_chr1	92220417	92220817	3.5742	1.93648	4.5871	-2.25717	5.1458e-05	0.000418784	92220398	92220798	3.7822	2.71028	4.61932	-1.44582	0.00207163	0.0118991	no
SmedASXL_011237	Intron (SmedASXL_076215/SmedASXL_076215.path2, intron 1 of 5)	10343	smed_chr3	53012598	53012998	5.14307	3.6392	6.12207	-2.25617	1.54283e-07	2.15313e-06	53012598	53012998	5.19014	3.75806	6.14925	-2.204	3.64373e-07	4.8934e-06	no
SmedASXL_062440	Intron (SmedASXL_070949/SmedASXL_070949.path1, intron 1 of 1)	7821	smed_chr1	121088777	121089177	5.46491	4.04702	6.41993	-2.25605	1.54823e-10	3.63432e-09	121088752	121089152	5.8135	5.23347	6.39516	-0.917901	0.00341282	0.0183487	no
SmedASXL_052036	Intron (SmedASXL_055067/SmedASXL_055067.path1, intron 1 of 1)	-11392	smed_chr2	95695500	95695900	3.58156	1.96351	4.58972	-2.25601	5.05289e-05	0.000412087	95695500	95695900	3.60357	1.94091	4.62236	-2.15213	0.000136002	0.0010467	no
SmedASXL_048703	Promoter (<=1kb)	0	smed_chr1	329686299	329686699	10.7241	9.36844	11.6605	-2.25598	1.33206e-31	5.05761e-29	329686299	329686699	10.9645	10.1331	11.6931	-1.51544	8.26253e-11	2.27434e-09	no
SmedASXL_023633	Intron (SmedASXL_029930/SmedASXL_029930.path1, intron 18 of 19)	65503	smed_chr1	132924218	132924618	4.69257	3.16009	5.67914	-2.25497	1.7771e-07	2.43043e-06	132924218	132924618	4.74149	3.26472	5.71312	-2.14625	1.79139e-06	2.09632e-05	no
SmedASXL_073769	Promoter (<=1kb)	0	smed_chr2	250232582	250232982	3.77298	2.14137	4.78441	-2.25464	3.40533e-05	0.000289465	250232582	250232982	3.75331	1.89033	4.81518	-2.47109	1.07348e-05	0.000106894	no
SmedASXL_007944	Intron (SmedASXL_013828/SmedASXL_013828.path1, intron 3 of 15)	-5976	smed_chr2	46790717	46791117	3.72788	2.05377	4.74934	-2.25442	2.95802e-05	0.000255344	46790717	46791117	3.76704	2.11937	4.7823	-2.33111	4.28008e-05	0.000371536	no
SmedASXL_059246	Distal Intergenic	-4090	smed_chr2	54938545	54938945	7.40819	6.01668	8.35548	-2.25335	7.9829e-15	3.453e-13	54928723	54929123	10.048	10.5489	8.64248	1.83664	3.00561e-11	8.93306e-10	no
SmedASXL_074112	Promoter (2-3kb)	-2093	smed_chr3	43280391	43280791	8.4026	7.00894	9.35054	-2.25332	2.95196e-15	1.36843e-13	43280388	43280788	8.57517	7.56783	9.38566	-1.74135	8.37051e-10	1.9089e-08	no
SmedASXL_023890	Promoter (1-2kb)	-1382	smed_chr4	9511352	9511752	4.15897	2.65434	5.13817	-2.25251	2.19968e-06	2.45069e-05	9511352	9511752	4.18131	2.63699	5.17096	-2.20649	7.17297e-06	7.37999e-05	no
SmedASXL_008324	Promoter (1-2kb)	-1244	smed_chr1	83620790	83621190	3.57967	1.90895	4.60034	-2.2524	7.18907e-05	0.000566225	83620790	83621190	3.64352	2.11031	4.63028	-2.13154	0.000125277	0.000971224	no
SmedASXL_068366	Promoter (<=1kb)	0	smed_chr3	77762871	77763271	3.85905	2.30208	4.85196	-2.2516	1.52491e-05	0.000141489	77762871	77763271	3.87119	2.24099	4.88228	-2.12034	7.83203e-05	0.000637988	no
SmedASXL_074255	Promoter (<=1kb)	191	smed_chr2	129984566	129984966	6.04896	4.65095	6.99818	-2.25125	3.10319e-13	1.09159e-11	129984566	129984966	6.13688	4.91427	7.03005	-2.00872	3.17931e-10	7.83467e-09	SmedASXL_074255
SmedASXL_011879	Promoter (<=1kb)	77	smed_chr3	114548189	114548589	6.44925	5.02759	7.40536	-2.25077	1.16172e-12	3.735e-11	114548210	114548610	6.45665	4.93209	7.44115	-2.34418	6.99595e-12	2.34882e-10	no
SmedASXL_031570	Promoter (<=1kb)	146	smed_chr3	117711276	117711676	6.62979	5.22546	7.58087	-2.25063	5.23467e-14	2.03599e-12	117711299	117711699	6.61479	5.10793	7.59458	-2.39907	2.45234e-15	1.47851e-13	no
SmedASXL_035515	Promoter (<=1kb)	-3	smed_chr2	229157164	229157564	4.91398	3.44505	5.88345	-2.25011	6.44944e-08	9.71477e-07	229157164	229157564	4.89789	3.2417	5.91516	-2.39399	3.44059e-08	5.61241e-07	no
SmedASXL_034223	Promoter (<=1kb)	-65	smed_chr2	243654192	243654592	3.49503	1.7462	4.53324	-2.24958	0.000143433	0.00104793	243654192	243654592	3.81001	2.92342	4.56589	-1.22795	0.00450069	0.0232145	no
SmedASXL_068538	Intron (SmedASXL_015263/SmedASXL_015263.path1, intron 4 of 9)	-8255	smed_chr2	48008616	48009016	4.31939	2.76623	5.31133	-2.24842	1.48827e-06	1.71812e-05	48008616	48009016	4.28815	2.45872	5.3433	-2.53512	1.99275e-07	2.80067e-06	no
SmedASXL_011173	3' UTR	9674	smed_chr1	115787343	115787743	7.86804	6.49376	8.81018	-2.24771	6.36292e-19	4.94159e-17	115787345	115787745	7.95391	6.71826	8.85156	-2.05262	1.06662e-12	4.065e-11	no
SmedASXL_063987	Promoter (<=1kb)	933	smed_chr1	243572124	243572524	4.26387	2.74247	5.24753	-2.24768	1.24025e-06	1.44928e-05	243572124	243572524	4.34807	3.0063	5.28028	-2.05598	8.92636e-06	9.01229e-05	no
SmedASXL_063446	Intron (SmedASXL_076231/SmedASXL_076231.path1, intron 1 of 12)	14000	smed_chr2	166110817	166111217	5.25643	3.77882	6.2283	-2.24715	3.98916e-09	7.51278e-08	166110815	166111215	5.12878	2.86633	6.25798	-3.15877	6.68495e-13	2.63884e-11	no
SmedASXL_007816	Promoter (1-2kb)	1174	smed_chr1	12527920	12528320	5.32333	3.9003	6.27984	-2.24669	3.64425e-10	8.06386e-09	12528004	12528404	5.53187	4.53527	6.33776	-1.67898	2.36079e-06	2.6919e-05	SmedASXL_007816
SmedASXL_051567	Promoter (1-2kb)	1069	smed_chr3	1113273	1113673	4.59233	3.09892	5.56851	-2.24627	1.18897e-07	1.70199e-06	1113273	1113673	4.60953	3.06209	5.59999	-2.26991	2.50682e-07	3.46181e-06	no
SmedASXL_000481	Promoter (<=1kb)	0	smed_chr2	82118351	82118751	4.54354	3.05075	5.51955	-2.24473	1.92416e-07	2.61721e-06	82118351	82118751	4.62276	3.29685	5.55002	-2.03392	1.7299e-06	2.03091e-05	no
SmedASXL_036148	Promoter (<=1kb)	-596	smed_chr1	1739193	1739593	3.21615	1.381	4.27246	-2.24446	0.000253066	0.00175256	1739193	1739593	3.53082	2.60834	4.30364	-1.21019	0.0075109	0.0361735	no
Smed-PAX6-2_smed016899_SmedASXL_003306_SmedASXL_019743	Promoter (<=1kb)	-49	smed_chr3	9891148	9891548	5.85342	4.44532	6.80559	-2.24446	3.65915e-11	9.59724e-10	9891143	9891543	5.86722	4.42123	6.83028	-2.30019	4.41723e-11	1.26974e-09	Smed-PAX6-2_smed016899_SmedASXL_003306_SmedASXL_019743
SmedASXL_041207	Promoter (2-3kb)	2902	smed_chr2	198137978	198138378	4.33792	2.85468	5.31133	-2.24418	6.56836e-07	8.12805e-06	198137978	198138378	4.37899	2.92858	5.3433	-2.19454	1.69079e-06	1.98776e-05	no
SmedASXL_042468	Promoter (1-2kb)	1304	smed_chr3	29110823	29111223	3.95518	2.33424	4.96404	-2.24377	9.93323e-06	9.66651e-05	29110823	29111223	4.29447	3.51734	4.99466	-1.18912	0.00290489		no
SmedASXL_013252	Distal Intergenic	-6043	smed_chr2	203401014	203401414	6.61171	5.1865	7.56884	-2.24366	5.60962e-11	1.42293e-09	203401020	203401420	6.60176	5.02233	7.60038	-2.48671	6.21637e-17	4.86355e-15	no
SmedASXL_012237	Promoter (2-3kb)	-2321	smed_chr2	192032056	192032456	4.29607	2.80188	5.27246	-2.24365	1.70749e-06	1.94579e-05	192032056	192032456	4.41957	3.22292	5.30364	-1.81758	3.98701e-05	0.000348119	SmedASXL_012237
SmedASXL_030569	Promoter (1-2kb)	-1113	smed_chr2	4785011	4785411	6.47385	5.06774	7.42545	-2.24347	8.42238e-13	2.77498e-11	4785007	4785407	6.46579	4.91307	7.45761	-2.42245	8.1431e-13	3.17982e-11	no
SmedASXL_023067	Promoter (<=1kb)	0	smed_chr1	76851574	76851974	4.33014	2.83585	5.30655	-2.24334	8.11625e-07	9.81947e-06	76851574	76851974	4.37509	2.93046	5.33776	-2.18651	2.03937e-06	2.35609e-05	no
SmedASXL_038716	Promoter (<=1kb)	691	smed_chr2	210373349	210373749	4.53086	3.04328	5.50545	-2.24288	6.59992e-07	8.16053e-06	210373349	210373749	4.60424	3.24886	5.54064	-2.03582	5.77424e-06	6.06379e-05	no
SmedASXL_004375	Promoter (<=1kb)	0	smed_chr2	11894394	11894794	5.40524	3.9773	6.36316	-2.24199	3.10861e-10	6.94285e-09	11894388	11894788	5.37547	3.70751	6.3955	-2.49596	4.50332e-11	1.2901e-09	no
SmedASXL_012176	Intron (SmedASXL_057354/SmedASXL_057354.path4, intron 1 of 3)	5083	smed_chr2	236116285	236116685	4.07998	2.57092	5.06037	-2.24154	3.89747e-06	4.12328e-05	236116257	236116657	4.32625	3.37556	5.11195	-1.45605	0.000708511	0.00461587	no
SmedASXL_078907	Intron (SmedASXL_066810/SmedASXL_066810.path1, intron 1 of 8)	16719	smed_chr1	244228501	244228901	3.22016	1.42054	4.26919	-2.2412	0.000247965	0.00172072	244228501	244228901	3.28669	1.64786	4.29985	-2.08388	0.000424065	0.00292649	no
SmedASXL_018529	Distal Intergenic	-14506	smed_chr3	24663718	24664118	4.03007	2.47684	5.02203	-2.24085	1.64444e-05	0.000151123	24663718	24664118	4.19494	3.08049	5.04869	-1.63769	0.000626161	0.00414101	no
SmedASXL_009371	3' UTR	-5910	smed_chr3	99012543	99012943	4.60147	3.12663	5.57258	-2.24056	1.57114e-07	2.18924e-06	99012543	99012943	4.64346	3.21165	5.60248	-2.16228	7.39938e-07	9.3542e-06	no
SmedASXL_037128	Promoter (<=1kb)	0	smed_chr2	85271142	85271542	3.10797	1.26033	4.1668	-2.24043	0.00036658	0.00243572	85271142	85271542	3.13273	1.25148	4.19818	-2.21596	0.000406171	0.00281756	no
SmedASXL_060375	Promoter (<=1kb)	-757	smed_chr4	2000039	2000439	4.51969	3.00018	5.50285	-2.23854	1.49752e-06	1.72796e-05	2000003	2000403	4.37514	1.99338	5.52061	-3.02122	8.08552e-09	1.50459e-07	no
SmedASXL_062875	Promoter (<=1kb)	15	smed_chr2	57677398	57677798	4.26495	2.77248	5.24087	-2.23701	1.12153e-06	1.32023e-05	57677398	57677798	4.23591	2.49423	5.27256	-2.47283	1.4235e-06	1.7011e-05	no
SmedASXL_046174	Promoter (<=1kb)	0	smed_chr3	110824693	110825093	3.79074	2.15663	4.80277	-2.23623	2.26731e-05	0.00020124	110824693	110825093	4.03668	3.0629	4.83266	-1.48863	0.000922212	0.00582858	no
SmedASXL_046441	3' UTR	3452	smed_chr2	195247554	195247954	5.054	3.59814	6.01983	-2.23519	3.33052e-08	5.23086e-07	195247554	195247954	5.06294	3.51832	6.05267	-2.3035	9.5132e-09	1.75101e-07	no
SmedASXL_008128	Promoter (1-2kb)	1825	smed_chr2	238304224	238304624	7.55542	6.15259	8.50606	-2.23472	1.24474e-12	3.97518e-11	238304217	238304617	7.96187	7.38854	8.53902	-1.02355	0.000128301	0.000993147	no
SmedASXL_005220	Promoter (<=1kb)	0	smed_chr3	19562745	19563145	3.70353	2.03739	4.72313	-2.23468	3.44602e-05	0.000292716	19562745	19563145	3.86863	2.66283	4.75592	-1.60701	0.00142444	0.00858386	SmedASXL_005220
SmedASXL_072302	Promoter (<=1kb)	-119	smed_chr1	183208334	183208734	4.62122	3.1655	5.58701	-2.23398	8.5103e-07	1.02501e-05	183208334	183208734	4.5555	2.67185	5.62142	-2.59845	5.04205e-08	7.95879e-07	no
SmedASXL_035159	Promoter (<=1kb)	0	smed_chr1	2293368	2293768	6.81393	5.45118	7.75258	-2.23395	2.32989e-13	8.28097e-12	2293363	2293763	6.85276	5.51954	7.7823	-2.17992	6.30855e-14	2.99297e-12	no
SmedASXL_008589	Promoter (<=1kb)	97	smed_chr4	36701024	36701424	6.05176	4.65464	7.00071	-2.23377	3.89372e-12	1.17747e-10	36701044	36701444	6.44912	5.83857	7.0509	-1.03436	0.000540694	0.00362856	SmedASXL_008589
SmedASXL_077379	Promoter (<=1kb)	-889	smed_chr2	79540547	79540947	4.463	3.01007	5.42801	-2.23335	3.96015e-07	5.10381e-06	79540547	79540947	4.27844	1.57859	5.46058	-3.24964	5.24924e-09	1.01397e-07	no
SmedASXL_039487	Promoter (<=1kb)	269	smed_chr3	37178209	37178609	5.9129	4.54532	6.85302	-2.23315	6.14367e-12	1.80548e-10	37178202	37178602	6.0377	4.86636	6.91268	-1.94558	5.0377e-10	1.19726e-08	no
SmedASXL_038317	Promoter (<=1kb)	134	smed_chr3	9537217	9537617	4.03612	2.46916	5.03159	-2.23254	6.01997e-06	6.15638e-05	9537217	9537617	4.12893	2.78101	5.06304	-1.97646	3.60767e-05	0.000319616	no
SmedASXL_042639	Promoter (<=1kb)	671	smed_chr3	90554703	90555103	4.36839	2.8632	5.34774	-2.23249	8.34554e-07	1.0077e-05	90554703	90555103	4.35415	2.67126	5.37762	-2.40377	8.54136e-07	1.06377e-05	no
SmedASXL_022406	Distal Intergenic	11884	smed_chr1	317534890	317535290	5.1378	3.65248	6.11177	-2.23152	1.25024e-08	2.1515e-07	317534891	317535291	5.15317	3.60071	6.14493	-2.30773	2.16533e-08	3.67382e-07	no
SmedASXL_062537	Intron (SmedASXL_043491/SmedASXL_043491.path1, intron 1 of 5)	7886	smed_chr2	172982862	172983262	5.39839	3.91062	6.37304	-2.23152	2.85806e-08	4.55461e-07	172982854	172983254	5.31751	3.299	6.40822	-2.90432	1.15479e-11	3.73388e-10	no
SmedASXL_020567	Promoter (2-3kb)	-2570	smed_chr3	37556772	37557172	4.60849	3.14968	5.57514	-2.23132	1.65198e-07	2.28942e-06	37556772	37557172	4.59785	2.97287	5.60768	-2.32805	2.41218e-07	3.34934e-06	no
SmedASXL_012373	Promoter (<=1kb)	480	smed_chr4	5434156	5434556	5.04903	3.63766	6.00215	-2.23123	4.03577e-09	7.58928e-08	5434224	5434624	5.17077	4.11428	6.00168	-1.76365	1.51062e-06	1.79422e-05	no
SmedASXL_055084	Promoter (<=1kb)	-666	smed_chr1	74691300	74691700	4.45025	2.98855	5.41772	-2.2308	4.35933e-07	5.57622e-06	74691300	74691700	4.35003	2.28514	5.44865	-2.76739	5.66183e-08	8.88187e-07	no
SmedASXL_007643	Distal Intergenic	-6029	smed_chr1	26306467	26306867	4.952	3.4597	5.92788	-2.23075	1.27159e-07	1.80514e-06	26306467	26306867	4.90306	3.0582	5.96133	-2.66043	5.95935e-10	1.39154e-08	no
SmedASXL_043666	Promoter (<=1kb)	0	smed_chr2	208665887	208666287	5.86188	4.45602	6.8134	-2.23007	8.46433e-11	2.07445e-09	208665886	208666286	5.93797	4.66889	6.84686	-2.00464	1.41297e-07	2.03657e-06	no
SmedASXL_049569	Promoter (<=1kb)	-515	smed_chr1	140346042	140346442	5.22518	3.79924	6.18252	-2.22993	4.05074e-09	7.60547e-08	140346042	140346442	5.26716	3.86907	6.2164	-2.15745	2.32763e-08	3.92297e-07	no
SmedASXL_020908	Intron (SmedASXL_049045/SmedASXL_049045.path1, intron 1 of 1)	-10597	smed_chr1	284915678	284916078	3.74251	1.06259	4.92261	-2.22961	0.00165564	0.00933812	284915678	284916078	3.83776	1.64328	4.95698	-2.8145	1.34392e-06	1.61666e-05	no
SmedASXL_054772	Intron (SmedASXL_053758/SmedASXL_053758.path2, intron 1 of 1)	3209	smed_chr3	116367644	116368044	4.29813	2.81155	5.27246	-2.2291	2.83276e-06	3.08559e-05	116367584	116367984	4.54764	3.05775	5.52286	-2.25316	6.06595e-07	7.82746e-06	no
SmedASXL_029800	Promoter (<=1kb)	605	smed_chr3	75657264	75657664	3.83302	2.25264	4.83187	-2.22855	2.33442e-05	0.000206659	75657253	75657653	3.93495	2.66509	4.84411	-1.72633	0.000681476	0.0044592	no
SmedASXL_024102	Promoter (<=1kb)	0	smed_chr2	186498517	186498917	9.05631	7.70055	9.99284	-2.22842	4.54726e-20	4.36829e-18	186498517	186498917	9.12646	7.88971	10.0245	-2.07243	1.46591e-17	1.31013e-15	no
SmedASXL_005322	Promoter (<=1kb)	-69	smed_chr2	181349645	181350045	6.2144	4.79771	7.16908	-2.22794	1.63183e-09	3.29387e-08	181349647	181350047	6.20441	4.64238	7.19862	-1.93441	0.000819412	0.00523755	no
SmedASXL_043690	Promoter (<=1kb)	247	smed_chr1	75905377	75905777	4.43527	3.0108	5.3922	-2.2276	7.67475e-07	9.36155e-06	75905377	75905777	4.43416	2.88891	5.42406	-2.24184	1.17578e-06	1.42997e-05	no
Smed-hesl-1_SmedASXL_019620	Intron (SmedASXL_048384/SmedASXL_048384.path1, intron 1 of 1)	-3880	smed_chr3	30360226	30360626	4.72504	3.3058	5.68046	-2.22736	7.46151e-08	1.11064e-06	30360226	30360626	4.62166	2.60189	5.71258	-2.76723	3.24965e-09		no
SmedASXL_016327	Promoter (1-2kb)	1134	smed_chr2	52681149	52681549	5.0638	3.64556	6.01892	-2.2272	1.78437e-08	2.97023e-07	52681145	52681545	4.97654	3.05348	6.04999	-2.71796	1.68614e-10	4.35821e-09	no
SmedASXL_032434	Promoter (<=1kb)	0	smed_chr2	153643842	153644242	5.57294	4.15109	6.5291	-2.22706	1.49179e-10	3.51216e-09	153643850	153644250	5.60613	4.18449	6.56224	-2.17432	3.40985e-08	5.56942e-07	no
SmedASXL_069713	Promoter (1-2kb)	1104	smed_chr4	9519901	9520301	7.04421	5.47691	8.03976	-2.22624	1.75413e-05	0.000160209	9519907	9520307	7.13779	5.78786	8.07252	-2.17602	8.67065e-11	2.37666e-09	no
SmedASXL_014597	Intron (SmedASXL_077238/SmedASXL_077238.path1, intron 1 of 1)	9600	smed_chr1	328508812	328509212	5.30176	3.88416	6.2567	-2.22613	7.20801e-10	1.53122e-08	328508809	328509209	5.21882	3.31037	6.28951	-2.72039	3.98877e-11	1.1518e-09	no
SmedASXL_025155	Promoter (<=1kb)	177	smed_chr2	172483127	172483527	4.0376	2.50639	5.02385	-2.22598	5.2866e-06	5.46716e-05	172483127	172483527	4.20303	3.09565	5.05407	-1.67847	0.000309569	0.00219974	no
SmedASXL_044802	Promoter (<=1kb)	634	smed_chr3	108434891	108435291	5.02477	3.58484	5.98612	-2.22558	2.13913e-07	2.88432e-06	108434891	108435291	4.9495	3.0408	6.02023	-2.70363	1.07125e-09	2.38094e-08	no
SmedASXL_011633	Promoter (<=1kb)	0	smed_chr2	51031891	51032291	6.73364	5.37083	7.67231	-2.22555	5.40747e-12	1.6048e-10	51031885	51032285	6.92377	5.98699	7.70316	-1.58173	3.71023e-06	4.07147e-05	no
SmedASXL_045535	Promoter (<=1kb)	0	smed_chr2	256733375	256733775	7.99515	6.3461	9.01074	-2.22501	8.33783e-05	0.000645858	256733372	256733772	8.15809	6.96094	9.04233	-1.97501	8.62578e-10	1.96182e-08	no
SmedASXL_056865	5' UTR	3146	smed_chr2	16588346	16588746	4.43467	2.89913	5.42204	-2.22482	2.14586e-06	2.39699e-05	16588352	16588752	4.43047	2.73801	5.45613	-2.41661	4.9854e-07	6.51928e-06	no
SmedASXL_013735	Promoter (2-3kb)	-2235	smed_chr1	41322357	41322757	3.56232	1.96351	4.56576	-2.22465	6.80842e-05	0.000539621	41322357	41322757	3.5336	1.65243	4.59904	-2.43484	3.90812e-05	0.000342528	no
SmedASXL_063806	Promoter (<=1kb)	-159	smed_chr1	263090715	263091115	4.8136	3.42506	5.76001	-2.22407	1.15984e-07	1.66327e-06	263090715	263091115	4.82246	3.35779	5.79075	-2.19917	1.20809e-07	1.76839e-06	no
SmedASXL_047214	Intron (SmedASXL_009446/SmedASXL_009446.path1, intron 15 of 32)	42329	smed_chr4	16154041	16154441	4.50914	2.98708	5.49298	-2.22406	5.54898e-07	6.95659e-06	16154058	16154458	4.78279	3.92655	5.52387	-1.27425	0.00189208	0.0109972	no
SmedASXL_055662	Promoter (<=1kb)	0	smed_chr1	255052883	255053283	4.88114	3.45849	5.83754	-2.22378	2.64673e-08	4.26033e-07	255052761	255053161	4.84924	3.53514	5.77276	-2.06943	4.57571e-07	6.01765e-06	no
SmedASXL_038643	Intron (SmedASXL_062223/SmedASXL_062223.path1, intron 8 of 11)	6416	smed_chr1	150726735	150727135	3.87606	2.26555	4.88238	-2.2232	1.90475e-05	0.000172647	150726735	150727135	3.92145	2.36623	4.91392	-2.1024	9.41912e-05	0.000752048	no
SmedASXL_047852	Promoter (<=1kb)	-200	smed_chr4	3431739	3432139	7.55405	5.77689	8.59835	-2.22318	0.000276514	0.00190173	3431738	3432138	7.73387	6.50612	8.6288	-2.02118	3.57952e-11	1.05035e-09	no
SmedASXL_046498	Promoter (<=1kb)	-164	smed_chr3	124848	125248	8.44548	7.08065	9.38477	-2.22315	1.99167e-15	9.39658e-14	124848	125248	8.54223	7.38691	9.41135	-1.93276	3.33092e-10	8.17654e-09	no
SmedASXL_055532	Promoter (1-2kb)	1032	smed_chr1	71645574	71645974	3.77779	2.15663	4.7867	-2.22276	2.33754e-05	0.000206859	71645574	71645974	3.90922	2.64099	4.81783	-1.86311	0.000197471	0.00146513	no
SmedASXL_023786	Intron (SmedASXL_037846/SmedASXL_037846.path2, intron 1 of 7)	3036	smed_chr2	4808883	4809283	5.15867	3.76568	6.1064	-2.22237	1.74504e-08	2.91194e-07	4808883	4809283	5.48194	4.7873	6.13564	-1.15834	0.000512341	0.0034549	no
SmedASXL_069313	Promoter (<=1kb)	0	smed_chr3	75519963	75520363	5.9956	4.35356	7.00952	-2.22051	8.11682e-05	0.000630371	75519942	75520342	6.07658	4.0911	7.16147	-2.88849	9.89923e-16	6.31312e-14	no
SmedASXL_027780	Promoter (<=1kb)	0	smed_chr2	146017461	146017861	4.69209	3.24939	5.65421	-2.21913	4.90378e-07	6.20298e-06	146017461	146017861	4.73281	3.32007	5.68633	-2.16422	2.14508e-07	3.00312e-06	no
SmedASXL_036334	Promoter (<=1kb)	910	smed_chr1	331048426	331048826	6.2885	4.89414	7.23664	-2.21837	2.70735e-11	7.23572e-10	331048430	331048830	6.48795	5.5474	7.26906	-1.58221	5.22785e-06	5.53581e-05	no
SmedASXL_038310	Promoter (<=1kb)	235	smed_chr1	313769248	313769648	4.11096	2.63269	5.08301	-2.21786	8.78089e-06	8.66139e-05	313769248	313769648	4.06537	2.2567	5.11627	-2.5586	1.37173e-06	1.64601e-05	no
SmedASXL_004878	Intron (SmedASXL_072399/SmedASXL_072399.path1, intron 7 of 7)	-3462	smed_chr1	146259972	146260372	4.70153	3.27438	5.65922	-2.21723	8.576e-08	1.26239e-06	146259972	146260372	4.63175	2.77628	5.69213	-2.66455	5.29034e-09	1.02036e-07	no
SmedASXL_019073	Promoter (2-3kb)	-2634	smed_chr4	35165207	35165607	4.84526	3.42684	5.80043	-2.21716	4.79023e-08	7.34973e-07	35165207	35165607	4.75378	2.80592	5.83184	-2.76066	5.02059e-10	1.19655e-08	no
SmedASXL_052565	Promoter (<=1kb)	478	smed_chr1	271076384	271076784	7.06402	5.49789	8.05928	-2.21714	2.12662e-05	0.000190424	271076393	271076793	6.97649	4.8222	8.08955	-3.09764	1.46865e-19	1.80957e-17	no
SmedASXL_074110	Intron (SmedASXL_041740/SmedASXL_041740.path1, intron 1 of 1)	18216	smed_chr1	138212243	138212643	4.02915	2.48789	5.01801	-2.21699	7.36468e-06	7.36161e-05	138212243	138212643	4.13876	2.87077	5.0473	-1.89045	6.7911e-05	0.000561654	no
SmedASXL_036660	Promoter (2-3kb)	-2065	smed_chr3	74106975	74107375	3.19239	1.35479	4.24919	-2.21655	0.000309602	0.00210209	74106975	74107375	3.34965	2.00677	4.28221	-1.73083	0.00143861	0.00865483	no
SmedASXL_066636	Promoter (<=1kb)	33	smed_chr1	65212123	65212523	6.61763	4.81964	7.66631	-2.21612	0.000338572	0.00227234	65212124	65212524	6.60956	4.62607	7.69409	-2.91032	7.20939e-16	4.69202e-14	no
SmedASXL_025797	Promoter (1-2kb)	1693	smed_chr4	46634462	46634862	5.52714	4.11318	6.48102	-2.21599	2.46388e-09	4.81897e-08	46634467	46634867	5.82835	5.08503	6.50998	-1.30259	7.83221e-05	0.000637988	no
SmedASXL_067186	Promoter (1-2kb)	1044	smed_chr4	2109734	2110134	5.44251	4.0067	6.40268	-2.21508	1.05042e-09	2.1792e-08	2109708	2110108	5.41045	3.87232	6.3985	-2.30085	1.16903e-08	2.1074e-07	no
SmedASXL_041506	Promoter (<=1kb)	0	smed_chr2	151596233	151596633	3.9799	2.50197	4.95186	-2.21465	2.19761e-05	0.000196072	151596233	151596633	4.02618	2.61068	4.98052	-2.06277	3.77418e-05	0.000332626	no
SmedASXL_022074	Promoter (<=1kb)	453	smed_chr3	34788697	34789097	4.1545	2.6258	5.14008	-2.21423	3.26462e-06	3.50178e-05	34788708	34789108	4.35018	3.2766	5.18796	-1.58783	0.000344059	0.00241976	no
SmedASXL_056665	Promoter (2-3kb)	-2364	smed_chr2	151882018	151882418	4.77205	3.35952	5.72552	-2.21415	1.12983e-07	1.62608e-06	151881984	151882384	4.98316	4.15748	5.70884	-1.36238	0.000188773	0.0014047	no
SmedASXL_037269	Promoter (<=1kb)	0	smed_chr3	82288783	82289183	5.77387	4.39155	6.71843	-2.21343	3.43288e-11	9.09353e-10	82288784	82289184	5.6612	3.62799	6.75444	-2.8902	3.93204e-14	1.93792e-12	no
SmedASXL_046686	3' UTR	3901	smed_chr1	296670146	296670546	4.35976	2.88665	5.33038	-2.21275	7.52084e-07	9.19257e-06	296670146	296670546	4.4839	3.30191	5.36273	-1.88562	1.58469e-05	0.000152474	no
SmedASXL_016109	Promoter (<=1kb)	0	smed_chr1	267790800	267791200	4.36285	2.87246	5.33821	-2.21267	1.15073e-06	1.35326e-05	267790807	267791207	4.39777	2.85407	5.38727	-2.1422	1.16185e-05	0.00011506	no
SmedASXL_072494	Intron (SmedASXL_018587/SmedASXL_018587.path2, intron 38 of 38)	15090	smed_chr1	58841447	58841847	4.53125	3.07504	5.49718	-2.21081	3.26094e-07	4.24153e-06	58841447	58841847	4.37766	1.95207	5.52873	-3.12795	1.53727e-09	3.29275e-08	no
SmedASXL_013687	Promoter (<=1kb)	938	smed_chr2	54398423	54398823	8.28605	6.94067	9.21938	-2.20978	2.88236e-17	1.76333e-15	54398430	54398830	8.38339	7.23309	9.25065	-1.92784	9.27617e-11	2.52356e-09	SmedASXL_013687
SmedASXL_038126	Promoter (<=1kb)	257	smed_chr1	174606177	174606577	5.09852	3.70946	6.04509	-2.20974	1.42055e-08	2.4116e-07	174606199	174606599	5.11359	3.5108	6.11801	-2.3643	6.88596e-09	1.29755e-07	no
SmedASXL_019250	Intron (SmedASXL_046542/SmedASXL_046542.path1, intron 1 of 4)	3177	smed_chr2	11869824	11870224	5.29344	3.86995	6.25008	-2.20871	9.3142e-10	1.95263e-08	11869824	11870224	5.26951	3.63414	6.28184	-2.38919	5.5023e-09	1.05803e-07	no
SmedASXL_027863	Promoter (<=1kb)	0	smed_chr4	4581685	4582085	5.86872	4.50094	6.8089	-2.20869	1.91046e-11	5.21669e-10	4581706	4582106	6.04164	5.00298	6.86524	-1.74777	8.47042e-08	1.27518e-06	no
SmedASXL_022235	Promoter (<=1kb)	-420	smed_chr2	40425645	40426045	5.09273	3.67763	6.04694	-2.20799	8.09213e-09	1.44021e-07	40425647	40426047	5.24978	4.19293	6.08083	-1.72677	3.24818e-06	3.60653e-05	no
SmedASXL_033351	Promoter (<=1kb)	485	smed_chr2	108307411	108307811	3.67694	2.151	4.66179	-2.20795	5.16208e-05	0.000419562	108307411	108307811	3.96115	3.12327	4.69303	-1.09919	0.00883137	0.0415338	no
SmedASXL_001894	Intron (SmedASXL_043043/SmedASXL_043043.path1, intron 3 of 6)	-25283	smed_chr1	273371120	273371520	3.87669	2.40312	4.84744	-2.20783	2.40025e-05	0.000211938	273371120	273371520	3.78071	1.70751	4.88071	-2.65237	3.24406e-06	3.60476e-05	SmedASXL_001894
SmedASXL_078160	Intron (SmedASXL_016870/SmedASXL_016870.path1, intron 13 of 13)	21582	smed_chr1	251915804	251916204	8.2621	6.89853	9.201	-2.20774	1.24356e-13	4.63332e-12	251915804	251916204	8.2936	6.93281	9.23166	-2.20688	2.63316e-13	1.12109e-11	no
SmedASXL_080379	Promoter (<=1kb)	222	smed_chr1	143319714	143320114	5.78785	4.41248	6.73032	-2.20734	1.20876e-11	3.38567e-10	143319674	143320074	5.69382	4.08178	6.70051	-2.44734	8.30491e-12	2.75549e-10	no
SmedASXL_013711	Promoter (<=1kb)	-28	smed_chr1	75122430	75122830	7.54746	6.19355	8.48342	-2.20712	4.44752e-15	1.99596e-13	75122430	75122830	7.53966	6.05096	8.51455	-2.37536	2.52267e-18	2.53084e-16	SmedASXL_013711
SmedASXL_078209	Exon (SmedASXL_018312/SmedASXL_018312.path1, exon 20 of 31)	-6945	smed_chr1	256211908	256212308	4.79603	3.3921	5.74699	-2.20693	5.57955e-08	8.49541e-07	256211908	256212308	4.76328	3.11119	5.77958	-2.43856	1.15613e-08	2.08712e-07	no
SmedASXL_074676	Promoter (<=1kb)	0	smed_chr2	184347520	184347920	5.07562	3.64756	6.03358	-2.20484	1.29179e-08	2.21662e-07	184347556	184347956	5.09385	3.59229	6.07223	-2.33355	1.46221e-08		SmedASXL_074676
SmedASXL_072983	Promoter (1-2kb)	-1379	smed_chr1	239788272	239788672	4.44435	3.01462	5.40278	-2.20442	2.76232e-06	3.01849e-05	239788272	239788672	4.39004	2.61537	5.43381	-2.53998	9.8201e-08	1.46019e-06	no
SmedASXL_047457	Exon (SmedASXL_000685/SmedASXL_000685.path1, exon 8 of 24)	-13003	smed_chr4	3378251	3378651	3.28656	1.48133	4.33675	-2.2029	0.00025321	0.00175305	3378251	3378651	3.43868	2.10786	4.36748	-1.75597	0.00104703	0.00651364	no
SmedASXL_022265	Promoter (<=1kb)	0	smed_chr4	1093690	1094090	6.7815	5.41207	7.72218	-2.2023	4.86701e-13	1.64949e-11	1093676	1094076	6.84332	5.58195	7.74965	-2.04473	1.79733e-09	3.78587e-08	no
SmedASXL_079587	Intron (SmedASXL_066302/SmedASXL_066302.path1, intron 1 of 16)	-26497	smed_chr3	57020189	57020589	7.03433	5.32472	8.06387	-2.20221	0.000209435	0.00147743	57020191	57020591	7.15443	5.79489	8.0921	-2.17255	4.3623e-10	1.04654e-08	no
SmedASXL_022772	Exon (SmedASXL_019299/SmedASXL_019299.path1, exon 2 of 12)	-5452	smed_chr1	9906144	9906544	3.50376	1.85387	4.51955	-2.20187	9.04867e-05	0.000693731	9906144	9906544	3.45756	1.42892	4.55002	-2.51848	3.54199e-05	0.000314235	no
SmedASXL_042817	Intron (SmedASXL_042775/SmedASXL_042775.path1, intron 1 of 15)	7916	smed_chr1	288320428	288320828	3.70164	2.0787	4.71098	-2.20119	5.02689e-05	0.000410368	288320428	288320828	3.66774	1.71947	4.74587	-2.55912	1.58285e-05	0.000152355	no
SmedASXL_070531	Promoter (<=1kb)	0	smed_chr2	76734686	76735086	4.46513	3.00934	5.43094	-2.1985	5.33748e-07	6.71254e-06	76734686	76735086	4.67284	3.70999	5.46398	-1.51089	0.000162112	0.00122353	SmedASXL_070531
SmedASXL_009946	Promoter (<=1kb)	-15	smed_chr2	128269011	128269411	4.05885	2.50536	5.05088	-2.1979	6.48237e-06	6.57189e-05	128269011	128269411	4.06482	2.40818	5.08219	-2.25028	1.45329e-05	0.000141439	no
SmedASXL_066341	Promoter (1-2kb)	-1049	smed_chr1	127203196	127203596	5.37781	3.94616	6.3368	-2.19769	8.49862e-09	1.50249e-07	127203195	127203595	5.45626	4.2101	6.35748	-2.00091	5.41358e-08	8.50294e-07	no
SmedASXL_014281	Exon (SmedASXL_014281/SmedASXL_014281.path1, exon 4 of 7)	3469	smed_chr3	117177610	117178010	8.38057	7.0537	9.30812	-2.19769	1.42415e-18	1.06124e-16	117177614	117178014	8.45049	7.22625	9.34422	-2.05707	8.56147e-16	5.54355e-14	no
SmedASXL_072683	Intron (SmedASXL_054396/SmedASXL_054396.path1, intron 1 of 8)	7159	smed_chr3	78789082	78789482	4.10765	2.63766	5.07741	-2.19691	4.08625e-06	4.31346e-05	78789082	78789482	4.04206	2.14909	5.10978	-2.44576	4.13865e-06	4.5046e-05	no
SmedASXL_011707	Intron (SmedASXL_053904/SmedASXL_053904.path1, intron 1 of 12)	9805	smed_chr1	130718060	130718460	4.22233	2.71092	5.20334	-2.19644	3.66774e-06	3.89748e-05	130718060	130718460	4.15227	2.16431	5.2376	-2.6331	5.5513e-07	7.19995e-06	no
SmedASXL_011429	Intron (SmedASXL_068808/SmedASXL_068808.path1, intron 1 of 9)	19286	smed_chr1	105327117	105327517	5.55917	4.16829	6.50628	-2.1964	2.21527e-09	4.36845e-08	105327114	105327514	5.40566	3.00545	6.55351	-3.27079	1.06835e-15	6.72876e-14	SmedASXL_011429
SmedASXL_011125	Promoter (<=1kb)	527	smed_chr3	49595556	49595956	5.2811	3.29401	6.36627	-2.19636	0.000812703	0.00496675	49595552	49595952	5.24426	2.79878	6.39782	-3.22562	1.23689e-13	5.58196e-12	SmedASXL_011125
SmedASXL_020650	5' UTR	4313	smed_chr3	15973831	15974231	4.24648	2.79744	5.2104	-2.19569	2.40754e-06	2.66366e-05	15973831	15974231	4.28529	2.8683	5.24005	-2.13862	6.0379e-06	6.32497e-05	no
SmedASXL_005980	Promoter (<=1kb)	0	smed_chr1	321969542	321969942	4.52721	3.05075	5.49876	-2.19366	2.09483e-06	2.34589e-05	321969542	321969942	4.80149	3.97834	5.52588	-1.22726	0.00191954	0.0111313	no
Smed-runx-1_SmedASXL_019812	Promoter (<=1kb)	-868	smed_chr3	91997983	91998383	3.79339	2.25264	4.78212	-2.19359	2.70734e-05	0.000234892	91997983	91998383	3.75045	1.88646	4.81252	-2.45025	1.65932e-05	0.000158632	Smed-runx-1_SmedASXL_019812
SmedASXL_080603	Intron (SmedASXL_002835/SmedASXL_002835.path1, intron 4 of 4)	5601	smed_chr4	3997106	3997506	3.33136	1.63174	4.35865	-2.19339	0.000242203	0.00168464	3997106	3997506	3.15352	0	4.38769	-3.03057	4.41018e-05	0.000381005	no
SmedASXL_079526	Promoter (<=1kb)	-24	smed_chr3	17559211	17559611	5.1461	3.74247	6.09697	-2.19337	1.31186e-07	1.8535e-06	17559214	17559614	5.12586	3.55761	6.12165	-2.37833	2.87816e-09	5.8396e-08	no
SmedASXL_016073	Intron (SmedASXL_016073/SmedASXL_016073.path1, intron 1 of 2)	8774	smed_chr1	314804035	314804435	5.25039	3.85387	6.19916	-2.19277	4.5384e-09	8.43501e-08	314804041	314804441	5.35508	4.18424	6.22989	-1.89233	1.62479e-07	2.31298e-06	SmedASXL_016073
SmedASXL_012195	Intron (SmedASXL_018572/SmedASXL_018572.path1, intron 54 of 70)	-6241	smed_chr1	280578791	280579191	5.2718	3.91256	6.20938	-2.19162	6.92464e-09	1.24727e-07	280578791	280579191	5.10852	2.80743	6.24316	-3.19587	7.47921e-13	2.93866e-11	no
SmedASXL_010080	Intron (SmedASXL_072260/SmedASXL_072260.path1, intron 3 of 11)	8329	smed_chr2	40754329	40754729	4.86599	1.53965	6.09893	-2.19126	0.00202668	0.0111439	40754329	40754729	4.92648	1.99697	6.13006	-3.64443	1.77748e-13	7.80554e-12	no
SmedASXL_070331	Promoter (<=1kb)	0	smed_chr1	117676103	117676503	4.48374	3.00019	5.45723	-2.1905	5.93218e-07	7.3905e-06	117676103	117676503	4.3806	2.25227	5.48956	-2.83159	1.20266e-08	2.16342e-07	no
SmedASXL_005598	Intron (SmedASXL_046772/SmedASXL_046772.path5, intron 1 of 1)	4641	smed_chr3	90578645	90579045	7.08366	5.73501	8.018	-2.19016	1.76643e-13	6.43121e-12	90578644	90579044	6.97355	5.07259	8.04281	-2.84729	1.33304e-20	1.96716e-18	no
SmedASXL_025379	Promoter (<=1kb)	-376	smed_chr1	313766108	313766508	7.2424	5.57294	8.26278	-2.18941	0.000171517	0.00123389	313766108	313766508	7.24405	5.44095	8.29379	-2.72282	1.52946e-17	1.35264e-15	no
SmedASXL_004034	Promoter (<=1kb)	0	smed_chr3	67152250	67152650	6.7387	5.41117	7.66646	-2.18832	1.02051e-14	4.33581e-13	67152254	67152654	7.08685	6.46101	7.69844	-1.11738	4.4997e-05	0.000388078	no
SmedASXL_058698	Intron (SmedASXL_012044/SmedASXL_012044.path1, intron 4 of 10)	4030	smed_chr2	41011013	41011413	3.92541	2.36796	4.91845	-2.18818	1.55624e-05	0.000144172	41011013	41011413	4.2116	3.35639	4.95216	-1.23254	0.0026281	0.0146898	no
SmedASXL_042001	Promoter (<=1kb)	179	smed_chr4	46554843	46555243	6.16828	4.81375	7.10442	-2.18793	5.03032e-12	1.50219e-10	46554846	46555246	6.13002	4.53687	7.13207	-2.45686	4.02865e-14	1.97404e-12	no
SmedASXL_076648	Promoter (<=1kb)	208	smed_chr1	130758439	130758839	4.30107	1.51824	5.4914	-2.18784	0.00197267	0.0108799	130758439	130758839	4.48436	2.71626	5.52673	-2.4817	3.09976e-07	4.22546e-06	no
SmedASXL_021238	Promoter (<=1kb)	0	smed_chr2	167598804	167599204	3.76141	2.18666	4.75885	-2.18742	3.02739e-05	0.000260393	167598804	167599204	3.85117	2.4898	4.7894	-1.90033	0.000252584	0.00183436	no
SmedASXL_004675	Promoter (<=1kb)	0	smed_chr1	45807521	45807921	8.16009	6.84516	9.08387	-2.18465	2.30993e-20	2.33137e-18	45807520	45807920	8.38726	7.5554	9.11609	-1.4954	2.01458e-08	3.44337e-07	SmedASXL_004675
SmedASXL_047924	Intron (SmedASXL_030399/SmedASXL_030399.path1, intron 1 of 1)	7137	smed_chr1	231035877	231036277	4.59314	3.18455	5.54545	-2.18432	1.64033e-06	1.87466e-05	231035877	231036277	4.61471	3.16069	5.58003	-2.17468	1.00058e-06	1.23043e-05	no
SmedASXL_028208	Promoter (<=1kb)	-688	smed_chr1	275907002	275907402	3.95823	2.43883	4.94136	-2.18424	1.7138e-05	0.000156945	275907002	275907402	3.90796	2.01742	4.97521	-2.5227	4.69934e-06	5.05079e-05	no
SmedASXL_062406	Promoter (2-3kb)	-2503	smed_chr2	195277543	195277943	5.18873	3.79924	6.13542	-2.18377	9.39489e-09	1.64755e-07	195277457	195277857	5.19264	3.62567	6.18811	-2.32706	6.62381e-09	1.25373e-07	no
SmedASXL_042499	Promoter (2-3kb)	-2184	smed_chr2	189211057	189211457	4.95723	3.56472	5.90482	-2.18311	1.46106e-08	2.47512e-07	189211057	189211457	4.95396	3.4373	5.93637	-2.29125	1.8977e-08	3.26117e-07	no
SmedASXL_037544	Intron (SmedASXL_015574/SmedASXL_015574.path1, intron 5 of 5)	-4813	smed_chr1	263904115	263904515	3.82826	2.23713	4.8298	-2.1827	2.71639e-05	0.000235591	263904171	263904571	4.04655	3.02551	4.86283	-1.44604	0.00132186	0.0080286	no
SmedASXL_029423	Promoter (<=1kb)	-269	smed_chr2	60165753	60166153	4.91721	3.49391	5.8738	-2.18237	4.01542e-07	5.16669e-06	60165764	60166164	5.18878	4.36022	5.91593	-1.40296	6.35115e-05	0.000529235	no
SmedASXL_000854	Promoter (<=1kb)	-119	smed_chr1	82241704	82242104	3.33766	1.59765	4.37395	-2.1821	0.000306476	0.00208442	82241704	82242104	3.43035	1.94091	4.40545	-1.88044	0.000779527	0.00502054	no
SmedASXL_028839	Intron (SmedASXL_012932/SmedASXL_012932.path1, intron 1 of 8)	-3533	smed_chr2	38058092	38058492	4.19694	2.70056	5.17392	-2.1814	3.86053e-06	4.08601e-05	38058092	38058492	4.24934	2.83443	5.2035	-2.10717	1.0031e-05	0.000100556	no
SmedASXL_012355	Promoter (1-2kb)	1904	smed_chr2	204919491	204919891	5.73828	4.37002	6.67861	-2.1792	1.12158e-10	2.68551e-09	204919479	204919879	5.86988	4.75605	6.7234	-1.88146	6.63874e-09	1.25562e-07	no
SmedASXL_013515	Promoter (2-3kb)	-2191	smed_chr2	30586095	30586495	4.73777	3.31145	5.69523	-2.17901	1.2232e-07	1.74472e-06	30586093	30586493	4.76691	3.32911	5.72764	-2.1427	1.4265e-06		no
SmedASXL_056133	Promoter (<=1kb)	997	smed_chr4	1909982	1910382	4.30203	2.85894	5.26427	-2.17867	2.92412e-06	3.17643e-05	1909979	1910379	4.27313	2.36139	5.34444	-1.56924	0.00881245	0.0414679	no
SmedASXL_005979	Promoter (<=1kb)	0	smed_chr2	181521959	181522359	5.67048	4.28552	6.61582	-2.17832	1.04846e-09	2.17701e-08	181521967	181522367	5.61554	3.82414	6.66284	-2.20736	0.000233811	0.00170632	no
SmedASXL_002669	Intron (SmedASXL_014560/SmedASXL_014560.path1, intron 10 of 11)	-5125	smed_chr1	103156551	103156951	4.5753	3.11819	5.54148	-2.17797	3.35936e-07	4.36243e-06	103156551	103156951	4.63632	3.27948	5.57317	-2.13832	9.69533e-07	1.1975e-05	no
SmedASXL_039122	Promoter (2-3kb)	-2075	smed_chr1	136211297	136211697	5.03585	3.68096	5.97211	-2.17741	1.94605e-08	3.2192e-07	136211301	136211701	5.08497	3.81923	5.99276	-2.01979	1.70626e-07	2.42487e-06	no
SmedASXL_005888	Intron (SmedASXL_059214/SmedASXL_059214.path2, intron 1 of 1)	-4728	smed_chr2	219651629	219652029	5.21067	3.81333	6.15969	-2.1773	2.57063e-09	5.00728e-08	219651634	219652034	5.09754	3.11119	6.18258	-2.84215	5.11897e-12	1.75581e-10	SmedASXL_005888
SmedASXL_063872	Promoter (1-2kb)	1244	smed_chr1	164863046	164863446	4.97794	3.56993	5.93008	-2.17689	2.66831e-08	4.2865e-07	164863042	164863442	4.91179	3.11406	5.96041	-2.65026	5.03141e-10	1.19688e-08	no
SmedASXL_059002	Promoter (<=1kb)	-774	smed_chr2	133027084	133027484	3.75848	2.12462	4.77046	-2.17679	5.85848e-05	0.0004712	133027084	133027484	3.83498	2.37177	4.80286	-2.01847	0.000112751	0.000882195	no
SmedASXL_072248	Promoter (<=1kb)	0	smed_chr4	46132644	46133044	5.97311	4.64332	6.90158	-2.17662	2.78689e-11	7.43171e-10	46132653	46133053	6.01889	4.77933	6.91788	-2.01775	1.77463e-09	3.74427e-08	no
SmedASXL_038531	Promoter (2-3kb)	2006	smed_chr1	312959481	312959881	4.00065	2.49547	4.98	-2.1763	3.1519e-05	0.000269937	312959481	312959881	3.95746	2.10874	5.0165	-2.37814	1.82194e-05	0.00017249	no
SmedASXL_015647	Promoter (1-2kb)	1822	smed_chr1	331878859	331879259	4.88045	3.41256	5.84963	-2.17549	2.68082e-07	3.54283e-06	331878847	331879247	4.84772	3.11119	5.88324	-2.53383	3.5218e-09	7.011e-08	no
SmedASXL_011950	Distal Intergenic	10005	smed_chr3	59870160	59870560	5.04138	3.67809	5.9802	-2.17506	7.99644e-09	1.42636e-07	59870162	59870562	5.08358	3.75493	6.0117	-2.03735	2.62687e-07	3.61384e-06	no
SmedASXL_043732	Promoter (<=1kb)	-4	smed_chr2	159996491	159996891	4.42657	3.04023	5.37233	-2.17473	2.7705e-06	3.02466e-05	159996294	159996694	4.21632	2.83242	5.16134	-2.04379	2.50311e-05	0.000229117	no
SmedASXL_043463	Promoter (<=1kb)	0	smed_chr2	142695679	142696079	4.73087	3.29776	5.69027	-2.17446	1.74621e-07	2.39641e-06	142695679	142696079	4.77927	3.39655	5.72394	-2.10492	8.28918e-07	1.03592e-05	no
SmedASXL_008415	Promoter (<=1kb)	-116	smed_chr3	1300831	1301231	5.50717	4.13787	6.44781	-2.17378	2.08631e-10	4.78471e-09	1300825	1301225	5.58157	4.34404	6.47986	-1.98639	4.39022e-08	7.02158e-07	no
SmedASXL_009695	Intron (SmedASXL_005491/SmedASXL_005491.path1, intron 10 of 10)	-9906	smed_chr3	95657173	95657573	4.72281	3.30833	5.67684	-2.17371	4.76616e-07	6.06096e-06	95657173	95657573	4.7995	3.5367	5.70632	-1.98052	1.52833e-06	1.81357e-05	no
SmedASXL_069425	Intron (SmedASXL_076061/SmedASXL_076061.path2, intron 2 of 2)	18004	smed_chr1	134942109	134942509	5.563	4.20575	6.49997	-2.17366	5.69087e-10	1.23414e-08	134942101	134942501	5.38276	2.97191	6.53197	-3.3049	3.65288e-14	1.81089e-12	no
SmedASXL_016084	Promoter (<=1kb)	372	smed_chr1	112852750	112853150	5.01744	3.6178	5.96714	-2.17334	2.85446e-08	4.55192e-07	112852748	112853148	5.01893	3.52017	5.99656	-2.2984	1.37167e-08	2.42618e-07	no
SmedASXL_076598	Distal Intergenic	3533	smed_chr2	133471871	133472271	3.58777	2.0055	4.5871	-2.17326	7.18302e-05	0.000565935	133471871	133472271	3.8886	3.05303	4.61932	-1.14164	0.00667105	0.0326252	no
SmedASXL_064746	Promoter (<=1kb)	85	smed_chr1	65051543	65051943	4.57517	3.12242	5.54013	-2.1722	5.08511e-07	6.41539e-06	65051527	65051927	4.73581	3.59379	5.59999	-1.85442	5.10785e-06	5.42004e-05	no
SmedASXL_016425	Downstream (<1kb)	3201	smed_chr1	276493608	276494008	4.06841	2.58741	5.0412	-2.17124	6.28942e-06	6.39911e-05	276493608	276494008	4.13305	2.76212	5.07418	-1.93371	0.000132167	0.00102059	no
SmedASXL_024346	Promoter (<=1kb)	0	smed_chr1	326099949	326100349	4.97171	3.59607	5.91427	-2.17072	3.41383e-08	5.34766e-07	326099955	326100355	5.14358	4.15198	5.94732	-1.67741	7.5084e-06	7.70704e-05	no
SmedASXL_029674	Intron (SmedASXL_039500/SmedASXL_039500.path1, intron 1 of 5)	-4532	smed_chr1	55348705	55349105	5.66055	4.30492	6.59704	-2.16989	1.06374e-10	2.56498e-09	55348733	55349133	5.57585	3.91339	6.59458	-2.54794	1.71885e-12	6.32623e-11	no
SmedASXL_004371	Promoter (1-2kb)	-1115	smed_chr1	211094294	211094694	3.99034	2.43775	4.98213	-2.1692	1.89466e-05	0.000171798	211094294	211094694	4.1423	2.97556	5.01562	-1.7561	0.000206518	0.00152424	no
SmedASXL_015839	Promoter (<=1kb)	-393	smed_chr2	200523451	200523851	3.87218	2.38212	4.84744	-2.16867	2.20829e-05	0.000196805	200523451	200523851	3.8348	2.05003	4.88071	-2.35777	1.55356e-05	0.000149933	no
SmedASXL_010451	Promoter (<=1kb)	0	smed_chr1	253799120	253799520	3.71416	2.22522	4.68913	-2.16769	4.3938e-05	0.000364165	253799120	253799520	4.0094	3.21165	4.72057	-1.12617	0.00544953	0.0274608	no
SmedASXL_044860	Distal Intergenic	7827	smed_chr2	36447263	36447663	4.78116	2.79576	5.86603	-2.16765	0.000939582	0.0056342	36447263	36447663	4.86201	3.11241	5.9004	-2.57217	4.56199e-09	8.90711e-08	no
SmedASXL_054571	Intron (SmedASXL_056735/SmedASXL_056735.path1, intron 6 of 7)	13755	smed_chr1	317199932	317200332	4.65377	3.26033	5.60164	-2.16726	2.24881e-07	3.01861e-06	317199901	317200301	4.67598	3.19881	5.64772	-2.21408	1.30736e-06	1.57594e-05	no
SmedASXL_024046	Promoter (<=1kb)	-493	smed_chr3	14521835	14522235	4.4383	3.0139	5.3952	-2.16717	7.17603e-07	8.8026e-06	14521822	14522222	4.44933	2.94836	5.42754	-2.19691	1.25196e-06	1.51609e-05	no
SmedASXL_009493	Promoter (<=1kb)	0	smed_chr4	12393201	12393601	5.38176	4.05844	6.3082	-2.16603	4.55575e-09	8.45412e-08	12393200	12393600	5.65856	4.91857	6.33833	-1.24333	0.000304996	0.00216907	SmedASXL_009493
SmedASXL_002501	Promoter (<=1kb)	0	smed_chr2	96414391	96414791	8.04048	6.70204	8.97166	-2.16588	3.2551e-12	9.93138e-11	96414393	96414793	7.94554	6.10858	9.00222	-2.75438	3.36037e-17	2.76029e-15	no
SmedASXL_065763	Promoter (2-3kb)	-2876	smed_chr1	249326710	249327110	5.00235	3.62079	5.94668	-2.16566	6.25464e-08	9.44514e-07	249326710	249327110	4.90983	3.02374	5.97622	-2.63557	3.59399e-09	7.14351e-08	no
SmedASXL_030282	Intron (SmedASXL_074975/SmedASXL_074975.path2, intron 1 of 19)	10002	smed_chr2	99638989	99639389	3.83305	2.2871	4.82312	-2.1655	2.97637e-05	0.000256651	99638989	99639389	3.92685	2.60598	4.85251	-1.91773	0.000135499	0.00104346	no
SmedASXL_081635	Promoter (<=1kb)	-7	smed_chr2	784848	785248	4.24393	2.81677	5.20163	-2.16508	4.33645e-06	4.55546e-05	784848	785248	4.31878	3.02551	5.23562	-1.87989	5.81285e-05	0.000488816	no
SmedASXL_036483	Intron (SmedASXL_012266/SmedASXL_012266.path1, intron 1 of 1)	-4068	smed_chr2	163195630	163196030	8.71905	7.41117	9.64059	-2.16478	1.34834e-18	1.00788e-16	163195631	163196031	8.90035	7.97866	9.67279	-1.63905	9.8583e-11	2.66195e-09	no
SmedASXL_008695	Promoter (<=1kb)	686	smed_chr1	953981	954381	6.89333	5.58637	7.81457	-2.16459	1.09744e-15	5.40137e-14	953998	954398	6.94008	5.5848	7.87646	-2.18987	8.39663e-14	3.89622e-12	no
SmedASXL_010645	Promoter (<=1kb)	108	smed_chr1	136959668	136960068	6.85135	5.52241	7.77956	-2.16408	5.39356e-13	1.80945e-11	136959670	136960070	6.94754	5.81262	7.80906	-1.88152	3.85176e-09	7.61284e-08	SmedASXL_010645
SmedASXL_010367	Intron (SmedASXL_071149/SmedASXL_071149.path1, intron 1 of 9)	-5942	smed_chr2	59385997	59386397	5.63676	4.26807	6.57721	-2.16283	1.50882e-09	3.06375e-08	59385973	59386373	5.50969	3.41222	6.61369	-2.92616	4.9853e-13	2.02459e-11	no
SmedASXL_008359	Promoter (<=1kb)	729	smed_chr2	177704534	177704934	5.19614	3.80104	6.14449	-2.16269	5.43561e-09	9.98616e-08	177704535	177704935	5.27311	4.0197	6.17678	-1.99211	5.87226e-08	9.17229e-07	no
SmedASXL_049960	Promoter (<=1kb)	0	smed_chr1	193123176	193123576	4.68728	3.31942	5.62748	-2.16034	3.30225e-07	4.29059e-06	193123176	193123576	4.64594	3.00498	5.6596	-2.41736	3.8599e-08	6.24423e-07	no
SmedASXL_037416	Promoter (<=1kb)	687	smed_chr1	6351161	6351561	10.0004	8.70267	10.9187	-2.15985	1.77814e-19	1.56949e-17	6351164	6351564	10.1955	9.32218	10.945	-1.55206	3.61394e-08	5.87254e-07	no
SmedASXL_063616	Intron (SmedASXL_066302/SmedASXL_066302.path1, intron 1 of 16)	-16906	smed_chr3	56910844	56911244	5.51189	3.34092	6.62753	-2.15934	0.00140391	0.00804927	56910844	56911244	5.45837	2.56769	6.65858	-3.7747	1.01948e-17	9.30807e-16	no
SmedASXL_005586	Intron (SmedASXL_072298/SmedASXL_072298.path1, intron 1 of 12)	5957	smed_chr2	246580220	246580620	5.01237	3.63719	5.95478	-2.15929	1.45999e-08	2.47505e-07	246580200	246580600	5.09161	3.8942	5.97594	-1.93687	4.22719e-07	5.62045e-06	SmedASXL_005586
SmedASXL_014879	Intron (SmedASXL_043226/SmedASXL_043226.path1, intron 4 of 10)	-6768	smed_chr1	163420736	163421136	5.19928	3.82115	6.14259	-2.15913	2.1696e-08	3.56189e-07	163420734	163421134	5.13651	3.37454	6.17757	-2.54176	3.64371e-09	7.23667e-08	SmedASXL_014879
SmedASXL_014906	Intron (SmedASXL_051002/SmedASXL_051002.path1, intron 4 of 9)	-7565	smed_chr1	97179153	97179553	3.88982	2.33424	4.88238	-2.15894	2.31212e-05	0.000204836	97179153	97179553	4.05544	2.92858	4.91392	-1.72666	0.000208799	0.00153839	no
SmedASXL_010821	Promoter (<=1kb)	0	smed_chr1	142476770	142477170	6.51936	4.86804	7.53548	-2.15867	0.000227326	0.00158856	142476777	142477177	6.63864	5.32079	7.56335	-2.12367	3.46858e-10	8.46533e-09	no
SmedASXL_066572	Promoter (<=1kb)	0	smed_chr1	251534652	251535052	4.80309	3.4308	5.74464	-2.15851	1.82067e-07	2.48832e-06	251534657	251535057	4.87208	3.61537	5.77686	-2.00022	6.93542e-07	8.81939e-06	no
SmedASXL_060917	Intron (SmedASXL_025431/SmedASXL_025431.path1, intron 1 of 20)	5204	smed_chr3	46899732	46900132	4.40941	2.98465	5.36642	-2.15841	9.08127e-06	8.91724e-05	46899732	46900132	4.45718	3.09997	5.39414	-1.97191	3.85615e-05	0.000338674	no
SmedASXL_055392	Promoter (1-2kb)	-1793	smed_chr2	94416790	94417190	3.25897	1.57709	4.28222	-2.15734	0.000450138	0.00293307	94416790	94417190	3.41027	2.15384	4.31496	-1.63567	0.0020779	0.0119243	no
SmedASXL_008062	Promoter (1-2kb)	1338	smed_chr1	139942660	139943060	5.9182	4.57376	6.85124	-2.15672	7.03083e-10	1.49757e-08	139942653	139943053	5.87958	4.2435	6.89209	-2.51526	1.53693e-11	4.8763e-10	no
SmedASXL_080395	Intron (SmedASXL_077134/SmedASXL_077134.path1, intron 1 of 1)	4118	smed_chr1	247696623	247697023	3.17189	1.44559	4.20517	-2.15663	0.00039835	0.00262349	247696623	247697023	3.41462	2.37933	4.23684	-1.34222	0.00579287	0.028904	no
SmedASXL_008255	Promoter (<=1kb)	-485	smed_chr2	76948423	76948823	8.17581	6.60841	9.17139	-2.15651	8.91666e-05	0.000684269	76948424	76948824	8.26361	6.89556	9.20387	-2.19259	1.78925e-11	5.59684e-10	no
SmedASXL_016420	Promoter (<=1kb)	-737	smed_chr2	61749150	61749550	5.70928	4.37534	6.63905	-2.15542	1.05889e-10	2.55587e-09	61749158	61749558	5.75785	4.4795	6.66982	-2.06195	8.11635e-10	1.85427e-08	no
SmedASXL_030712	Promoter (<=1kb)	451	smed_chr3	48775847	48776247	3.36425	1.78937	4.36172	-2.1554	0.000283545	0.00194617	48775847	48776247	3.63346	2.74287	4.39126	-1.1294	0.00932776	0.0435456	no
SmedASXL_034872	Promoter (2-3kb)	-2553	smed_chr4	40449030	40449430	3.74558	2.20144	4.73519	-2.15482	4.18049e-05	0.00034818	40449030	40449430	3.77038	2.20316	4.7659	-2.08301	9.01502e-05	0.000725029	no
SmedASXL_062491	Promoter (<=1kb)	-996	smed_chr2	200808999	200809399	3.95037	2.50094	4.9144	-2.15473	1.84383e-05	0.000167634	200809029	200809429	4.34379	3.58816	5.03225	-1.13274	0.00341623	0.0183631	no
SmedASXL_040477	Promoter (1-2kb)	-1542	smed_chr3	39108387	39108787	6.99264	5.33361	8.01058	-2.15382	0.000242778	0.00168815	39108387	39108787	6.98292	5.1363	8.04154	-2.74926	1.21176e-17	1.09455e-15	no
SmedASXL_057225	Promoter (<=1kb)	0	smed_chr2	171174536	171174936	4.01944	2.58838	4.97826	-2.15236	1.22284e-05	0.000116212	171174536	171174936	4.04698	2.60895	5.00778	-2.05169	3.26766e-05	0.000292145	no
SmedASXL_055078	Intron (SmedASXL_026072/SmedASXL_026072.path2, intron 1 of 6)	4414	smed_chr1	257157512	257157912	8.14666	6.84025	9.06772	-2.1521	1.61007e-16	8.93572e-15	257157509	257157909	8.26594	7.19987	9.10071	-1.83088	1.17018e-10	3.1036e-09	no
SmedASXL_061874	Intron (SmedASXL_072680/SmedASXL_072680.path1, intron 7 of 8)	-4246	smed_chr1	221987265	221987665	4.73476	3.33175	5.68545	-2.15189	3.73433e-07	4.82839e-06	221987265	221987665	4.64635	2.74174	5.71631	-2.73317	4.98639e-09	9.6836e-08	no
SmedASXL_083270	Intron (SmedASXL_013808/SmedASXL_013808.path1, intron 4 of 13)	8480	smed_chr2	169618802	169619202	4.81055	3.43937	5.75176	-2.14963	6.14746e-08	9.30678e-07	169618786	169619186	4.98123	4.02365	5.77002	-1.60653	1.71019e-05	0.000162943	no
SmedASXL_058072	Promoter (1-2kb)	1065	smed_chr2	1031390	1031790	7.41972	6.1052	8.34337	-2.14944	1.37403e-13	5.06421e-12	1031391	1031791	7.39652	5.89395	8.37516	-2.39608	5.2601e-19	5.80486e-17	no
SmedASXL_083057	Promoter (<=1kb)	0	smed_chr1	9956862	9957262	7.1886	5.89327	8.1061	-2.14888	3.09422e-16	1.64841e-14	9956840	9957240	7.34993	6.39452	8.13774	-1.68265	9.69797e-11	2.62424e-09	no
SmedASXL_064227	Intron (SmedASXL_077199/SmedASXL_077199.path2, intron 2 of 2)	-5046	smed_chr2	30598455	30598855	3.73459	2.27559	4.70131	-2.14859	5.89294e-05	0.000473653	30598513	30598913	3.75533	2.42962	4.68253	-1.78264	0.0005764		no
SmedASXL_052204	Promoter (<=1kb)	364	smed_chr2	172089348	172089748	4.70869	3.33597	5.65037	-2.14759	3.18512e-07	4.14516e-06	172089348	172089748	4.65096	2.9258	5.68398	-2.44736	6.34494e-08	9.83194e-07	no
SmedASXL_028480	Intron (SmedASXL_010964/SmedASXL_010964.path1, intron 4 of 8)	4541	smed_chr3	100007500	100007900	4.71766	3.33233	5.66312	-2.14724	8.06411e-07	9.76181e-06	100007505	100007905	4.91789	4.01836	5.67996	-1.49095	0.000105771	0.000834532	no
SmedASXL_007578	Intron (SmedASXL_075946/SmedASXL_075946.path1, intron 1 of 9)	-3080	smed_chr2	50124382	50124782	3.37677	1.7787	4.38002	-2.14702	0.000330778	0.00222879	50124382	50124782	3.58128	2.52404	4.41249	-1.26395	0.00745726	0.0359575	SmedASXL_007578
SmedASXL_015947	Promoter (<=1kb)	0	smed_chr2	15843272	15843672	4.76242	3.41476	5.69645	-2.14583	1.73821e-07	2.38896e-06	15843283	15843683	4.7403	3.15189	5.74115	-2.2777	2.62124e-07	3.60804e-06	no
SmedASXL_030085	Intron (SmedASXL_025431/SmedASXL_025431.path1, intron 1 of 20)	25790	smed_chr3	46962617	46963017	3.09987	1.38324	4.13098	-2.14432	0.000609034	0.00383068	46962617	46963017	3.32492	2.25148	4.16263	-1.35585	0.00597425	0.0296647	no
SmedASXL_038657	Intron (SmedASXL_015117/SmedASXL_015117.path1, intron 4 of 9)	-27064	smed_chr2	87266975	87267375	7.96257	6.33292	8.97353	-2.14411	0.000219075	0.00153854	87266957	87267357	8.04008	6.67244	8.98021	-2.18642	4.84209e-11	1.38247e-09	no
SmedASXL_049921	Promoter (1-2kb)	-1014	smed_chr2	50857515	50857915	3.94878	2.53102	4.90376	-2.14167	1.72446e-05	0.000157801	50857515	50857915	4.03906	2.80797	4.93515	-1.83693	0.000104284	0.000824337	no
SmedASXL_072697	Intron (SmedASXL_075819/SmedASXL_075819.path1, intron 1 of 11)	3042	smed_chr3	62022373	62022773	5.02675	3.68862	5.95783	-2.14165	2.21475e-08	3.62606e-07	62022373	62022773	4.91803	2.9983	5.99086	-2.69572	9.05898e-10	2.04933e-08	no
SmedASXL_022897	Promoter (<=1kb)	360	smed_chr2	151237215	151237615	4.52783	3.1427	5.47322	-2.14069	2.68828e-06	2.94162e-05	151237215	151237615	4.34695	1.89805	5.50093	-3.15237	7.75782e-09	1.44893e-07	no
SmedASXL_056715	Promoter (<=1kb)	493	smed_chr1	107867341	107867741	4.4882	3.08737	5.43824	-2.13996	1.16477e-06	1.36776e-05	107867229	107867629	4.7709	4.05035	5.43965	-1.16586	0.00194502	0.0112611	no
SmedASXL_014488	Intron (SmedASXL_053720/SmedASXL_053720.path1, intron 1 of 1)	4383	smed_chr1	128517403	128517803	3.63163	2.03739	4.63394	-2.1399	7.95021e-05	0.000618034	128517403	128517803	3.71972	2.33517	4.66495	-1.88439	0.000275749	0.00198218	no
SmedASXL_027121	Promoter (<=1kb)	-165	smed_chr1	36191593	36191993	3.71944	2.14836	4.71595	-2.13979	5.53425e-05	0.000447077	36191593	36191993	3.68708	1.83094	4.7476	-2.41381	1.83597e-05	0.000173753	no
SmedASXL_045771	Intron (SmedASXL_015996/SmedASXL_015996.path1, intron 1 of 1)	-3782	smed_chr1	112160829	112161229	4.57706	3.22914	5.51118	-2.13968	7.95487e-07	9.66472e-06	112160841	112161241	4.73826	3.67575	5.57159	-1.72088	2.01111e-05	0.000188501	no
SmedASXL_012430	Intron (SmedASXL_038107/SmedASXL_038107.path1, intron 1 of 2)	-29176	smed_chr2	181317586	181317986	4.63515	3.22334	5.58841	-2.13901	1.05395e-06	1.2499e-05	181317586	181317986	4.57288	2.77837	5.62084	-2.59621	1.33264e-08	2.36208e-07	no
SmedASXL_006804	Intron (SmedASXL_012635/SmedASXL_012635.path1, intron 8 of 43)	-10331	smed_chr1	98514080	98514480	5.28771	3.93812	6.22234	-2.13895	3.36492e-09	6.41346e-08	98514083	98514483	5.29988	3.89033	6.25248	-2.19493	3.22899e-08	5.29446e-07	no
SmedASXL_007766	Intron (SmedASXL_073110/SmedASXL_073110.path1, intron 1 of 1)	4040	smed_chr1	269095707	269096107	6.12367	4.81024	7.04697	-2.13856	5.82785e-12	1.72101e-10	269095719	269096119	6.25898	5.29495	7.05063	-1.62972	5.22423e-07	6.80356e-06	no
SmedASXL_008119	Intron (SmedASXL_078480/SmedASXL_078480.path3, intron 2 of 2)	-15325	smed_chr2	262667718	262668118	4.08856	2.69192	5.03736	-2.13804	8.36806e-06	8.27808e-05	262667718	262668118	4.25867	3.24997	5.06974	-1.57047	0.000327144	0.00231233	no
SmedASXL_008610	Intron (SmedASXL_017485/SmedASXL_017485.path1, intron 3 of 10)	-37631	smed_chr1	311640648	311641048	3.76282	2.23056	4.74934	-2.13799	6.1092e-05	0.000490047	311640648	311641048	3.84752	2.49744	4.7823	-1.92723	0.000137533	0.00105655	no
SmedASXL_078915	Intron (SmedASXL_077331/SmedASXL_077331.path1, intron 1 of 1)	6083	smed_chr3	80184633	80185033	5.68812	4.35025	6.61912	-2.13651	9.87103e-11	2.39225e-09	80184615	80185015	5.89312	4.93966	6.68006	-1.65867	1.73839e-07	2.46777e-06	no
Smed-PAX6-2_smed016899_SmedASXL_003306_SmedASXL_019743	Promoter (<=1kb)	463	smed_chr3	9890231	9890631	3.86634	2.32076	4.85633	-2.13642	2.95467e-05	0.000255219	9890231	9890631	3.75653	1.4828	4.88734	-2.75809	3.5305e-06	3.89445e-05	Smed-PAX6-2_smed016899_SmedASXL_003306_SmedASXL_019743
SmedASXL_011541	Promoter (1-2kb)	-1010	smed_chr4	4266651	4267051	3.49653	1.90895	4.49718	-2.13607	0.000167668	0.00120802	4266651	4267051	3.44994	1.49811	4.52873	-2.39028	6.20827e-05	0.000519033	no
SmedASXL_076474	Intron (SmedASXL_030399/SmedASXL_030399.path1, intron 1 of 1)	6016	smed_chr1	231827611	231828011	5.4401	4.10286	6.3709	-2.13557	1.78223e-09	3.57343e-08	231827611	231828011	5.34953	3.53365	6.40191	-2.61968	2.32659e-11	7.12348e-10	no
SmedASXL_006526	Intron (SmedASXL_040434/SmedASXL_040434.path1, intron 1 of 3)	3341	smed_chr3	87464734	87465134	6.94929	5.65426	7.8667	-2.13551	1.75759e-13	6.40877e-12	87464731	87465131	6.99334	5.73698	7.89799	-2.08025	5.83924e-14	2.79645e-12	no
SmedASXL_007430	Promoter (<=1kb)	0	smed_chr2	50955863	50956263	5.9107	4.60165	6.8326	-2.13529	4.42796e-11	1.14381e-09	50955843	50956243	5.83243	4.0864	6.87003	-2.65116	3.13914e-14	1.57155e-12	SmedASXL_007430
SmedASXL_033339	Promoter (1-2kb)	1390	smed_chr4	9267123	9267523	4.1275	2.70145	5.08487	-2.13524	6.70846e-06	6.77073e-05	9267123	9267523	4.36598	3.48651	5.11842	-1.39552	0.000802885	0.00515145	no
Smed-arx_dd_Smed_v6_21801_0_1_SmedASXL_002703_SmedASXL_000870	Intron (SmedASXL_018587/SmedASXL_018587.path2, intron 38 of 38)	3655	smed_chr1	58736109	58736509	6.71116	4.99152	7.74295	-2.13394	0.000455533	0.00296096	58736120	58736520	6.84016	5.49659	7.77292	-2.15241	1.1157e-11	3.61669e-10	Smed-arx_dd_Smed_v6_21801_0_1_SmedASXL_002703_SmedASXL_000870
SmedASXL_059518	Promoter (<=1kb)	169	smed_chr4	46580148	46580548	6.40354	5.10231	7.32294	-2.13375	4.86847e-13	1.64949e-11	46580169	46580569	6.48245	5.32207	7.35344	-1.93397	1.39782e-10	3.65391e-09	no
SmedASXL_054419	Promoter (<=1kb)	22	smed_chr3	116971054	116971454	3.61275	2.13569	4.58447	-2.13323	9.08284e-05	0.000696128	116971054	116971454	3.71117	2.4535	4.61627	-1.72409	0.000683416	0.00446958	no
SmedASXL_025085	Promoter (<=1kb)	-122	smed_chr2	120332167	120332567	3.02908	1.18666	4.08685	-2.13288	0.000703046	0.0043567	120332167	120332567	3.19915	1.90088	4.1176	-1.63957	0.00312582	0.0170329	no
SmedASXL_073088	Promoter (<=1kb)	0	smed_chr4	3402065	3402465	4.32516	2.95006	5.26755	-2.13041	2.36211e-06	2.61582e-05	3401977	3402377	4.52488	3.77969	5.20756	-1.16493	0.00189037	0.0109923	no
SmedASXL_074897	Promoter (<=1kb)	-387	smed_chr3	17082216	17082616	5.22219	3.9007	6.14805	-2.13037	6.21862e-09	1.13031e-07	17082218	17082618	5.20252	3.70091	6.18091	-2.25112	1.04017e-07	1.54214e-06	no
SmedASXL_015856	Intron (SmedASXL_015856/SmedASXL_015856.path1, intron 3 of 16)	8096	smed_chr2	140824503	140824903	4.37381	2.91715	5.33987	-2.1291	2.44103e-06	2.69697e-05	140824503	140824903	4.31302	2.46911	5.3711	-2.54992	2.35519e-07	3.27918e-06	no
SmedASXL_010519	Promoter (<=1kb)	-673	smed_chr1	286667210	286667610	4.49016	3.096	5.43824	-2.1283	2.32384e-06	2.57702e-05	286667210	286667610	4.69559	3.7644	5.47242	-1.52663	0.000163949	0.00123556	no
SmedASXL_073799	Promoter (<=1kb)	0	smed_chr3	2954128	2954528	6.14772	4.81553	7.07695	-2.12803	3.84678e-11	1.0041e-09	2954127	2954527	6.27304	5.20341	7.10924	-1.81065	5.94631e-09	1.13481e-07	SmedASXL_073799
SmedASXL_070110	Promoter (<=1kb)	188	smed_chr3	34854694	34855094	5.26634	3.94768	6.1913	-2.12643	2.59304e-09	5.03862e-08	34854707	34855107	5.38786	4.20737	6.26615	-1.94843	4.43692e-08	7.08289e-07	no
SmedASXL_025389	Promoter (<=1kb)	74	smed_chr1	140443857	140444257	4.03655	2.58128	5.00222	-2.12637	1.3188e-05	0.000124244	140443857	140444257	4.06452	2.60189	5.03225	-2.07241	3.10253e-05	0.000278854	no
SmedASXL_027332	Promoter (<=1kb)	-148	smed_chr3	37822869	37823269	4.11919	2.6967	5.07554	-2.12631	8.94437e-06	8.80088e-05	37822869	37823269	4.1594	2.76478	5.10762	-1.9679	5.49523e-05	0.000465243	no
SmedASXL_082037	Promoter (2-3kb)	2112	smed_chr2	191926594	191926994	4.89192	3.53585	5.82854	-2.12584	1.31915e-07	1.86269e-06	191926604	191927004	5.03949	4.02879	5.8514	-1.61597	3.54828e-05	0.000314684	no
SmedASXL_055613	Intron (SmedASXL_065723/SmedASXL_065723.path1, intron 4 of 14)	4161	smed_chr2	220198567	220198967	3.44419	1.80547	4.45732	-2.12554	0.000189857	0.0013512	220198567	220198967	3.54194	2.15706	4.48726	-1.89002	0.000484074	0.00328611	no
SmedASXL_062459	Promoter (<=1kb)	0	smed_chr3	117755845	117756245	8.56656	7.30303	9.47361	-2.125	4.26685e-23	5.93389e-21	117755831	117756231	8.51988	6.9625	9.5129	-2.48114	5.43566e-23	1.25425e-20	no
SmedASXL_074032	Intron (SmedASXL_046772/SmedASXL_046772.path5, intron 1 of 1)	-3942	smed_chr3	91819110	91819510	4.11449	2.66899	5.07741	-2.12465	1.0698e-05	0.000102977	91819110	91819510	4.00435	1.89805	5.10978	-2.78626	2.95431e-07	4.03586e-06	no
Smed-lmx2_dd_Smed_v6_31784_0_1_SmedASXL_019479_SmedASXL_046005	Intron (SmedASXL_048384/SmedASXL_048384.path1, intron 1 of 1)	3956	smed_chr3	29922214	29922614	4.44138	3.0633	5.38466	-2.12386	2.3396e-06	2.59329e-05	29922214	29922614	4.28358	2.0032	5.41533	-3.00184	9.82359e-09		no
SmedASXL_065227	Intron (SmedASXL_016226/SmedASXL_016226.path1, intron 20 of 29)	3670	smed_chr1	256526067	256526467	4.35319	2.96276	5.30016	-2.12366	1.9983e-06	2.2441e-05	256526067	256526467	4.18193	1.77738	5.33035	-3.02141	2.65958e-08	4.4179e-07	no
SmedASXL_064160	Promoter (1-2kb)	1387	smed_chr1	83402185	83402585	4.91232	3.51722	5.86068	-2.12349	9.52695e-08	1.39294e-06	83402199	83402599	5.26575	4.12625	6.12899	-1.90545	4.35504e-07	5.76555e-06	no
SmedASXL_038707	Promoter (<=1kb)	-420	smed_chr2	52295260	52295660	9.58678	8.15827	10.5449	-2.12116	1.06189e-05	0.000102297	52295261	52295661	9.59204	8.07914	10.5734	-2.42063	4.56997e-20	6.07304e-18	no
SmedASXL_013562	Intron (SmedASXL_013562/SmedASXL_013562.path1, intron 2 of 13)	17636	smed_chr1	317503114	317503514	6.74714	5.19544	7.7387	-2.12086	0.000122989	0.000911647	317503113	317503513	6.63619	4.33409	7.77097	-3.26415	1.90117e-22	3.8298e-20	SmedASXL_013562
SmedASXL_010029	Promoter (<=1kb)	0	smed_chr2	230836178	230836578	4.29198	2.9007	5.2392	-2.11955	2.59918e-06	2.85457e-05	230836178	230836578	4.06027	1.04912	5.27063	-3.54427	1.29924e-08	2.31695e-07	SmedASXL_010029
SmedASXL_012606	Intron (SmedASXL_026039/SmedASXL_026039.path4, intron 1 of 7)	8889	smed_chr1	319246333	319246733	3.57009	2.064	4.54968	-2.11857	0.00010671	0.000803937	319246333	319246733	3.70588	2.53579	4.5804	-1.61843	0.00099725	0.00625026	no
SmedASXL_079509	Exon (SmedASXL_013818/SmedASXL_013818.path1, exon 3 of 3)	3148	smed_chr4	11349304	11349704	4.90128	3.56782	5.83091	-2.11803	1.55986e-07	2.17562e-06	11349304	11349704	5.13155	4.29739	5.86154	-1.41441	6.09405e-05	0.000509988	no
SmedASXL_028843	Promoter (<=1kb)	0	smed_chr1	36465508	36465908	5.91858	4.57513	6.85131	-2.11787	1.6059e-09	3.24984e-08	36465510	36465910	6.0049	4.83826	6.87817	-1.88914	5.97515e-08	9.32726e-07	no
SmedASXL_068009	Promoter (<=1kb)	106	smed_chr2	200826329	200826729	4.08905	2.61984	5.0586	-2.11786	1.47767e-05	0.00013764	200826329	200826729	4.1321	2.71131	5.08796	-2.10621	1.7008e-05	0.00016217	no
SmedASXL_025468	Promoter (<=1kb)	0	smed_chr2	262567631	262568031	4.26124	2.8924	5.20174	-2.11658	4.53893e-06	4.74524e-05	262572773	262573173	6.99492	5.10725	8.06162	-2.82068	4.29148e-20	5.73296e-18	no
SmedASXL_036750	Promoter (<=1kb)	0	smed_chr2	89026848	89027248	3.77909	2.23713	4.76814	-2.11645	4.87201e-05	0.000399515	89026848	89027248	4.04175	3.14985	4.80018	-1.23221	0.00381484	0.0201894	no
SmedASXL_024095	Promoter (<=1kb)	317	smed_chr2	211381238	211381638	4.32712	2.90895	5.28222	-2.11635	2.44631e-06	2.70156e-05	211381238	211381638	4.31167	2.7135	5.31496	-2.34642	8.03672e-07	1.00884e-05	no
SmedASXL_021445	Promoter (2-3kb)	-2402	smed_chr1	179985797	179986197	4.94363	3.61576	5.8715	-2.11603	1.15381e-07	1.65761e-06	179985797	179986197	4.86965	3.13431	5.90492	-2.54942	2.47984e-09	5.08428e-08	no
SmedASXL_008042	Promoter (<=1kb)	0	smed_chr3	26968235	26968635	4.45977	3.0626	5.40873	-2.11566	1.94924e-06	2.19312e-05	26968189	26968589	4.84775	4.20214	5.47178	-1.00707	0.00325058	0.0176093	SmedASXL_008042
SmedASXL_040965	Intron (SmedASXL_076569/SmedASXL_076569.path1, intron 2 of 2)	6117	smed_chr3	33462222	33462622	5.74641	4.41656	6.67491	-2.11422	2.24058e-10	5.09454e-09	33462224	33462624	5.80923	4.57572	6.70615	-1.98339	3.97181e-08	6.39672e-07	no
SmedASXL_059023	Promoter (<=1kb)	-591	smed_chr4	46566571	46566971	3.2664	1.64356	4.27572	-2.11364	0.000353678	0.00235785	46566571	46566971	3.33942	1.87582	4.30742	-1.67856	0.00274644	0.0152472	no
SmedASXL_041613	Promoter (<=1kb)	0	smed_chr4	21847963	21848363	4.90549	3.59959	5.82639	-2.11312	7.90671e-08	1.17253e-06	21847869	21848269	4.80173	3.65045	5.66936	-1.85513	4.44724e-06	4.80544e-05	no
SmedASXL_078184	Promoter (<=1kb)	-989	smed_chr1	26171581	26171981	4.18244	2.67868	5.1614	-2.1131	1.27019e-05	0.000120138	26171581	26171981	4.13685	2.29316	5.19488	-2.56549	9.19176e-07	1.1403e-05	no
SmedASXL_071979	Promoter (<=1kb)	-63	smed_chr1	285478899	285479299	6.7114	5.41524	7.62916	-2.11301	1.68726e-11	4.62836e-10	285478901	285479301	6.68595	5.20253	7.65941	-2.34486	3.3489e-13	1.40732e-11	no
SmedASXL_013274	Intron (SmedASXL_069339/SmedASXL_069339.path1, intron 1 of 1)	-9970	smed_chr2	100691096	100691496	8.47604	7.20189	9.38662	-2.1124	1.38117e-15	6.68779e-14	100691086	100691486	8.42704	6.90535	9.41078	-2.3984	2.30129e-15	1.39407e-13	no
SmedASXL_014602	Distal Intergenic	4725	smed_chr1	282906672	282907072	4.71586	3.32502	5.66296	-2.11219	3.89241e-07	5.01921e-06	282906715	282907115	4.59421	2.92153	5.61533	-2.42274	8.41402e-08	1.26895e-06	no
SmedASXL_025972	Promoter (<=1kb)	0	smed_chr1	81199098	81199498	4.23118	2.82552	5.18264	-2.11188	5.4093e-06	5.58199e-05	81199086	81199486	4.3524	3.21831	5.21362	-1.68451	0.000233282	0.00170295	no
SmedASXL_007160	Distal Intergenic	-5429	smed_chr2	92761355	92761755	4.35854	2.97534	5.30336	-2.11142	3.05892e-06	3.30635e-05	92761355	92761755	4.30087	2.57493	5.33406	-2.45225	3.30773e-07	4.48009e-06	SmedASXL_007160
SmedASXL_018434	Intron (SmedASXL_018434/SmedASXL_018434.path1, intron 4 of 14)	8168	smed_chr2	233107423	233107823	5.47611	4.15696	6.40124	-2.11053	2.82193e-09	5.46121e-08	233107428	233107828	5.33688	3.28514	6.43328	-2.87995	1.47611e-11	4.71278e-10	no
SmedASXL_012094	Promoter (2-3kb)	-2003	smed_chr2	148842043	148842443	4.04573	2.64356	4.99617	-2.11034	1.20999e-05	0.000115081	148841908	148842308	4.2108	3.27769	4.9885	-1.38618	0.00110567	0.00683989	no
SmedASXL_070832	Promoter (<=1kb)	0	smed_chr1	163127467	163127867	4.24789	2.86904	5.19141	-2.11015	1.57859e-05	0.00014596	163127469	163127869	4.31124	3.03988	5.22089	-1.97716	2.35333e-05	0.000216814	no
SmedASXL_017657	Intron (SmedASXL_017657/SmedASXL_017657.path1, intron 4 of 11)	19759	smed_chr1	189716874	189717274	7.62999	6.32923	8.54924	-2.10937	1.61707e-10	3.78477e-09	189716878	189717278	7.90139	7.17	8.57631	-1.33261	1.43148e-06	1.70902e-05	SmedASXL_017657
SmedASXL_039077	Promoter (2-3kb)	-2543	smed_chr1	66301792	66302192	4.45193	3.10389	5.38607	-2.10934	2.59664e-06	2.8544e-05	66301792	66302192	4.46758	3.06037	5.41949	-2.08174	3.7227e-06	4.08338e-05	no
SmedASXL_023766	Promoter (<=1kb)	517	smed_chr4	38466792	38467192	4.33082	2.9854	5.26416	-2.10912	3.51415e-06	3.74425e-05	38466792	38467192	4.4275	3.27177	5.29677	-1.7686	4.58781e-05	0.000394739	no
SmedASXL_064701	Promoter (<=1kb)	-242	smed_chr3	52536059	52536459	4.22478	2.87406	5.15975	-2.10874	7.94721e-06	7.88132e-05	52536067	52536467	4.24416	2.85751	5.19001	-1.99881	2.89988e-05	0.000262126	no
SmedASXL_009406	Intron (SmedASXL_030399/SmedASXL_030399.path1, intron 1 of 1)	8921	smed_chr1	231799940	231800340	3.36482	1.71653	4.38022	-2.10768	0.000339943	0.00227963	231799940	231800340	3.50288	2.24624	4.40763	-1.58757	0.00235746	0.0133208	SmedASXL_009406
SmedASXL_021871	Promoter (<=1kb)	0	smed_chr2	149835957	149836357	4.55681	3.16075	5.50545	-2.10723	1.99463e-06	2.24104e-05	149835952	149836352	4.73129	3.72661	5.54064	-1.60941	0.000156155	0.00118349	no
SmedASXL_013346	Promoter (1-2kb)	1179	smed_chr1	169989426	169989826	3.90004	2.47022	4.85851	-2.10693	2.73976e-05	0.000237532	169989426	169989826	3.8084	1.84192	4.88986	-2.64364	2.83143e-06	3.17857e-05	no
SmedASXL_026270	Promoter (<=1kb)	0	smed_chr2	181458460	181458860	5.68817	4.3836	6.60864	-2.10585	2.12418e-09	4.20268e-08	181458466	181458866	5.58133	3.71849	6.64317	-2.68561	1.66968e-10	4.32006e-09	no
SmedASXL_047798	Intron (SmedASXL_031769/SmedASXL_031769.path1, intron 1 of 1)	4985	smed_chr2	151301019	151301419	4.48488	3.08235	5.43542	-2.10496	1.84632e-06	2.08714e-05	151301019	151301419	4.53854	3.2097	5.46672	-2.06548	1.9343e-06	2.24697e-05	no
Smed-ndk-4_SmedASXL_014712	Intron (Smed-ndk-4_SmedASXL_014712/Smed-ndk-4_SmedASXL_014712.path1, intron 1 of 6)	12508	smed_chr2	201335227	201335627	3.29189	1.65341	4.30496	-2.10446	0.000432027	0.00282429	201335227	201335627	3.35457	1.84192	4.33591	-1.99607	0.000517284	0.00348453	no
SmedASXL_064692	Promoter (2-3kb)	2622	smed_chr1	173077861	173078261	3.72385	2.21608	4.70389	-2.10374	7.75032e-05	0.000605193	173077861	173078261	3.71638	2.06037	4.73361	-2.21002	5.07859e-05	0.000433148	no
SmedASXL_013309	Intron (SmedASXL_050042/SmedASXL_050042.path1, intron 1 of 7)	5249	smed_chr1	115040396	115040796	6.5164	5.23561	7.42916	-2.10373	1.17514e-12	3.77308e-11	115040394	115040794	6.52226	5.16025	7.46069	-1.82313	0.000680635	0.00445535	no
SmedASXL_019007	Intron (SmedASXL_016541/SmedASXL_016541.path1, intron 3 of 23)	-4106	smed_chr4	35336711	35337111	3.58425	2.12021	4.55237	-2.10314	0.00011726	0.000874062	35336711	35337111	3.74613	2.67351	4.58352	-1.51171	0.00163094	0.00966306	no
SmedASXL_053365	3' UTR	4576	smed_chr1	111166241	111166641	6.16638	4.87517	7.08255	-2.10307	1.17874e-11	3.30932e-10	111166239	111166639	6.08868	4.41283	7.11053	-2.56421	9.16816e-15	4.96175e-13	no
SmedASXL_010047	Exon (SmedASXL_010047/SmedASXL_010047.path1, exon 5 of 9)	13571	smed_chr2	169504446	169504846	6.06903	4.76688	6.98873	-2.10299	2.16697e-11	5.86355e-10	169504462	169504862	5.74302	2.89754	6.93918	-3.84212	2.35297e-20	3.31212e-18	no
SmedASXL_029506	Promoter (<=1kb)	-36	smed_chr1	20470225	20470625	5.35795	4.05924	6.27653	-2.10102	1.43259e-09	2.91144e-08	20470244	20470644	5.45846	4.29209	6.33163	-1.90821	2.47631e-07	3.42714e-06	SmedASXL_029506
SmedASXL_015869	Intron (SmedASXL_055872/SmedASXL_055872.path1, intron 1 of 1)	6213	smed_chr4	40355180	40355580	4.28897	2.90483	5.23407	-2.10055	4.19882e-06	4.42448e-05	40355180	40355580	4.23232	2.49744	5.26749	-2.44169	7.51298e-07	9.47785e-06	no
SmedASXL_001237	Intron (SmedASXL_018417/SmedASXL_018417.path1, intron 1 of 1)	-20763	smed_chr1	164191485	164191885	3.34723	1.71653	4.35845	-2.10054	0.000302176	0.0020581	164191485	164191885	3.38744	1.78156	4.39262	-1.95782	0.000671969	0.00440835	no
SmedASXL_078059	Promoter (1-2kb)	-1995	smed_chr3	30216423	30216823	4.59453	3.2494	5.52778	-2.09953	4.54867e-07	5.79671e-06	30216415	30216815	4.82772	3.98992	5.55956	-1.35078	0.000300033		no
SmedASXL_045941	Promoter (<=1kb)	-129	smed_chr2	207058891	207059291	4.62416	3.29521	5.55237	-2.09937	6.80986e-07	8.38547e-06	207058891	207059291	4.70874	3.53794	5.58352	-1.86083	4.80232e-06	5.14531e-05	no
SmedASXL_049793	Intron (SmedASXL_029502/SmedASXL_029502.path1, intron 1 of 1)	-7268	smed_chr1	80945262	80945662	5.20419	3.87707	6.13183	-2.0984	1.97204e-08	3.25993e-07	80945262	80945662	5.08941	3.15427	6.16512	-2.76503	5.10286e-11	1.45203e-09	no
SmedASXL_082937	Promoter (<=1kb)	226	smed_chr3	63892670	63893070	4.01988	2.60468	4.97412	-2.09835	1.45998e-05	0.000136049	63892653	63893053	4.30285	3.51957	5.00634	-1.13037	0.00354729	0.0189752	no
SmedASXL_059595	Promoter (<=1kb)	236	smed_chr3	92055768	92056168	4.0678	2.59157	5.03928	-2.09731	2.05003e-05	0.000184418	92055768	92056168	4.17879	2.95615	5.07196	-1.89926	8.38178e-05	0.00067905	no
SmedASXL_045502	Intron (SmedASXL_045502/SmedASXL_045502.path1, intron 1 of 1)	3109	smed_chr2	199587951	199588351	4.05083	2.65924	4.99815	-2.09626	1.60624e-05	0.000148002	199587951	199588351	4.05707	2.57252	5.03084	-2.13706	1.44863e-05	0.00014104	no
SmedASXL_065002	Promoter (<=1kb)	0	smed_chr2	133041441	133041841	8.2574	6.99535	9.16396	-2.09619	1.48115e-15	7.15741e-14	133041436	133041836	8.5916	7.95087	9.21257	-1.19819	8.48249e-07	1.058e-05	no
SmedASXL_003758	Intron (SmedASXL_065890/SmedASXL_065890.path2, intron 1 of 4)	12210	smed_chr1	79927259	79927659	4.18215	2.82198	5.12002	-2.09596	6.84398e-06	6.89297e-05	79927259	79927659	4.11741	2.38078	5.15296	-2.34129	4.25195e-06	4.61012e-05	no
SmedASXL_004264	Distal Intergenic	-4505	smed_chr3	70341775	70342175	4.74501	3.42054	5.67182	-2.09556	2.93213e-07	3.84808e-06	70341775	70342175	4.72979	3.24886	5.70256	-2.22875	1.50429e-07	2.15352e-06	no
SmedASXL_012604	Promoter (1-2kb)	1579	smed_chr2	206120470	206120870	5.31328	3.97029	6.24587	-2.0942	9.44469e-09	1.65507e-07	206120472	206120872	5.44151	4.37024	6.27836	-1.67929	3.12549e-05	0.00028062	no
SmedASXL_019898	Promoter (2-3kb)	2900	smed_chr3	114389312	114389712	4.44753	3.09961	5.38164	-2.09406	1.50393e-06	1.73368e-05	114389304	114389704	4.45049	3.06894	5.39482	-2.02727	1.67157e-05	0.000159563	no
SmedASXL_071827	Promoter (<=1kb)	478	smed_chr3	87411058	87411458	6.2544	4.97866	7.16551	-2.09393	3.53308e-12	1.07521e-10	87411057	87411457	6.2593	4.90312	7.19595	-2.18934	1.7854e-12	6.52984e-11	no
SmedASXL_012728	Promoter (<=1kb)	0	smed_chr1	309536518	309536918	5.97918	4.6946	6.89318	-2.09363	8.59693e-11	2.1048e-09	309536519	309536919	6.03673	4.83422	6.92287	-1.93942	1.95876e-08	3.35247e-07	SmedASXL_012728
SmedASXL_001953	Intron (SmedASXL_017620/SmedASXL_017620.path1, intron 2 of 22)	-7602	smed_chr2	73837894	73838294	3.80462	2.34874	4.77046	-2.09357	4.84512e-05	0.000397582	73837894	73838294	4.07629	3.24886	4.80286	-1.19252	0.0035129	0.0188031	no
SmedASXL_039859	Promoter (<=1kb)	-709	smed_chr2	206670092	206670492	7.91565	6.40501	8.89646	-2.09322	0.000123242	0.000913247	206670081	206670481	8.11229	7.05959	8.94166	-1.79115	2.92592e-09	5.92231e-08	no
SmedASXL_021300	Promoter (<=1kb)	-850	smed_chr1	2273568	2273968	4.30344	2.89991	5.25427	-2.09321	3.471e-06	3.70322e-05	2273568	2273968	4.49075	3.52017	5.28531	-1.56229	0.000142167	0.00108853	no
[truncated: 2,633 more rows]

## Sheet: control_vs_brg1_fold2
seqnames	start	end	width	strand	Conc	Conc_b_KD	Conc_control	Fold	p.value	FDR
[truncated: 5,511 more rows]

## Sheet: control_vs_s2_fold2
seqnames	start	end	width	strand	Conc	Conc_s_KD	Conc_control	Fold	p.value	FDR
[truncated: 5,575 more rows]
