# Supplementary material for: The BAF chromatin remodeling complex licenses planarian stem cells access to ectodermal and mesodermal cell fates
Source: BMC Biol. 2023 Oct 20;21:227. doi: 10.1186/s12915-023-01730-y (PMC10589948; doi:10.1186/s12915-023-01730-y)
Supplement: Supplementary file 9 — Additional file 9. Differential peaks and transcript expression of genes enriched in tgs-1+S/G2/M cells versus tgs-1- S/G2/M cells and nu-neoblasts. [file 12915_2023_1730_MOESM9_ESM.xlsx]

## Sheet: tgs1 G2M
Genes enriched in tgs1+ G2M cells compared to tgs1- G2M cells (identified from Fincher, et al., Science, 2018 dataset)
Rank	Name	dd_v6_transcript_id	ASXL	tissue type	Dysregulated expression in brg1 and smarcc2 RNAi?	DA peak associated with transcript in brg1 and smarcc2 RNAi?
1	tgs-1	dd_10988	SmedASXL_013279	neoblast	yes	no
2	soxB	dd_13215	SmedASXL_010283	neural	yes	yes
3	neuroD-1	dd_21717	SmedASXL_000572	neural	yes	yes
4	sFRP-1	dd_13985	SmedASXL_007755	muscle	yes	no
5	runt-1	dd_16222	SmedASXL_019812	neoblast	yes	yes
6	tspan-1	dd_17938	SmedASXL_007816	neoblast	yes	yes
7	NA	dd_18900	SmedASXL_007253	neural	no	no
8	K channel+	dd_15133	SmedASXL_011709	neural	yes	yes
9	ZNF714	dd_52262	SmedASXL_001849	many	yes	no
10	NA	dd_2191	SmedASXL_006147	neural	no	no
11	GCM2	dd_15107	SmedASXL_011737	neoblast	yes	yes
12	scratch-like	dd_18952	SmedASXL_005968	neural	yes	yes
13	pou4l-1	dd_15555	SmedASXL_011316	neural	yes	yes
14	NA	dd_16622	SmedASXL_069836	neural	yes	no
15	PCDH9+	dd_5930	SmedASXL_017223	neural	yes	no
16	DMRTC2	dd_14213	SmedASXL_015409	neural	yes	no
17	prohormone convertase	dd_17071	SmedASXL_007365	neoblast	no	no
18	sp6-9	dd_17385	SmedASXL_006176	neural	yes	no
19	NA	dd_65483	SmedASXL_043398	many	yes	yes
20	LMX1A	dd_13371	SmedASXL_012111	many	yes	no
21	NA	dd_11220	SmedASXL_013846	many	yes	yes
22	nkx6-1	dd_11198	SmedASXL_007578	neural	yes	yes
23	NA	dd_8559	SmedASXL_000151	many	yes	yes
24	ski-3	dd_10394	SmedASXL_006842	neural	yes	no
25	pax6a	dd_17726	SmedASXL_011125	neural	yes	yes
26	hes-like 3	dd_22479	SmedASXL_019516	many	yes	yes
27		dd_2796	SmedASXL_012763	neural	yes	no
28	slc21a-1 (slc21a-1)	dd_8289	SmedASXL_015063	many	no	no
29	KLHDC9	dd_7438	SmedASXL_011109	many	yes	no
30		dd_11620	SmedASXL_012773	neural	yes	yes
31	CHRNA7	dd_8058	SmedASXL_006866	neural	yes	yes
32	Keratin 17	dd_15338	SmedASXL_011084	neural	yes	no
33	SHISA5	dd_9354	SmedASXL_061525	neural	yes	yes
34	IKZF1	dd_11893	SmedASXL_005598	neural	no	yes
35	EGR3	dd_15473	SmedASXL_000643	neural	no	no
36	EIF1	dd_8495	SmedASXL_019687	neoblast	no	no
37	GRIA1	dd_7562	SmedASXL_016881	neural	yes	no
38	nkx2-like	dd_13898	SmedASXL_008651	neural	no	no
39	NPFFR2	dd_9381	SmedASXL_004706	many	yes	yes
40		dd_4118	SmedASXL_011037	many	no	no
41		dd_11739	SmedASXL_015160	neural	no	no
42	TMPRSS12	dd_7254	SmedASXL_000856	many	yes	no
43	SMED-SMAD6/7-2	dd_16758	SmedASXL_014761	neural	yes	no
44	ZNF596	dd_10911	SmedASXL_016497	neural	no	yes
45		dd_14648	SmedASXL_016012	many	yes	no
46	SOXP-2	dd_8483	SmedASXL_013986	many	yes	no
47		dd_16560	SmedASXL_035335	many	no	no
48	slc6a-1	dd_8169	SmedASXL_040245	many	no	no
49		dd_21438	SmedASXL_014757	many	no	no
50	TRAF3	dd_21820	SmedASXL_027793; SmedASXL_028511	many	no	no
					35/50	20/50

## Sheet: nu neoblasts
TFs		Downregulated in brg1 and smarcc2 RNAi X1 RNAseq	DA in brg1 and smarcc2 RNAi ATACseq		Genes enriched in nu-neoblasts (3/11)		Downregulated in brg1 and smarcc2 RNAi X1 RNAseq	DA in brg1 and smarcc2 RNAi ATACseq
cux-1	SmedASXL_016134	no	yes		ston-2	SmedASXL_013691	no	yes
ski-1	SmedASXL_002407	yes	no		ptprd-9	SmedASXL_015370	no	no
smad-4	SmedASXL_015153	yes	yes		elav-2	SmedASXL_013243	no	no
znf-91	SmedASXL_011708	no	no		msi-1	SmedASXL_008525	yes	no
ski-3	SmedASXL_006842	yes	no		elav3-11	SmedASXL_015547	no	no
alx-3	SmedASXL_006490	no	no		elav3-16	SmedASXL_012940	no	yes
					glrb	SmedASXL_010012	yes	no
					grm-3	SmedASXL_014586	no	no
					msi-2	SmedASXL_011563	no	no
					sec14-l2	SmedASXL_013164	no	no
					syt-11	SmedASXL_012098	no	no
