# Supplementary material for: The BAF chromatin remodeling complex licenses planarian stem cells access to ectodermal and mesodermal cell fates
Source: BMC Biol. 2023 Oct 20;21:227. doi: 10.1186/s12915-023-01730-y (PMC10589948; doi:10.1186/s12915-023-01730-y)
Supplement: Supplementary file 12 — Additional file 12. Alias list of Smed_ASXL transcripts to other common transcriptomes (NCBI Bio Project PRJNA215411). Listed is the top forward BLASTn result of a given Smed­_ASXL transcript to the entire other transcriptome. [file 12915_2023_1730_MOESM12_ESM.xlsx]

## Sheet: ASXL_to_ddv4
Query ASXL number	Top hit ddv4	Percent Id	Align length	ASXL length	ddv4 length	e value	bit score
SmedASXL_000001	dd_smedV4_16650_0_2	95.45	22	354	544	0.33	35.6
SmedASXL_000002	dd_smedV4_1574_6_155	97.3	222	242	354	2e-103	374
SmedASXL_000003	dd_smedV4_8241_0_1	100	485	494	585	0	875
SmedASXL_000004	dd_smedV4_24412_0_2	99.83	595	595	1716	0	1068
SmedASXL_000005	dd_smedV4_53542_0_1	99.53	428	1057	821	0	764
SmedASXL_000006	dd_smedV4_38109_0_1	99.31	290	290	1266	1e-145	515
SmedASXL_000007	dd_smedV4_103943_0_1	76.77	99	225	303	3e-11	68
SmedASXL_000008	dd_smedV4_35790_0_1	85.37	41	301	295	4e-05	48.2
SmedASXL_000008	dd_smedV4_35790_0_1	92	25	301	295	0.08	37.4
SmedASXL_000009	dd_smedV4_12807_0_1	100	709	714	804	0	1279
SmedASXL_000010	dd_smedV4_78956_0_1	100	94	223	582	4e-42	170
SmedASXL_000011	dd_smedV4_9364_0_1	100	599	600	628	0	1081
SmedASXL_000012	dd_smedV4_39572_0_1	100	339	600	556	1e-174	612
SmedASXL_000013	dd_smedV4_3729_0_1	86.21	29	366	1407	0.34	35.6
SmedASXL_000014	dd_smedV4_7323_0_1	84.38	32	242	1822	0.76	33.7
SmedASXL_000015	dd_smedV4_20683_0_1	100	408	408	3308	0	737
SmedASXL_000016	dd_smedV4_41535_0_1	99.82	553	553	2006	0	993
SmedASXL_000017	dd_smedV4_3403_0_1	83.87	31	298	1252	0.96	33.7
SmedASXL_000018	dd_smedV4_13408_0_1	81.82	55	367	3038	4e-07	55.4
SmedASXL_000019	dd_smedV4_31236_0_1	100	555	605	555	0	1002
SmedASXL_000020	dd_smedV4_6063_0_2	86.67	30	319	3495	0.085	37.4
SmedASXL_000021	dd_smedV4_89136_0_1	72.24	263	580	811	1e-34	147
SmedASXL_000022	dd_smedV4_82379_0_1	99.56	454	649	581	0	810
SmedASXL_000023	dd_smedV4_45633_0_1	99.72	362	434	385	0	648
SmedASXL_000024	dd_smedV4_8904_0_2	99.74	387	387	1517	0	693
SmedASXL_000025	dd_smedV4_11700_0_1	100	1621	1655	1621	0	2924
SmedASXL_000026	dd_smedV4_11452_0_1	99.91	1176	1176	1333	0	2116
SmedASXL_000027	dd_smedV4_26998_0_1	100	357	358	387	0	645
SmedASXL_000028	dd_smedV4_28658_0_1	99.61	254	254	1288	3e-127	453
SmedASXL_000029	dd_smedV4_53113_0_1	99.73	375	582	506	0	672
SmedASXL_000030	dd_smedV4_6915_0_1	100	508	524	10418	0	917
SmedASXL_000031	dd_smedV4_7222_0_1	100	509	519	547	0	919
SmedASXL_000032	dd_smedV4_100370_0_1	100	35	229	212	4e-10	64.4
SmedASXL_000033	dd_smedV4_26727_0_4	96.09	179	253	281	2e-78	291
SmedASXL_000034	dd_smedV4_31676_0_1	99.8	511	511	584	0	917
SmedASXL_000035	dd_smedV4_54356_0_1	100	268	550	1030	4e-136	484
SmedASXL_000036	dd_smedV4_31267_0_1	99.06	425	475	440	0	749
SmedASXL_000037	dd_smedV4_9921_0_2	91.3	23	811	2571	2.8	33.7
SmedASXL_000038	dd_smedV4_28970_0_1	99.63	536	536	1110	0	958
SmedASXL_000039	dd_smedV4_30275_0_1	100	500	500	1110	0	902
SmedASXL_000040	dd_smedV4_26806_0_1	79.87	298	337	575	3e-71	268
SmedASXL_000041	dd_smedV4_6915_0_1	80.43	46	985	10418	0.023	41
SmedASXL_000042	dd_smedV4_60518_0_1	100	156	314	268	1e-75	282
SmedASXL_000043	dd_smedV4_56428_0_1	100	332	332	851	4e-171	600
SmedASXL_000044	dd_smedV4_9519_0_1	100	964	966	975	0	1739
SmedASXL_000045	dd_smedV4_6155_0_1	78.85	52	278	562	0.073	37.4
SmedASXL_000046	dd_smedV4_27803_0_1	99.81	534	554	894	0	958
SmedASXL_000047	dd_smedV4_42660_0_1	99.77	873	916	920	0	1566
SmedASXL_000048	dd_smedV4_21914_0_1	99.82	570	570	903	0	1023
SmedASXL_000049	dd_smedV4_57444_0_1	99.79	482	482	1186	0	865
SmedASXL_000050	dd_smedV4_12463_0_5	83.72	43	936	568	0.006	42.8
SmedASXL_000051	dd_smedV4_14586_0_3	98.89	360	360	683	0	632
SmedASXL_000052	dd_smedV4_34763_0_1	100	400	421	2089	0	722
SmedASXL_000053	dd_smedV4_35898_0_1	100	300	300	954	8e-154	542
SmedASXL_000054	dd_smedV4_8984_0_1	99.89	935	944	13542	0	1682
SmedASXL_000055	dd_smedV4_6731_0_1	100	294	294	347	1e-150	531
SmedASXL_000056	dd_smedV4_3219_0_1	100	20	370	1707	0.099	37.4
SmedASXL_000057	dd_smedV4_26969_0_1	100	455	461	3091	0	821
SmedASXL_000058	dd_smedV4_35238_0_1	100	268	268	279	2e-136	484
SmedASXL_000059	dd_smedV4_7608_0_1	100	1239	1386	1276	0	2235
SmedASXL_000060	dd_smedV4_17614_0_7	86.49	222	219	634	3e-69	260
SmedASXL_000061	dd_smedV4_10820_0_1	99.82	1140	1182	1175	0	2048
SmedASXL_000062	dd_smedV4_6752_0_1	100	2093	2099	2151	0	3775
SmedASXL_000063	dd_smedV4_44013_0_1	100	246	247	298	1e-124	444
SmedASXL_000064	dd_smedV4_8754_0_1	100	273	296	5828	4e-139	493
SmedASXL_000065	dd_smedV4_92653_0_1	99.62	264	671	264	3e-132	471
SmedASXL_000066	dd_smedV4_39705_0_1	99.32	148	352	401	1e-69	262
SmedASXL_000067	dd_smedV4_26251_0_1	100	433	433	2557	0	782
SmedASXL_000067	dd_smedV4_26251_0_1	92.31	26	433	2557	0.034	39.2
SmedASXL_000068	dd_smedV4_26630_0_1	100	187	202	935	1e-92	338
SmedASXL_000069	dd_smedV4_15667_1_2	98.88	268	452	668	6e-132	470
SmedASXL_000070	dd_smedV4_2599_0_1	78.43	51	532	1580	0.003	42.8
SmedASXL_000071	dd_smedV4_48320_0_1	100	206	240	644	7e-103	372
SmedASXL_000072	dd_smedV4_129_2_2	100	1372	1372	3902	0	2475
SmedASXL_000073	dd_smedV4_28014_0_3	76.29	97	251	760	4e-11	68
SmedASXL_000074	dd_smedV4_23396_0_1	100	886	886	1379	0	1599
SmedASXL_000075	dd_smedV4_57913_0_1	100	384	386	400	0	693
SmedASXL_000076	dd_smedV4_58368_0_1	100	271	271	383	4e-138	489
SmedASXL_000077	dd_smedV4_13935_0_8	82.93	41	213	3078	0.001	42.8
SmedASXL_000078	dd_smedV4_12775_0_2	100	518	518	2079	0	935
SmedASXL_000079	dd_smedV4_80258_0_1	100	280	943	280	2e-142	506
SmedASXL_000080	dd_smedV4_20223_0_1	100	749	749	2618	0	1352
SmedASXL_000081	dd_smedV4_8294_0_2	86.84	38	322	8507	0.007	41
SmedASXL_000082	dd_smedV4_8730_0_1	87.88	33	323	2665	0.002	42.8
SmedASXL_000083	dd_smedV4_56683_0_1	100	329	408	371	2e-169	594
SmedASXL_000084	dd_smedV4_56683_0_1	100	371	469	371	0	670
SmedASXL_000085	dd_smedV4_39212_0_1	99.76	410	427	786	0	735
SmedASXL_000086	dd_smedV4_78619_0_1	100	251	646	252	7e-127	453
SmedASXL_000087	dd_smedV4_7674_0_1	100	264	374	389	3e-134	477
SmedASXL_000088	dd_smedV4_85702_0_2	99.75	396	396	425	0	710
SmedASXL_000089	dd_smedV4_51175_0_2	99.59	243	252	823	2e-121	434
SmedASXL_000090	dd_smedV4_11564_0_1	100	511	518	526	0	922
SmedASXL_000091	dd_smedV4_35714_0_1	99.82	1100	1113	1581	0	1975
SmedASXL_000092	dd_smedV4_73927_0_1	100	236	236	552	3e-119	426
SmedASXL_000093	dd_smedV4_17026_0_5	98.57	210	210	385	8e-101	365
SmedASXL_000094	dd_smedV4_41405_0_1	99.68	315	328	638	3e-160	563
SmedASXL_000095	dd_smedV4_18607_0_1	90.62	32	248	1469	0.005	41
SmedASXL_000096	dd_smedV4_1921_0_1	77.46	71	203	1411	8e-06	50
SmedASXL_000097	dd_smedV4_11851_0_1	99.89	870	874	934	0	1564
SmedASXL_000098	dd_smedV4_23716_0_4	99.57	463	535	483	0	827
SmedASXL_000099	dd_smedV4_9637_0_1	88	25	257	5353	2.8	31.9
SmedASXL_000100	dd_smedV4_38920_0_1	99.6	497	497	2311	0	888
SmedASXL_000101	dd_smedV4_3762_0_1	100	19	245	2858	0.22	35.6
SmedASXL_000102	dd_smedV4_22008_0_1	82.12	576	763	623	1e-155	549
SmedASXL_000103	dd_smedV4_98984_0_1	98.14	161	329	342	7e-73	273
SmedASXL_000104	dd_smedV4_27834_0_1	100	493	493	2803	0	890
SmedASXL_000105	dd_smedV4_5367_0_1	95.45	22	225	3100	0.2	35.6
SmedASXL_000106	dd_smedV4_19883_0_1	99.67	300	300	1504	3e-152	536
SmedASXL_000107	dd_smedV4_51460_0_1	79.55	44	250	306	0.019	39.2
SmedASXL_000108	dd_smedV4_36829_0_1	98.92	369	382	946	0	648
SmedASXL_000109	dd_smedV4_9452_0_2	71.82	220	645	1235	5e-21	102
SmedASXL_000109	dd_smedV4_9452_0_2	77.27	44	645	1235	0.62	35.6
SmedASXL_000110	dd_smedV4_49958_0_1	98.41	251	477	326	1e-121	435
SmedASXL_000110	dd_smedV4_49958_0_1	82.82	326	477	326	1e-91	336
SmedASXL_000110	dd_smedV4_49958_0_1	76.84	272	477	326	1e-52	206
SmedASXL_000110	dd_smedV4_49958_0_1	80.92	152	477	326	1e-33	143
SmedASXL_000110	dd_smedV4_49958_0_1	76.76	185	477	326	1e-32	140
SmedASXL_000110	dd_smedV4_49958_0_1	82.35	51	477	326	6e-06	51.8
SmedASXL_000111	dd_smedV4_11578_0_1	100	892	892	1021	0	1609
SmedASXL_000112	dd_smedV4_903_0_1	100	140	403	1872	8e-67	253
SmedASXL_000112	dd_smedV4_903_0_1	100	24	403	1872	0.0007	44.6
SmedASXL_000112	dd_smedV4_903_0_1	100	20	403	1872	0.11	37.4
SmedASXL_000113	dd_smedV4_35289_0_1	100	314	326	770	2e-161	567
SmedASXL_000114	dd_smedV4_42705_0_1	100	267	312	612	7e-136	482
SmedASXL_000115	dd_smedV4_8938_0_1	100	343	376	398	5e-177	619
SmedASXL_000116	dd_smedV4_6577_0_2	100	20	225	2375	0.058	37.4
SmedASXL_000117	dd_smedV4_18796_0_1	85	40	867	773	0.069	39.2
SmedASXL_000118	dd_smedV4_3614_1_3	90.21	143	217	368	3e-49	194
SmedASXL_000118	dd_smedV4_3614_1_3	91.3	23	217	368	0.67	33.7
SmedASXL_000119	dd_smedV4_9921_0_2	71.95	82	525	2571	0.041	39.2
SmedASXL_000120	dd_smedV4_73408_0_1	99.51	412	412	437	0	735
SmedASXL_000121	dd_smedV4_33034_0_1	100	368	379	462	0	664
SmedASXL_000122	dd_smedV4_11982_0_1	100	878	921	881	0	1584
SmedASXL_000122	dd_smedV4_11982_0_1	100	22	921	881	0.021	41
SmedASXL_000123	dd_smedV4_9565_0_1	91.67	24	254	3715	0.23	35.6
SmedASXL_000124	dd_smedV4_19316_0_1	94.03	352	366	1187	3e-153	540
SmedASXL_000124	dd_smedV4_19316_0_1	86.84	38	366	1187	0.0002	46.4
SmedASXL_000125	dd_smedV4_7457_0_2	85.71	28	201	1842	0.62	33.7
SmedASXL_000126	dd_smedV4_54555_0_1	98.67	225	306	564	9e-109	392
SmedASXL_000127	dd_smedV4_10676_0_1	100	1449	1449	1528	0	2614
SmedASXL_000128	dd_smedV4_51730_0_4	98.91	367	369	884	0	637
SmedASXL_000129	dd_smedV4_55123_0_1	100	336	701	554	6e-173	607
SmedASXL_000130	dd_smedV4_56317_0_1	100	490	989	490	0	884
SmedASXL_000131	dd_smedV4_64535_0_1	100	165	416	635	2e-80	298
SmedASXL_000132	dd_smedV4_58853_0_1	95.86	169	249	371	5e-73	273
SmedASXL_000133	dd_smedV4_71762_0_1	100	352	502	352	0	636
SmedASXL_000134	dd_smedV4_12419_0_1	100	542	542	11788	0	978
SmedASXL_000135	dd_smedV4_8183_0_1	91.67	24	410	1349	0.39	35.6
SmedASXL_000136	dd_smedV4_25291_0_1	100	283	285	910	1e-144	511
SmedASXL_000137	dd_smedV4_25803_0_2	99.2	377	390	1141	0	666
SmedASXL_000137	dd_smedV4_25803_0_2	86.49	37	390	1141	0.0007	44.6
SmedASXL_000137	dd_smedV4_25803_0_2	84.21	38	390	1141	0.002	42.8
SmedASXL_000138	dd_smedV4_4600_0_2	82.05	39	278	7529	0.073	37.4
SmedASXL_000138	dd_smedV4_4600_0_2	80.85	47	278	7529	0.89	33.7
SmedASXL_000139	dd_smedV4_14490_0_1	100	1455	1499	1463	0	2625
SmedASXL_000139	dd_smedV4_14490_0_1	100	18	1499	1463	5.2	33.7
SmedASXL_000140	dd_smedV4_71542_0_1	99.62	261	380	261	6e-131	466
SmedASXL_000141	dd_smedV4_39721_0_1	98.25	57	439	1703	4e-20	98.7
SmedASXL_000142	dd_smedV4_28780_0_1	100	197	206	933	4e-98	356
SmedASXL_000143	dd_smedV4_38369_0_1	85.71	28	228	696	0.71	33.7
SmedASXL_000144	dd_smedV4_48365_0_2	97.96	245	249	689	5e-117	419
SmedASXL_000145	dd_smedV4_64953_0_1	100	174	352	357	2e-85	315
SmedASXL_000146	dd_smedV4_2199_0_1	71.12	187	270	1484	3e-19	95.1
SmedASXL_000147	dd_smedV4_12032_0_5	81.53	249	286	2605	3e-57	221
SmedASXL_000148	dd_smedV4_168_0_1	98.04	408	408	11028	0	700
SmedASXL_000149	dd_smedV4_50971_0_1	100	379	532	554	0	684
SmedASXL_000150	dd_smedV4_60258_0_1	100	293	386	752	7e-150	529
SmedASXL_000151	dd_smedV4_8559_0_1	99.8	495	521	532	0	888
SmedASXL_000152	dd_smedV4_81402_0_1	100	379	445	557	0	684
SmedASXL_000153	dd_smedV4_1135_0_1	70.12	164	806	1731	9e-13	75.2
SmedASXL_000153	dd_smedV4_1135_0_1	72.73	77	806	1731	0.002	44.6
SmedASXL_000154	dd_smedV4_79387_0_1	100	229	538	229	5e-115	414
SmedASXL_000155	dd_smedV4_12512_0_1	100	306	329	306	5e-157	553
SmedASXL_000156	dd_smedV4_38995_0_1	100	240	240	535	2e-121	434
SmedASXL_000157	dd_smedV4_73157_0_1	99.63	268	336	276	9e-135	479
SmedASXL_000158	dd_smedV4_54422_0_1	100	256	256	454	5e-130	462
SmedASXL_000159	dd_smedV4_11360_0_1	100	360	361	417	0	650
SmedASXL_000160	dd_smedV4_28097_0_1	100	916	1103	1871	0	1653
SmedASXL_000161	dd_smedV4_61786_0_1	99.3	142	214	490	1e-66	251
SmedASXL_000162	dd_smedV4_14402_0_1	97.64	254	264	3716	9e-121	432
SmedASXL_000163	dd_smedV4_46593_0_1	100	19	486	1505	0.46	35.6
SmedASXL_000164	dd_smedV4_65356_0_1	100	193	252	257	8e-96	349
SmedASXL_000165	dd_smedV4_7896_0_2	92.59	27	466	1163	0.01	41
SmedASXL_000166	dd_smedV4_30061_0_2	99.74	390	390	1062	0	699
SmedASXL_000167	dd_smedV4_63027_0_1	97.25	291	290	424	5e-137	486
SmedASXL_000168	dd_smedV4_5540_0_1	100	23	246	2452	0.001	42.8
SmedASXL_000169	dd_smedV4_9468_0_1	79.17	48	310	540	0.024	39.2
SmedASXL_000170	dd_smedV4_6473_0_1	84.62	39	1016	2585	0.023	41
SmedASXL_000171	dd_smedV4_4948_0_1	79.59	49	224	1962	0.0004	44.6
SmedASXL_000172	dd_smedV4_8996_0_1	99.88	859	859	14056	0	1544
SmedASXL_000173	dd_smedV4_12901_0_2	81.04	211	243	1445	2e-51	201
SmedASXL_000174	dd_smedV4_26608_0_1	99.64	557	557	1425	0	996
SmedASXL_000175	dd_smedV4_32826_0_1	99.62	266	331	1813	1e-133	475
SmedASXL_000176	dd_smedV4_60023_0_1	100	314	314	841	2e-161	567
SmedASXL_000177	dd_smedV4_39482_0_2	100	502	509	572	0	906
SmedASXL_000178	dd_smedV4_10410_0_1	100	953	960	956	0	1719
SmedASXL_000179	dd_smedV4_58683_0_1	99.26	270	462	383	1e-134	479
SmedASXL_000180	dd_smedV4_31975_0_1	100	847	847	1326	0	1528
SmedASXL_000181	dd_smedV4_424_0_1	73.75	240	237	2513	8e-32	136
SmedASXL_000182	dd_smedV4_15723_0_1	88.57	35	343	1360	0.002	42.8
SmedASXL_000183	dd_smedV4_18730_0_1	83.78	37	242	1916	0.005	41
SmedASXL_000184	dd_smedV4_14261_0_1	99.84	616	627	668	0	1106
SmedASXL_000185	dd_smedV4_15383_0_1	100	20	836	825	0.23	37.4
SmedASXL_000186	dd_smedV4_49589_0_1	100	243	312	844	7e-123	439
SmedASXL_000187	dd_smedV4_2505_0_1	85.37	41	246	1711	0.005	41
SmedASXL_000188	dd_smedV4_46047_0_1	100	287	287	646	9e-147	518
SmedASXL_000189	dd_smedV4_43052_0_1	100	298	298	499	1e-152	538
SmedASXL_000190	dd_smedV4_26535_0_1	80.56	252	423	373	2e-62	239
SmedASXL_000191	dd_smedV4_56222_0_1	99.71	347	347	656	1e-177	621
SmedASXL_000192	dd_smedV4_25570_0_1	100	264	280	1300	3e-134	477
SmedASXL_000193	dd_smedV4_41129_0_1	99.7	334	334	1095	1e-170	598
SmedASXL_000194	dd_smedV4_19883_0_1	99.68	315	315	1504	3e-160	563
SmedASXL_000195	dd_smedV4_68725_0_1	99.32	293	293	409	3e-147	520
SmedASXL_000196	dd_smedV4_8886_0_1	100	1085	1085	1104	0	1957
SmedASXL_000197	dd_smedV4_62502_0_1	99.71	341	492	341	3e-174	610
SmedASXL_000198	dd_smedV4_48629_0_1	91.3	23	464	690	1.5	33.7
SmedASXL_000199	dd_smedV4_26806_0_1	99.4	331	332	575	8e-167	585
SmedASXL_000200	dd_smedV4_50260_0_1	100	289	473	403	1e-147	522
SmedASXL_000201	dd_smedV4_47986_0_1	77.63	76	211	435	6e-08	57.2
SmedASXL_000202	dd_smedV4_773_0_1	76	50	496	1727	0.14	37.4
SmedASXL_000203	dd_smedV4_57444_0_1	99.14	233	237	1186	7e-115	412
SmedASXL_000203	dd_smedV4_57444_0_1	100	16	237	1186	9.1	30.1
SmedASXL_000204	dd_smedV4_8287_0_1	100	1554	1554	1597	0	2803
SmedASXL_000204	dd_smedV4_8287_0_1	100	24	1554	1597	0.003	44.6
SmedASXL_000205	dd_smedV4_58652_0_1	99.82	555	660	572	0	996
SmedASXL_000206	dd_smedV4_34455_0_1	100	451	451	687	0	814
SmedASXL_000207	dd_smedV4_63520_0_1	99.1	222	220	848	8e-108	389
SmedASXL_000208	dd_smedV4_64910_0_1	100	393	393	436	0	710
SmedASXL_000209	dd_smedV4_44754_0_1	99.46	368	368	1626	0	655
SmedASXL_000210	dd_smedV4_11585_0_1	100	456	541	701	0	823
SmedASXL_000211	dd_smedV4_52753_0_1	100	328	453	554	8e-169	592
SmedASXL_000212	dd_smedV4_14214_0_2	100	334	483	8111	5e-172	603
SmedASXL_000213	dd_smedV4_33604_0_1	100	513	513	751	0	926
SmedASXL_000214	dd_smedV4_50305_0_1	100	719	719	1288	0	1297
SmedASXL_000215	dd_smedV4_14214_0_2	100	471	471	8111	0	850
SmedASXL_000216	dd_smedV4_43965_0_1	100	619	619	763	0	1117
SmedASXL_000217	dd_smedV4_48366_0_1	100	497	497	1164	0	897
SmedASXL_000218	dd_smedV4_48874_0_1	100	589	603	614	0	1063
SmedASXL_000219	dd_smedV4_47123_0_1	100	227	242	1221	3e-114	410
SmedASXL_000220	dd_smedV4_9483_0_1	100	213	213	213	9e-107	385
SmedASXL_000221	dd_smedV4_7302_1_2	80.49	41	774	15587	0.062	39.2
SmedASXL_000222	dd_smedV4_8462_0_2	100	512	512	12500	0	924
SmedASXL_000223	dd_smedV4_61775_0_1	80.42	240	289	431	3e-58	224
SmedASXL_000224	dd_smedV4_5325_0_4	97.34	263	263	12994	5e-124	443
SmedASXL_000225	dd_smedV4_38012_0_2	99.53	212	212	304	1e-104	378
SmedASXL_000226	dd_smedV4_51569_0_1	68.86	228	451	1211	6e-18	91.5
SmedASXL_000227	dd_smedV4_73872_0_1	100	248	411	402	2e-125	448
SmedASXL_000228	dd_smedV4_52215_0_1	100	274	274	861	9e-140	495
SmedASXL_000229	dd_smedV4_38260_0_1	100	457	470	1779	0	825
SmedASXL_000230	dd_smedV4_31291_0_1	100	257	271	1136	2e-130	464
SmedASXL_000231	dd_smedV4_28077_0_1	100	314	324	459	2e-161	567
SmedASXL_000232	dd_smedV4_7548_1_3	89.61	231	230	726	8e-83	306
SmedASXL_000233	dd_smedV4_25321_0_1	100	811	812	836	0	1463
SmedASXL_000234	dd_smedV4_42151_0_2	100	483	498	1862	0	872
SmedASXL_000235	dd_smedV4_30757_0_1	99.91	1141	1141	1570	0	2053
SmedASXL_000236	dd_smedV4_54410_0_1	100	322	433	333	1e-165	581
SmedASXL_000237	dd_smedV4_49310_0_1	99.41	339	342	946	4e-171	600
SmedASXL_000238	dd_smedV4_6728_0_2	100	619	619	3356	0	1117
SmedASXL_000239	dd_smedV4_66250_0_1	99.62	261	576	409	1e-130	466
SmedASXL_000240	dd_smedV4_47269_0_1	100	330	591	618	8e-170	596
SmedASXL_000241	dd_smedV4_21082_0_1	100	323	323	1986	3e-166	583
SmedASXL_000242	dd_smedV4_40170_0_3	98.46	259	404	343	8e-124	443
SmedASXL_000243	dd_smedV4_64784_0_1	99.6	251	291	441	2e-124	444
SmedASXL_000244	dd_smedV4_49073_0_1	99.74	379	440	797	0	679
SmedASXL_000245	dd_smedV4_10263_0_1	100	1276	1284	1369	0	2302
SmedASXL_000246	dd_smedV4_26202_0_1	100	279	279	1133	2e-142	504
SmedASXL_000247	dd_smedV4_16650_0_1	99.12	226	226	4110	4e-111	399
SmedASXL_000248	dd_smedV4_30525_0_1	99.77	435	435	807	0	780
SmedASXL_000249	dd_smedV4_38312_0_1	100	247	248	247	4e-125	446
SmedASXL_000250	dd_smedV4_5017_0_1	75.64	78	474	1592	5e-07	55.4
SmedASXL_000251	dd_smedV4_19032_0_4	98.43	255	255	650	5e-124	443
SmedASXL_000252	dd_smedV4_4755_0_2	86.21	29	251	3066	2.8	31.9
SmedASXL_000253	dd_smedV4_6915_0_1	99.7	335	336	10418	4e-171	600
SmedASXL_000254	dd_smedV4_5073_0_4	87.1	31	299	1770	0.023	39.2
SmedASXL_000255	dd_smedV4_60281_0_1	99.61	256	295	361	3e-128	457
SmedASXL_000256	dd_smedV4_60258_0_1	100	341	341	752	5e-176	616
SmedASXL_000257	dd_smedV4_44096_0_1	99.73	365	390	1208	0	654
SmedASXL_000258	dd_smedV4_27715_0_1	100	382	383	1842	0	690
SmedASXL_000259	dd_smedV4_46017_0_1	99.84	608	926	608	0	1092
SmedASXL_000260	dd_smedV4_26025_0_1	100	198	350	487	2e-98	358
SmedASXL_000261	dd_smedV4_7897_0_3	100	20	289	2370	0.076	37.4
SmedASXL_000262	dd_smedV4_2532_0_1	74.78	226	220	3145	7e-39	159
SmedASXL_000263	dd_smedV4_21465_0_1	100	264	267	1225	2e-134	477
SmedASXL_000264	dd_smedV4_10786_0_1	100	2307	2315	2347	0	4161
SmedASXL_000265	dd_smedV4_35044_0_2	99.72	357	360	788	0	639
SmedASXL_000266	dd_smedV4_84618_0_1	100	224	263	431	1e-112	405
SmedASXL_000267	dd_smedV4_7571_0_2	100	19	683	1203	0.66	35.6
SmedASXL_000268	dd_smedV4_25498_0_1	100	428	429	1786	0	773
SmedASXL_000269	dd_smedV4_5099_0_1	89.29	28	590	4155	0.16	37.4
SmedASXL_000270	dd_smedV4_30208_0_3	100	507	519	1100	0	915
SmedASXL_000271	dd_smedV4_1574_6_61	90.31	392	391	1608	7e-150	529
SmedASXL_000272	dd_smedV4_50662_0_1	100	225	225	805	3e-113	407
SmedASXL_000273	dd_smedV4_13103_0_1	100	1173	1173	1252	0	2116
SmedASXL_000274	dd_smedV4_5554_0_1	86.11	36	310	3170	0.024	39.2
SmedASXL_000275	dd_smedV4_12599_0_1	100	482	494	562	0	870
SmedASXL_000275	dd_smedV4_12599_0_1	100	18	494	562	1.6	33.7
SmedASXL_000276	dd_smedV4_1692_0_9	91.34	231	234	6943	2e-89	327
SmedASXL_000277	dd_smedV4_19022_0_1	99.86	1417	1467	3533	0	2547
SmedASXL_000277	dd_smedV4_19022_0_1	100	63	1467	3533	2e-24	114
SmedASXL_000278	dd_smedV4_2792_0_1	90.32	31	217	1024	0.001	42.8
SmedASXL_000279	dd_smedV4_31078_0_1	99.84	631	710	1170	0	1133
SmedASXL_000280	dd_smedV4_28587_0_1	100	763	806	3465	0	1377
SmedASXL_000281	dd_smedV4_8447_0_1	80	40	260	914	0.24	35.6
SmedASXL_000282	dd_smedV4_98304_0_1	100	230	236	232	6e-116	416
SmedASXL_000283	dd_smedV4_25498_0_1	100	467	467	1786	0	843
SmedASXL_000284	dd_smedV4_150_0_1	75.44	114	302	677	7e-15	80.6
SmedASXL_000285	dd_smedV4_5365_0_4	100	211	211	8022	1e-105	381
SmedASXL_000285	dd_smedV4_5365_0_4	76.29	97	211	8022	9e-12	69.8
SmedASXL_000286	dd_smedV4_60613_0_1	100	380	380	773	0	686
SmedASXL_000287	dd_smedV4_58096_0_1	100	192	347	738	4e-95	347
SmedASXL_000288	dd_smedV4_67062_0_1	99.8	489	557	997	0	877
SmedASXL_000289	dd_smedV4_11954_0_2	90	30	281	1743	0.006	41
SmedASXL_000290	dd_smedV4_61073_0_1	91.67	24	239	393	0.21	35.6
SmedASXL_000291	dd_smedV4_62414_0_1	100	430	473	612	0	776
SmedASXL_000292	dd_smedV4_9905_0_1	91.18	34	215	1303	0.0004	44.6
SmedASXL_000293	dd_smedV4_21801_0_1	99.44	356	356	1638	0	634
SmedASXL_000294	dd_smedV4_55082_0_1	98.46	455	449	623	0	791
SmedASXL_000295	dd_smedV4_19819_0_1	99.65	579	623	2899	0	1036
SmedASXL_000296	dd_smedV4_21454_0_1	99.47	378	378	819	0	670
SmedASXL_000297	dd_smedV4_25679_0_1	80.95	42	355	813	0.008	41
SmedASXL_000297	dd_smedV4_25679_0_1	80.95	42	355	813	0.008	41
SmedASXL_000298	dd_smedV4_27814_0_3	95.4	174	261	439	1e-74	279
SmedASXL_000299	dd_smedV4_15134_0_3	90.84	251	252	616	8e-96	349
SmedASXL_000300	dd_smedV4_16056_0_1	99.23	518	517	4573	0	915
SmedASXL_000301	dd_smedV4_8220_0_8	99.59	246	256	6424	6e-123	439
SmedASXL_000302	dd_smedV4_61339_0_1	95.24	21	218	262	0.68	33.7
SmedASXL_000303	dd_smedV4_31431_0_1	86.18	304	330	694	2e-99	361
SmedASXL_000304	dd_smedV4_1574_6_9	99.69	327	327	3367	8e-167	585
SmedASXL_000305	dd_smedV4_78546_0_1	100	366	867	366	0	661
SmedASXL_000306	dd_smedV4_544_0_1	67.24	577	696	1820	3e-36	152
SmedASXL_000307	dd_smedV4_10718_0_4	100	554	824	3373	0	1000
SmedASXL_000308	dd_smedV4_8237_0_1	99.94	1699	1699	1721	0	3059
SmedASXL_000308	dd_smedV4_8237_0_1	96.67	30	1699	1721	0.001	46.4
SmedASXL_000309	dd_smedV4_37746_0_1	99.65	283	283	337	5e-143	506
SmedASXL_000310	dd_smedV4_65116_0_2	99.74	386	386	612	0	691
SmedASXL_000311	dd_smedV4_36840_0_1	100	429	429	722	0	774
SmedASXL_000312	dd_smedV4_34492_0_2	71.67	180	394	1108	5e-19	95.1
SmedASXL_000313	dd_smedV4_2438_0_1	100	256	263	11330	5e-130	462
SmedASXL_000314	dd_smedV4_123_0_2	77.34	128	380	463	1e-20	100
SmedASXL_000315	dd_smedV4_39786_0_1	99.53	428	428	718	0	764
SmedASXL_000316	dd_smedV4_25197_0_2	99.74	382	394	2679	0	684
SmedASXL_000317	dd_smedV4_41351_0_1	75	68	536	311	0.012	41
SmedASXL_000318	dd_smedV4_11263_0_1	92	25	853	1421	0.24	37.4
SmedASXL_000319	dd_smedV4_25279_0_1	99.91	1152	1241	1155	0	2073
SmedASXL_000320	dd_smedV4_46842_0_1	99.65	573	592	898	0	1025
SmedASXL_000321	dd_smedV4_156_0_1	78.49	93	804	768	1e-11	71.6
SmedASXL_000322	dd_smedV4_75791_0_1	99.65	286	304	334	1e-144	511
SmedASXL_000323	dd_smedV4_100387_0_1	100	253	477	268	4e-128	457
SmedASXL_000324	dd_smedV4_90332_0_1	100	290	516	290	4e-148	524
SmedASXL_000325	dd_smedV4_62726_0_1	99.83	574	574	1201	0	1031
SmedASXL_000326	dd_smedV4_47542_0_1	72.85	151	341	504	9e-15	80.6
SmedASXL_000327	dd_smedV4_536_0_1	81.72	93	408	2158	1e-14	80.6
SmedASXL_000328	dd_smedV4_14214_0_2	100	207	207	8111	2e-103	374
SmedASXL_000329	dd_smedV4_16417_0_8	81.11	487	447	700	2e-137	488
SmedASXL_000330	dd_smedV4_13019_0_1	92.86	28	345	6602	0.026	39.2
SmedASXL_000331	dd_smedV4_54833_0_1	99.66	295	302	534	2e-149	527
SmedASXL_000332	dd_smedV4_42774_0_1	100	527	553	605	0	951
SmedASXL_000333	dd_smedV4_76145_0_1	83.26	215	346	329	5e-56	217
SmedASXL_000334	dd_smedV4_2257_0_1	95.48	531	533	2300	0	848
SmedASXL_000335	dd_smedV4_12011_0_1	100	787	793	826	0	1420
SmedASXL_000336	dd_smedV4_5815_0_1	84.62	39	618	3165	0.014	41
SmedASXL_000337	dd_smedV4_28486_0_1	100	568	585	629	0	1025
SmedASXL_000338	dd_smedV4_12387_0_1	100	315	315	11152	6e-162	569
SmedASXL_000339	dd_smedV4_8417_0_4	86.49	37	287	6125	0.006	41
SmedASXL_000340	dd_smedV4_37689_0_1	100	283	296	1322	1e-144	511
SmedASXL_000341	dd_smedV4_29743_0_1	100	461	461	2038	0	832
SmedASXL_000342	dd_smedV4_9813_0_1	70.75	359	409	2929	1e-38	159
SmedASXL_000343	dd_smedV4_43824_0_1	100	206	221	2446	6e-103	372
SmedASXL_000344	dd_smedV4_925_0_1	74.29	140	706	1274	1e-17	91.5
SmedASXL_000344	dd_smedV4_925_0_1	88.46	26	706	1274	2.4	33.7
SmedASXL_000345	dd_smedV4_20502_0_2	88.41	233	288	588	2e-79	295
SmedASXL_000346	dd_smedV4_6909_0_1	100	19	346	2152	0.32	35.6
SmedASXL_000347	dd_smedV4_89869_0_1	100	211	211	457	1e-105	381
SmedASXL_000348	dd_smedV4_65604_0_1	98.74	239	256	637	2e-116	417
SmedASXL_000349	dd_smedV4_28070_0_1	99.71	680	696	954	0	1218
SmedASXL_000350	dd_smedV4_7214_0_1	100	273	287	320	3e-139	493
SmedASXL_000351	dd_smedV4_31321_0_1	100	240	240	245	2e-121	434
SmedASXL_000352	dd_smedV4_27026_0_1	99.68	314	328	882	9e-160	562
SmedASXL_000353	dd_smedV4_9088_0_1	99.83	588	603	709	0	1056
SmedASXL_000354	dd_smedV4_13854_0_1	100	754	797	754	0	1361
SmedASXL_000355	dd_smedV4_11595_0_5	90.96	177	220	1665	2e-65	248
SmedASXL_000356	dd_smedV4_5325_0_4	100	526	540	12994	0	949
SmedASXL_000356	dd_smedV4_5325_0_4	100	17	540	12994	6.3	31.9
SmedASXL_000357	dd_smedV4_10413_0_1	100	383	383	563	0	691
SmedASXL_000358	dd_smedV4_32239_0_1	99.75	400	424	412	0	717
SmedASXL_000359	dd_smedV4_960_0_1	67.49	203	494	2150	1e-09	64.4
SmedASXL_000360	dd_smedV4_1304_0_2	77.78	126	515	3845	6e-19	95.1
SmedASXL_000361	dd_smedV4_85047_0_1	99.29	281	281	312	8e-141	499
SmedASXL_000362	dd_smedV4_11751_0_1	100	323	323	376	3e-166	583
SmedASXL_000362	dd_smedV4_11751_0_1	100	23	323	376	0.002	42.8
SmedASXL_000363	dd_smedV4_62082_0_1	99.29	282	320	600	3e-141	500
SmedASXL_000364	dd_smedV4_31935_0_1	100	276	295	851	8e-141	499
SmedASXL_000365	dd_smedV4_43637_0_1	100	352	397	445	0	636
SmedASXL_000366	dd_smedV4_59995_0_1	98.37	123	347	489	7e-54	210
SmedASXL_000367	dd_smedV4_12016_0_1	100	20	565	1798	0.16	37.4
SmedASXL_000368	dd_smedV4_8863_0_1	99.64	276	312	282	4e-139	493
SmedASXL_000369	dd_smedV4_9035_0_1	92.59	27	214	1210	0.004	41
SmedASXL_000370	dd_smedV4_8201_0_2	99.62	264	265	2045	1e-132	471
SmedASXL_000371	dd_smedV4_16128_0_6	89.31	318	317	1302	3e-115	414
SmedASXL_000372	dd_smedV4_82008_0_1	100	164	211	276	4e-80	297
SmedASXL_000373	dd_smedV4_15498_0_53	95.73	117	219	488	1e-47	188
SmedASXL_000374	dd_smedV4_11870_0_1	100	238	238	1714	3e-120	430
SmedASXL_000375	dd_smedV4_6402_0_1	77.19	57	295	2578	0.006	41
SmedASXL_000376	dd_smedV4_21475_0_1	88.24	34	262	1792	0.006	41
SmedASXL_000377	dd_smedV4_23449_0_1	100	229	229	725	2e-115	414
SmedASXL_000378	dd_smedV4_18124_0_9	80.51	118	311	326	6e-23	107
SmedASXL_000379	dd_smedV4_51765_0_1	100	165	575	404	3e-80	298
SmedASXL_000380	dd_smedV4_14445_0_1	100	663	686	802	0	1196
SmedASXL_000381	dd_smedV4_5156_0_2	100	592	592	1461	0	1068
SmedASXL_000382	dd_smedV4_10320_0_1	100	1005	1023	1019	0	1813
SmedASXL_000383	dd_smedV4_16417_0_32	96.88	160	476	355	1e-70	266
SmedASXL_000384	dd_smedV4_9906_0_1	100	674	718	864	0	1216
SmedASXL_000385	dd_smedV4_59052_0_1	100	455	463	666	0	821
SmedASXL_000386	dd_smedV4_40929_0_1	96.51	229	229	1053	2e-102	370
SmedASXL_000387	dd_smedV4_21467_0_4	85	40	318	242	0.0002	46.4
SmedASXL_000388	dd_smedV4_39227_0_2	100	378	378	925	0	682
SmedASXL_000389	dd_smedV4_9136_0_1	99.73	1110	1127	13025	0	1988
SmedASXL_000390	dd_smedV4_35227_0_1	100	509	509	894	0	919
SmedASXL_000391	dd_smedV4_34630_0_2	77.03	74	638	629	7e-07	55.4
SmedASXL_000391	dd_smedV4_34630_0_2	84.21	38	638	629	0.004	42.8
SmedASXL_000392	dd_smedV4_32226_0_1	100	267	267	717	6e-136	482
SmedASXL_000393	dd_smedV4_29957_0_1	75.5	151	210	276	2e-20	98.7
SmedASXL_000394	dd_smedV4_25237_0_2	83.76	388	360	1319	4e-114	410
SmedASXL_000395	dd_smedV4_1508_0_1	68.81	202	347	615	9e-15	80.6
SmedASXL_000396	dd_smedV4_57618_0_2	100	387	418	609	0	699
SmedASXL_000397	dd_smedV4_16975_0_1	100	310	311	3466	3e-159	560
SmedASXL_000398	dd_smedV4_62702_0_1	99.76	412	461	412	0	738
SmedASXL_000399	dd_smedV4_86916_0_1	74.81	262	309	381	2e-40	165
SmedASXL_000400	dd_smedV4_99007_0_1	100	98	322	362	4e-44	178
SmedASXL_000401	dd_smedV4_52322_0_1	98.96	192	377	399	2e-92	338
SmedASXL_000402	dd_smedV4_5513_0_1	82.35	34	584	832	2	33.7
SmedASXL_000403	dd_smedV4_11691_0_8	88.24	34	687	2304	0.016	41
SmedASXL_000404	dd_smedV4_66138_0_1	99.65	288	292	550	1e-145	515
SmedASXL_000405	dd_smedV4_40101_0_1	100	157	225	272	2e-76	284
SmedASXL_000406	dd_smedV4_66647_0_1	99.53	425	446	658	0	758
SmedASXL_000407	dd_smedV4_51714_0_1	88.24	34	363	244	0.0007	44.6
SmedASXL_000408	dd_smedV4_31397_0_1	100	267	277	559	6e-136	482
SmedASXL_000409	dd_smedV4_3678_0_1	76.98	139	227	2478	4e-23	107
SmedASXL_000410	dd_smedV4_33097_0_1	100	442	442	2443	0	798
SmedASXL_000411	dd_smedV4_23484_0_1	100	211	215	4411	1e-105	381
SmedASXL_000412	dd_smedV4_5867_0_1	84.09	44	337	2037	0.0002	46.4
SmedASXL_000413	dd_smedV4_41872_0_1	79.81	208	254	222	1e-55	215
SmedASXL_000414	dd_smedV4_6539_0_3	67.81	320	320	1215	3e-20	98.7
SmedASXL_000415	dd_smedV4_84491_0_1	99.75	397	397	423	0	711
SmedASXL_000416	dd_smedV4_60224_0_1	100	304	370	356	7e-156	549
SmedASXL_000417	dd_smedV4_3545_0_1	88.3	94	213	1092	6e-27	120
SmedASXL_000418	dd_smedV4_48357_0_1	100	488	489	1767	0	881
SmedASXL_000419	dd_smedV4_37037_0_1	100	674	737	674	0	1216
SmedASXL_000420	dd_smedV4_12353_0_28	95.44	285	291	323	3e-127	453
SmedASXL_000421	dd_smedV4_36283_0_1	83.81	105	367	2022	2e-22	105
SmedASXL_000422	dd_smedV4_23575_0_2	99.68	316	327	2073	8e-161	565
SmedASXL_000423	dd_smedV4_47419_0_1	100	397	445	423	0	717
SmedASXL_000424	dd_smedV4_12797_0_1	99.68	310	313	5118	1e-157	554
SmedASXL_000425	dd_smedV4_34763_0_1	100	482	482	2089	0	870
SmedASXL_000426	dd_smedV4_194_0_1	99.28	276	276	17568	4e-138	489
SmedASXL_000427	dd_smedV4_11231_0_1	96.43	28	645	1273	0.004	42.8
SmedASXL_000428	dd_smedV4_69681_0_1	100	362	362	640	0	654
SmedASXL_000429	dd_smedV4_20390_0_1	100	1389	1478	1432	0	2506
SmedASXL_000430	dd_smedV4_24733_0_1	100	1293	1293	1472	0	2333
SmedASXL_000431	dd_smedV4_12387_0_1	100	291	291	11152	6e-149	526
SmedASXL_000432	dd_smedV4_36578_0_4	78.49	265	281	752	1e-55	215
SmedASXL_000433	dd_smedV4_28399_0_1	99.85	647	647	1189	0	1162
SmedASXL_000434	dd_smedV4_36185_0_1	99.04	313	313	1253	2e-156	551
SmedASXL_000435	dd_smedV4_53529_0_1	99.53	211	227	369	5e-104	376
SmedASXL_000436	dd_smedV4_4994_0_1	72.79	147	729	2009	5e-15	82.4
SmedASXL_000437	dd_smedV4_23554_0_8	98.56	278	364	343	2e-136	484
SmedASXL_000438	dd_smedV4_40498_0_1	99.63	541	541	1246	0	964
SmedASXL_000439	dd_smedV4_7746_0_1	94.68	301	314	813	1e-132	471
SmedASXL_000439	dd_smedV4_7746_0_1	82.45	302	314	813	2e-79	295
SmedASXL_000439	dd_smedV4_7746_0_1	78.01	191	314	813	2e-34	145
SmedASXL_000439	dd_smedV4_7746_0_1	76.84	190	314	813	1e-31	136
SmedASXL_000439	dd_smedV4_7746_0_1	72.94	85	314	813	1e-05	50
SmedASXL_000440	dd_smedV4_11913_0_1	100	222	227	391	1e-111	401
SmedASXL_000441	dd_smedV4_15904_0_2	99.54	876	891	1641	0	1563
SmedASXL_000442	dd_smedV4_16335_0_1	99.15	351	351	1582	4e-177	619
SmedASXL_000443	dd_smedV4_55800_0_1	100	254	339	254	8e-129	459
SmedASXL_000444	dd_smedV4_15787_0_1	86.84	38	308	3062	0.007	41
SmedASXL_000445	dd_smedV4_48389_0_1	100	235	249	378	1e-118	425
SmedASXL_000446	dd_smedV4_2035_0_1	95.45	22	443	2149	0.42	35.6
SmedASXL_000447	dd_smedV4_58171_0_1	100	239	332	239	1e-120	432
SmedASXL_000448	dd_smedV4_4539_0_1	100	24	415	2114	0.0008	44.6
SmedASXL_000449	dd_smedV4_47909_0_1	99.1	222	229	652	7e-109	392
SmedASXL_000450	dd_smedV4_34675_0_1	99.59	242	252	1733	8e-121	432
SmedASXL_000451	dd_smedV4_25329_0_1	100	541	541	541	0	976
SmedASXL_000452	dd_smedV4_22798_0_1	100	331	331	339	1e-170	598
SmedASXL_000453	dd_smedV4_34200_0_1	99.15	472	509	1425	0	834
SmedASXL_000454	dd_smedV4_24574_0_1	99.91	1067	1072	1110	0	1920
SmedASXL_000454	dd_smedV4_24574_0_1	100	20	1072	1110	0.3	37.4
SmedASXL_000455	dd_smedV4_8755_0_1	100	24	219	1987	0.0004	44.6
SmedASXL_000456	dd_smedV4_38033_0_1	99.85	663	677	2049	0	1187
SmedASXL_000457	dd_smedV4_11140_0_1	100	22	379	5626	0.008	41
SmedASXL_000458	dd_smedV4_7335_1_1	100	20	280	3544	0.073	37.4
SmedASXL_000459	dd_smedV4_56513_0_1	100	276	309	872	9e-141	499
SmedASXL_000460	dd_smedV4_65032_0_1	100	563	577	872	0	1016
SmedASXL_000461	dd_smedV4_8683_0_1	92.31	26	487	1632	0.038	39.2
SmedASXL_000462	dd_smedV4_41539_0_1	100	368	368	967	0	664
SmedASXL_000463	dd_smedV4_50305_0_1	99.73	373	373	1288	0	668
SmedASXL_000464	dd_smedV4_45590_0_1	100	402	402	840	0	726
SmedASXL_000465	dd_smedV4_72443_0_1	99.21	254	254	314	3e-126	450
SmedASXL_000466	dd_smedV4_49903_0_1	99.82	557	557	945	0	1000
SmedASXL_000467	dd_smedV4_13429_0_2	81.25	48	472	4937	0.003	42.8
SmedASXL_000468	dd_smedV4_43988_0_1	100	72	230	621	3e-30	131
SmedASXL_000469	dd_smedV4_22039_0_1	100	1488	1488	1581	0	2684
SmedASXL_000470	dd_smedV4_27440_0_2	99.51	204	342	691	5e-100	363
SmedASXL_000470	dd_smedV4_27440_0_2	90.62	32	342	691	0.0006	44.6
SmedASXL_000471	dd_smedV4_12797_0_1	99.83	585	585	5118	0	1050
SmedASXL_000472	dd_smedV4_29068_0_1	99.73	738	843	738	0	1323
SmedASXL_000473	dd_smedV4_11642_0_1	100	1031	1035	1437	0	1860
SmedASXL_000474	dd_smedV4_18972_0_1	100	940	964	940	0	1696
SmedASXL_000475	dd_smedV4_16898_0_1	99.61	259	259	322	5e-130	462
SmedASXL_000476	dd_smedV4_34721_0_1	99.59	243	243	794	2e-121	434
SmedASXL_000477	dd_smedV4_15756_0_1	100	296	296	5128	1e-151	535
SmedASXL_000478	dd_smedV4_26342_0_5	100	278	280	815	6e-142	502
SmedASXL_000479	dd_smedV4_33534_0_1	99.67	303	318	1018	8e-154	542
SmedASXL_000480	dd_smedV4_36779_0_1	99.47	561	590	606	0	996
SmedASXL_000481	dd_smedV4_77368_0_1	99.79	486	660	486	0	872
SmedASXL_000482	dd_smedV4_6646_0_2	100	19	412	1476	0.39	35.6
SmedASXL_000483	dd_smedV4_194_0_1	100	250	263	17568	9e-127	452
SmedASXL_000484	dd_smedV4_3466_0_1	82.26	248	222	3013	1e-67	255
SmedASXL_000485	dd_smedV4_47046_0_1	100	194	235	369	2e-96	351
SmedASXL_000486	dd_smedV4_22952_0_1	100	1563	1580	1608	0	2819
SmedASXL_000487	dd_smedV4_17728_0_2	82.96	135	304	946	4e-31	134
SmedASXL_000488	dd_smedV4_52843_0_1	99.75	395	459	1361	0	708
SmedASXL_000488	dd_smedV4_52843_0_1	100	21	459	1361	0.036	39.2
SmedASXL_000489	dd_smedV4_3353_0_1	100	20	577	887	0.16	37.4
SmedASXL_000490	dd_smedV4_70235_0_1	100	199	755	426	1e-98	360
SmedASXL_000491	dd_smedV4_7268_1_1	100	379	381	1492	0	684
SmedASXL_000492	dd_smedV4_74205_0_1	100	185	283	267	2e-91	334
SmedASXL_000493	dd_smedV4_16116_0_1	100	1149	1163	1204	0	2073
SmedASXL_000493	dd_smedV4_16116_0_1	88.24	34	1163	1204	0.33	37.4
SmedASXL_000494	dd_smedV4_12418_0_1	100	525	543	644	0	948
SmedASXL_000495	dd_smedV4_15742_1_1	100	1434	2654	1503	0	2587
SmedASXL_000496	dd_smedV4_13278_0_1	100	1393	1500	1518	0	2513
SmedASXL_000497	dd_smedV4_8249_0_1	83.78	37	986	5039	0.023	41
SmedASXL_000498	dd_smedV4_29022_0_1	99.15	234	234	1806	2e-115	414
SmedASXL_000499	dd_smedV4_25168_0_1	99.85	677	677	852	0	1216
SmedASXL_000500	dd_smedV4_37217_0_1	100	254	255	328	6e-129	459
SmedASXL_000501	dd_smedV4_28743_0_1	99.7	675	691	703	0	1209
SmedASXL_000502	dd_smedV4_24405_0_1	99.75	400	422	2860	0	717
SmedASXL_000503	dd_smedV4_1205_0_9	99.77	444	444	19438	0	796
SmedASXL_000504	dd_smedV4_13174_0_1	97.67	43	306	1728	1e-12	73.4
SmedASXL_000505	dd_smedV4_30795_0_1	98.86	352	352	838	1e-176	618
SmedASXL_000506	dd_smedV4_24796_0_1	100	202	202	277	8e-101	365
SmedASXL_000507	dd_smedV4_28779_0_1	100	368	368	2074	0	664
SmedASXL_000508	dd_smedV4_54970_0_1	100	368	368	953	0	664
SmedASXL_000509	dd_smedV4_89618_0_1	95.65	23	369	212	0.099	37.4
SmedASXL_000510	dd_smedV4_1137_0_8	88.56	201	201	2196	9e-69	259
SmedASXL_000511	dd_smedV4_43345_0_1	99.05	316	466	354	6e-158	556
SmedASXL_000512	dd_smedV4_14891_0_1	100	501	501	722	0	904
SmedASXL_000512	dd_smedV4_14891_0_1	100	22	501	722	0.011	41
SmedASXL_000513	dd_smedV4_18387_0_1	92.95	241	243	842	1e-98	358
SmedASXL_000514	dd_smedV4_7396_0_1	89.66	29	213	2594	0.19	35.6
SmedASXL_000515	dd_smedV4_29123_0_1	100	464	465	1333	0	838
SmedASXL_000515	dd_smedV4_29123_0_1	100	20	465	1333	0.13	37.4
SmedASXL_000516	dd_smedV4_414_0_1	82.46	439	627	989	4e-124	444
SmedASXL_000517	dd_smedV4_25824_0_1	75.71	140	508	1723	3e-17	89.7
SmedASXL_000518	dd_smedV4_61183_0_1	99.55	224	392	395	8e-111	399
SmedASXL_000519	dd_smedV4_36890_0_1	99.34	304	320	608	3e-153	540
SmedASXL_000520	dd_smedV4_51669_0_1	100	216	216	830	2e-108	390
SmedASXL_000521	dd_smedV4_16436_0_4	66.05	162	264	267	4e-05	48.2
SmedASXL_000522	dd_smedV4_81826_0_1	100	328	614	329	1e-168	592
SmedASXL_000523	dd_smedV4_15506_0_1	100	824	824	936	0	1487
SmedASXL_000524	dd_smedV4_55661_0_1	86.67	30	203	258	0.051	37.4
SmedASXL_000525	dd_smedV4_1671_0_1	69.09	220	219	2371	8e-19	93.3
SmedASXL_000526	dd_smedV4_4020_0_1	81.25	48	259	2482	0.006	41
SmedASXL_000527	dd_smedV4_13205_0_1	100	578	587	663	0	1043
SmedASXL_000528	dd_smedV4_41680_0_1	100	284	364	341	5e-145	513
SmedASXL_000529	dd_smedV4_194_0_1	99.71	346	350	17568	4e-177	619
SmedASXL_000530	dd_smedV4_60307_0_1	99.55	446	458	597	0	796
SmedASXL_000531	dd_smedV4_6693_0_1	96.43	28	771	589	0.0004	46.4
SmedASXL_000532	dd_smedV4_64119_0_1	100	257	257	359	1e-130	464
SmedASXL_000533	dd_smedV4_3574_2_7	100	23	342	3508	0.002	42.8
SmedASXL_000534	dd_smedV4_16708_0_1	100	949	974	1000	0	1712
SmedASXL_000535	dd_smedV4_6797_0_4	76.79	56	718	2264	0.005	42.8
SmedASXL_000536	dd_smedV4_33917_0_1	99.64	279	289	376	8e-141	499
SmedASXL_000537	dd_smedV4_6983_0_2	92.31	26	1324	2660	0.11	39.2
SmedASXL_000538	dd_smedV4_23535_0_1	100	396	536	2713	0	715
SmedASXL_000539	dd_smedV4_8462_0_2	100	457	457	12500	0	825
SmedASXL_000540	dd_smedV4_26422_0_1	100	266	278	863	2e-135	480
SmedASXL_000541	dd_smedV4_31056_0_1	92.67	409	563	443	2e-171	601
SmedASXL_000542	dd_smedV4_42290_0_1	100	250	250	914	9e-127	452
SmedASXL_000543	dd_smedV4_32229_0_3	99.39	329	337	386	8e-167	585
SmedASXL_000544	dd_smedV4_12391_0_1	100	229	229	229	2e-115	414
SmedASXL_000545	dd_smedV4_6215_0_1	100	21	369	734	0.028	39.2
SmedASXL_000546	dd_smedV4_8155_0_3	99.42	515	628	2254	0	911
SmedASXL_000547	dd_smedV4_9568_0_1	82.93	41	367	1154	0.028	39.2
SmedASXL_000548	dd_smedV4_24826_0_1	79.55	88	285	578	1e-12	73.4
SmedASXL_000549	dd_smedV4_50133_0_1	99.78	456	456	1664	0	818
SmedASXL_000550	dd_smedV4_21382_0_1	99.53	643	664	1277	0	1146
SmedASXL_000551	dd_smedV4_17767_0_1	99.53	425	425	2343	0	758
SmedASXL_000552	dd_smedV4_489_0_3	100	1452	1452	3815	0	2619
SmedASXL_000552	dd_smedV4_489_0_3	100	20	1452	3815	0.41	37.4
SmedASXL_000553	dd_smedV4_64584_0_1	100	262	262	905	3e-133	473
SmedASXL_000554	dd_smedV4_23484_0_1	100	264	265	4411	2e-134	477
SmedASXL_000555	dd_smedV4_35336_0_1	100	381	381	525	0	688
SmedASXL_000556	dd_smedV4_21592_0_1	99.54	1312	1421	1902	0	2340
SmedASXL_000557	dd_smedV4_23063_0_1	84.38	32	306	2864	0.28	35.6
SmedASXL_000558	dd_smedV4_13135_0_1	99.69	637	637	11687	0	1141
SmedASXL_000559	dd_smedV4_25866_0_1	99.82	549	549	595	0	985
SmedASXL_000560	dd_smedV4_6155_0_1	100	484	497	562	0	874
SmedASXL_000561	dd_smedV4_48732_0_1	99.45	181	303	1405	2e-86	318
SmedASXL_000561	dd_smedV4_48732_0_1	100	122	303	1405	3e-57	221
SmedASXL_000562	dd_smedV4_25682_0_1	100	739	744	748	0	1333
SmedASXL_000563	dd_smedV4_22109_0_2	97.51	361	616	1000	1e-174	612
SmedASXL_000564	dd_smedV4_9136_0_1	100	235	251	13025	1e-118	425
SmedASXL_000565	dd_smedV4_95774_0_1	99.34	305	384	327	1e-153	542
SmedASXL_000566	dd_smedV4_19616_0_1	100	298	298	421	1e-152	538
SmedASXL_000567	dd_smedV4_28780_0_1	99.4	331	337	933	7e-168	589
SmedASXL_000568	dd_smedV4_45827_0_1	100	338	338	534	2e-174	610
SmedASXL_000569	dd_smedV4_3347_0_1	100	1695	1695	1714	0	3057
SmedASXL_000570	dd_smedV4_11466_0_1	99.39	327	328	8071	1e-165	581
SmedASXL_000571	dd_smedV4_16302_0_1	100	2665	2665	2680	0	4807
SmedASXL_000572	dd_smedV4_21717_0_1	100	652	662	713	0	1177
SmedASXL_000573	dd_smedV4_10680_0_1	72.73	99	435	481	1e-07	57.2
SmedASXL_000574	dd_smedV4_54089_0_1	99.47	377	380	398	0	672
SmedASXL_000575	dd_smedV4_18739_0_2	100	297	297	2950	3e-152	536
SmedASXL_000576	dd_smedV4_41696_0_1	99.68	633	634	1235	0	1133
SmedASXL_000577	dd_smedV4_13347_0_1	100	220	220	591	1e-110	398
SmedASXL_000578	dd_smedV4_2956_0_1	70.83	144	310	1500	6e-10	64.4
SmedASXL_000579	dd_smedV4_24098_0_1	100	979	1030	1294	0	1766
SmedASXL_000580	dd_smedV4_53532_0_1	99.55	665	745	719	0	1182
SmedASXL_000581	dd_smedV4_32216_0_1	99.79	477	485	1064	0	856
SmedASXL_000582	dd_smedV4_4506_0_1	95.65	23	394	787	0.11	37.4
SmedASXL_000583	dd_smedV4_19588_0_1	99.57	464	464	614	0	829
SmedASXL_000584	dd_smedV4_9140_0_1	77.61	67	236	3093	8e-07	53.6
SmedASXL_000585	dd_smedV4_23484_0_1	100	339	339	4411	6e-175	612
SmedASXL_000586	dd_smedV4_12751_1_7	90.68	322	566	431	3e-125	448
SmedASXL_000587	dd_smedV4_22327_0_1	99.11	225	243	1606	2e-110	398
SmedASXL_000588	dd_smedV4_31078_0_1	98.83	513	507	1170	0	899
SmedASXL_000589	dd_smedV4_14500_0_1	78.18	55	288	3231	0.022	39.2
SmedASXL_000590	dd_smedV4_31266_0_3	87.5	32	249	486	0.005	41
SmedASXL_000591	dd_smedV4_194_0_1	99.65	285	285	17568	4e-144	509
SmedASXL_000591	dd_smedV4_194_0_1	91.67	24	285	17568	3.2	31.9
SmedASXL_000592	dd_smedV4_17528_0_2	99.23	259	259	1947	6e-129	459
SmedASXL_000593	dd_smedV4_49372_0_1	100	272	272	1048	1e-138	491
SmedASXL_000594	dd_smedV4_72605_0_1	99.59	245	409	355	3e-122	437
SmedASXL_000595	dd_smedV4_39173_0_1	100	301	546	325	4e-154	544
SmedASXL_000596	dd_smedV4_168_0_1	98.27	346	347	11028	2e-169	594
SmedASXL_000597	dd_smedV4_9946_0_1	100	875	875	910	0	1579
SmedASXL_000598	dd_smedV4_27203_0_1	100	224	224	236	1e-112	405
SmedASXL_000599	dd_smedV4_68914_0_1	99.75	397	405	528	0	711
SmedASXL_000600	dd_smedV4_23117_0_1	100	288	288	350	2e-147	520
SmedASXL_000601	dd_smedV4_16800_0_1	99.91	1063	1340	1098	0	1912
SmedASXL_000602	dd_smedV4_10753_0_1	100	486	486	503	0	877
SmedASXL_000603	dd_smedV4_10366_0_1	99.87	1484	1635	1491	0	2668
SmedASXL_000604	dd_smedV4_25618_0_1	100	810	811	1458	0	1462
SmedASXL_000605	dd_smedV4_15528_0_1	95.83	24	248	1134	0.018	39.2
SmedASXL_000606	dd_smedV4_53071_0_1	95.24	42	375	516	6e-11	68
SmedASXL_000606	dd_smedV4_53071_0_1	100	17	375	516	4.3	31.9
SmedASXL_000607	dd_smedV4_5363_0_1	82.93	41	310	1730	0.024	39.2
SmedASXL_000608	dd_smedV4_33980_0_1	100	339	398	339	7e-175	612
SmedASXL_000609	dd_smedV4_9735_1_32	87.71	293	295	1215	6e-98	356
SmedASXL_000610	dd_smedV4_25657_0_1	100	1120	1139	1120	0	2021
SmedASXL_000611	dd_smedV4_67800_0_1	99.78	445	445	511	0	798
SmedASXL_000612	dd_smedV4_17523_0_1	100	823	837	925	0	1485
SmedASXL_000613	dd_smedV4_8756_0_1	100	880	880	895	0	1588
SmedASXL_000614	dd_smedV4_54680_0_1	79.69	64	513	479	1e-07	57.2
SmedASXL_000615	dd_smedV4_55340_0_1	99.79	481	505	1058	0	863
SmedASXL_000616	dd_smedV4_25608_0_1	99.76	413	413	697	0	740
SmedASXL_000617	dd_smedV4_31751_0_1	100	504	508	553	0	910
SmedASXL_000618	dd_smedV4_13596_0_7	88.89	27	282	1637	0.26	35.6
SmedASXL_000619	dd_smedV4_5008_0_3	81.58	76	303	1344	3e-13	75.2
SmedASXL_000620	dd_smedV4_12660_2_9	98.27	231	245	2511	5e-111	399
SmedASXL_000621	dd_smedV4_33298_0_1	99.76	409	417	1666	0	733
SmedASXL_000622	dd_smedV4_9463_0_1	84.85	33	309	5404	1	33.7
SmedASXL_000623	dd_smedV4_40498_0_1	100	259	262	1246	1e-131	468
SmedASXL_000624	dd_smedV4_5618_0_1	78.85	52	410	450	0.009	41
SmedASXL_000625	dd_smedV4_4481_0_1	100	1802	1843	1807	0	3250
SmedASXL_000626	dd_smedV4_6479_1_1	100	1390	1864	1402	0	2507
SmedASXL_000627	dd_smedV4_6097_0_1	100	370	371	386	0	668
SmedASXL_000628	dd_smedV4_21521_0_1	100	20	239	1229	0.062	37.4
SmedASXL_000629	dd_smedV4_19406_0_1	99.81	2065	2065	2138	0	3707
SmedASXL_000630	dd_smedV4_76669_0_1	100	325	411	413	3e-167	587
SmedASXL_000631	dd_smedV4_2221_0_1	75.71	177	256	2309	2e-28	125
SmedASXL_000632	dd_smedV4_90747_0_1	71.35	171	963	271	2e-16	87.8
SmedASXL_000633	dd_smedV4_8060_0_1	100	978	978	1105	0	1764
SmedASXL_000634	dd_smedV4_16146_0_4	100	256	279	301	6e-130	462
SmedASXL_000635	dd_smedV4_30299_0_1	99.79	1396	1396	2293	0	2504
SmedASXL_000636	dd_smedV4_682_0_1	100	604	604	1101	0	1090
SmedASXL_000637	dd_smedV4_7864_0_1	100	2766	2766	2898	0	4989
SmedASXL_000638	dd_smedV4_26870_0_1	100	250	250	837	9e-127	452
SmedASXL_000639	dd_smedV4_28465_0_1	100	412	451	755	0	744
SmedASXL_000640	dd_smedV4_24805_0_1	99.83	1176	1193	1213	0	2109
SmedASXL_000641	dd_smedV4_66136_0_1	99.82	558	559	670	0	1002
SmedASXL_000642	dd_smedV4_27213_0_2	100	393	393	416	0	710
SmedASXL_000643	dd_smedV4_15473_0_1	99.9	1042	1066	1069	0	1874
SmedASXL_000644	dd_smedV4_57273_0_1	99.01	304	390	304	2e-151	535
SmedASXL_000645	dd_smedV4_60961_0_2	89.66	29	570	318	0.045	39.2
SmedASXL_000646	dd_smedV4_48357_0_1	99.77	433	433	1767	0	776
SmedASXL_000647	dd_smedV4_9497_0_1	100	995	995	1008	0	1795
SmedASXL_000648	dd_smedV4_41855_0_1	100	168	244	745	3e-82	304
SmedASXL_000649	dd_smedV4_17171_0_1	100	1187	1193	1229	0	2141
SmedASXL_000650	dd_smedV4_76073_0_1	100	218	227	1079	2e-109	394
SmedASXL_000651	dd_smedV4_76073_0_1	99.62	261	261	1079	4e-131	466
SmedASXL_000652	dd_smedV4_25909_0_1	95.46	1080	1067	1158	0	1766
SmedASXL_000653	dd_smedV4_9893_0_1	100	1970	1971	2014	0	3553
SmedASXL_000654	dd_smedV4_58096_0_1	99.53	422	437	738	0	753
SmedASXL_000655	dd_smedV4_5798_0_1	100	2312	2313	2388	0	4170
SmedASXL_000655	dd_smedV4_5798_0_1	100	18	2313	2388	8	33.7
SmedASXL_000656	dd_smedV4_58776_0_1	100	226	226	232	9e-114	408
SmedASXL_000657	dd_smedV4_14332_0_1	100	342	348	413	1e-176	618
SmedASXL_000658	dd_smedV4_884_0_5	95.03	181	222	1456	7e-77	286
SmedASXL_000659	dd_smedV4_12753_0_1	100	1054	1057	1056	0	1902
SmedASXL_000660	dd_smedV4_5445_0_1	82.86	35	298	1239	0.079	37.4
SmedASXL_000661	dd_smedV4_38033_0_1	100	267	267	2049	6e-136	482
SmedASXL_000662	dd_smedV4_8592_0_1	100	928	1011	941	0	1674
SmedASXL_000663	dd_smedV4_7930_0_1	100	3404	3433	3450	0	6139
SmedASXL_000664	dd_smedV4_29525_0_1	73.06	271	325	677	1e-38	159
SmedASXL_000665	dd_smedV4_33950_0_1	99.58	236	236	1508	1e-117	421
SmedASXL_000666	dd_smedV4_17915_0_6	96.26	214	214	494	7e-96	349
SmedASXL_000667	dd_smedV4_40638_0_1	100	380	380	475	0	686
SmedASXL_000668	dd_smedV4_18038_0_1	87.94	141	201	1174	3e-43	174
SmedASXL_000669	dd_smedV4_2863_0_1	80.69	259	259	1361	3e-64	244
SmedASXL_000670	dd_smedV4_435_0_1	67.77	543	626	1833	1e-34	147
SmedASXL_000671	dd_smedV4_17439_0_1	100	942	942	995	0	1700
SmedASXL_000672	dd_smedV4_33405_0_1	98.51	67	586	749	2e-25	116
SmedASXL_000673	dd_smedV4_22331_0_1	100	1777	1790	1792	0	3205
SmedASXL_000674	dd_smedV4_17844_1_4	83.85	192	234	2170	2e-52	205
SmedASXL_000674	dd_smedV4_17844_1_4	100	24	234	2170	0.0004	44.6
SmedASXL_000675	dd_smedV4_9589_0_2	88.86	341	355	1560	3e-122	437
SmedASXL_000676	dd_smedV4_9171_0_1	100	2277	2279	2279	0	4107
SmedASXL_000677	dd_smedV4_8140_0_1	99.57	1404	1405	2760	0	2506
SmedASXL_000678	dd_smedV4_10015_0_1	100	1610	1610	1617	0	2904
SmedASXL_000679	dd_smedV4_97734_0_1	100	97	697	252	3e-43	176
SmedASXL_000680	dd_smedV4_14482_0_1	100	1364	1364	1452	0	2461
SmedASXL_000681	dd_smedV4_18738_0_1	99.84	1255	1255	1299	0	2255
SmedASXL_000682	dd_smedV4_20769_0_1	99.93	1455	1459	1576	0	2619
SmedASXL_000683	dd_smedV4_6858_0_1	86.21	29	284	3086	0.26	35.6
SmedASXL_000684	dd_smedV4_4569_0_1	72.25	209	296	14288	1e-24	113
SmedASXL_000685	dd_smedV4_10624_0_1	100	4767	4767	4838	0	8597
SmedASXL_000686	dd_smedV4_17345_0_1	99.88	801	801	1098	0	1440
SmedASXL_000687	dd_smedV4_18564_0_1	100	503	691	515	0	908
SmedASXL_000688	dd_smedV4_5559_0_1	100	1804	1805	1918	0	3254
SmedASXL_000689	dd_smedV4_23879_0_1	100	1185	1185	1254	0	2138
SmedASXL_000689	dd_smedV4_23879_0_1	100	19	1185	1254	1.2	35.6
SmedASXL_000690	dd_smedV4_8949_0_1	100	1971	1971	2037	0	3555
SmedASXL_000691	dd_smedV4_6926_0_2	99.9	1022	1022	1143	0	1838
SmedASXL_000692	dd_smedV4_19930_0_1	100	749	775	953	0	1352
SmedASXL_000692	dd_smedV4_19930_0_1	100	26	775	953	0.0001	48.2
SmedASXL_000693	dd_smedV4_11990_0_1	100	1131	1131	1283	0	2040
SmedASXL_000694	dd_smedV4_684_0_3	67.16	271	379	2427	3e-15	82.4
SmedASXL_000695	dd_smedV4_8996_0_1	99.62	260	260	14056	1e-130	464
SmedASXL_000696	dd_smedV4_21654_0_1	99.62	266	378	347	1e-133	475
SmedASXL_000697	dd_smedV4_79253_0_1	89.29	28	248	253	0.064	37.4
SmedASXL_000698	dd_smedV4_8605_0_1	100	1499	1499	1522	0	2704
SmedASXL_000699	dd_smedV4_23028_0_1	100	1866	1880	1978	0	3366
SmedASXL_000700	dd_smedV4_9217_0_1	100	1587	1587	1666	0	2863
SmedASXL_000701	dd_smedV4_36891_0_1	99.95	2063	2125	2093	0	3712
SmedASXL_000702	dd_smedV4_19148_0_1	99.6	1007	1035	1050	0	1799
SmedASXL_000703	dd_smedV4_58292_0_1	99.24	262	536	264	3e-130	464
SmedASXL_000704	dd_smedV4_20858_0_1	100	2285	2297	2288	0	4121
SmedASXL_000705	dd_smedV4_28906_0_1	82.73	139	210	647	5e-34	143
SmedASXL_000706	dd_smedV4_5663_0_1	99.91	1139	1148	1140	0	2049
SmedASXL_000707	dd_smedV4_5814_0_1	92	25	334	497	0.089	37.4
SmedASXL_000708	dd_smedV4_42217_0_1	98.51	269	467	664	2e-131	468
SmedASXL_000709	dd_smedV4_32557_0_1	100	331	352	353	1e-170	598
SmedASXL_000710	dd_smedV4_9833_0_1	91.67	24	258	1146	0.23	35.6
SmedASXL_000711	dd_smedV4_53462_0_1	79.76	247	272	286	1e-61	235
SmedASXL_000712	dd_smedV4_13928_0_1	89.18	194	201	1576	1e-67	255
SmedASXL_000713	dd_smedV4_13007_0_1	98.17	492	484	515	0	850
SmedASXL_000714	dd_smedV4_6736_0_2	100	360	371	6380	0	650
SmedASXL_000715	dd_smedV4_15710_0_1	87	277	264	1109	1e-94	345
SmedASXL_000716	dd_smedV4_12881_0_1	100	2433	2436	4172	0	4388
SmedASXL_000717	dd_smedV4_13081_0_1	99.33	595	596	650	0	1054
SmedASXL_000718	dd_smedV4_28573_0_1	100	323	350	410	3e-166	583
SmedASXL_000719	dd_smedV4_23806_0_1	100	1386	1480	1406	0	2500
SmedASXL_000720	dd_smedV4_4143_0_1	100	913	979	1133	0	1647
SmedASXL_000720	dd_smedV4_4143_0_1	86.11	36	979	1133	0.079	39.2
SmedASXL_000721	dd_smedV4_56046_0_1	99.71	343	503	454	3e-175	614
SmedASXL_000722	dd_smedV4_24661_0_1	85.29	34	347	690	0.093	37.4
SmedASXL_000723	dd_smedV4_80780_0_1	99.65	282	560	380	4e-142	504
SmedASXL_000724	dd_smedV4_16056_0_1	100	622	622	4573	0	1122
SmedASXL_000725	dd_smedV4_19286_0_1	100	1078	1083	1142	0	1945
SmedASXL_000726	dd_smedV4_5648_0_1	100	735	745	743	0	1326
SmedASXL_000727	dd_smedV4_31605_0_1	83.72	258	362	935	7e-73	273
SmedASXL_000728	dd_smedV4_99_0_1	69.06	181	666	651	7e-13	75.2
SmedASXL_000729	dd_smedV4_21338_0_1	80.93	215	296	691	5e-49	194
SmedASXL_000730	dd_smedV4_34351_0_1	100	384	384	426	0	693
SmedASXL_000731	dd_smedV4_29248_0_2	99.24	264	266	612	1e-131	468
SmedASXL_000732	dd_smedV4_9286_0_1	74.53	161	219	477	1e-16	86
SmedASXL_000733	dd_smedV4_23203_0_1	99.81	516	623	516	0	926
SmedASXL_000734	dd_smedV4_11898_0_1	92.31	26	209	455	0.015	39.2
SmedASXL_000735	dd_smedV4_19691_0_3	98.64	220	220	362	3e-106	383
SmedASXL_000736	dd_smedV4_23589_0_1	100	853	853	939	0	1539
SmedASXL_000737	dd_smedV4_43655_0_1	99.57	234	234	949	2e-116	417
SmedASXL_000738	dd_smedV4_18330_0_1	100	2341	2343	2379	0	4222
SmedASXL_000739	dd_smedV4_5738_0_2	99.97	2968	2968	3003	0	5348
SmedASXL_000740	dd_smedV4_26331_0_1	100	897	930	898	0	1618
SmedASXL_000741	dd_smedV4_161_0_1	89.66	29	218	1059	0.016	39.2
SmedASXL_000742	dd_smedV4_9787_0_1	100	572	579	608	0	1032
SmedASXL_000743	dd_smedV4_33590_0_1	100	749	751	895	0	1352
SmedASXL_000744	dd_smedV4_41384_0_1	100	1153	2009	2321	0	2080
SmedASXL_000744	dd_smedV4_41384_0_1	78.26	46	2009	2321	7	33.7
SmedASXL_000744	dd_smedV4_41384_0_1	78.26	46	2009	2321	7	33.7
SmedASXL_000745	dd_smedV4_41384_0_1	100	1153	1867	2321	0	2080
SmedASXL_000745	dd_smedV4_41384_0_1	78.26	46	1867	2321	6.5	33.7
SmedASXL_000745	dd_smedV4_41384_0_1	78.26	46	1867	2321	6.5	33.7
SmedASXL_000746	dd_smedV4_48556_0_1	99.53	212	212	323	2e-103	374
SmedASXL_000747	dd_smedV4_18958_0_1	99.84	634	634	709	0	1139
SmedASXL_000748	dd_smedV4_35242_0_2	99.6	249	249	1047	1e-124	444
SmedASXL_000749	dd_smedV4_67181_0_1	100	251	251	1135	3e-127	453
SmedASXL_000750	dd_smedV4_13970_0_1	100	252	252	404	7e-128	455
SmedASXL_000751	dd_smedV4_4801_0_1	99.83	1144	1157	1152	0	2051
SmedASXL_000752	dd_smedV4_30487_0_1	100	722	943	737	0	1303
SmedASXL_000752	dd_smedV4_30487_0_1	100	24	943	737	0.002	44.6
SmedASXL_000753	dd_smedV4_919_0_1	92	25	405	7960	0.11	37.4
SmedASXL_000754	dd_smedV4_51879_0_1	100	275	275	301	3e-140	497
SmedASXL_000755	dd_smedV4_1824_0_1	100	651	676	702	0	1175
SmedASXL_000756	dd_smedV4_7771_0_1	100	2184	2184	2201	0	3939
SmedASXL_000757	dd_smedV4_4206_0_1	100	2308	2308	2333	0	4163
SmedASXL_000758	dd_smedV4_9318_0_1	100	1045	1045	1069	0	1885
SmedASXL_000759	dd_smedV4_4578_0_1	100	2081	2081	2147	0	3754
SmedASXL_000760	dd_smedV4_11558_0_1	100	1143	1143	1215	0	2062
SmedASXL_000761	dd_smedV4_25408_0_1	75.33	227	227	524	5e-34	143
SmedASXL_000762	dd_smedV4_32368_0_1	91.3	138	551	379	3e-48	192
SmedASXL_000763	dd_smedV4_12686_0_4	97.45	157	279	523	8e-71	266
SmedASXL_000763	dd_smedV4_12686_0_4	90.91	22	279	523	3.1	31.9
SmedASXL_000764	dd_smedV4_6843_0_1	99.89	943	943	973	0	1696
SmedASXL_000765	dd_smedV4_9759_0_1	88.46	26	344	1866	1.1	33.7
SmedASXL_000766	dd_smedV4_9015_0_1	100	1289	1289	1318	0	2325
SmedASXL_000767	dd_smedV4_12462_0_2	99.65	285	285	711	4e-144	509
SmedASXL_000768	dd_smedV4_39545_0_1	99.68	940	958	1165	0	1682
SmedASXL_000769	dd_smedV4_3206_0_1	68.21	302	789	555	2e-20	100
SmedASXL_000770	dd_smedV4_48587_0_2	100	19	227	1438	0.2	35.6
SmedASXL_000771	dd_smedV4_5447_0_1	100	1675	1690	1787	0	3021
SmedASXL_000772	dd_smedV4_4561_0_1	100	2679	2679	2787	0	4832
SmedASXL_000773	dd_smedV4_24236_0_1	100	830	832	882	0	1498
SmedASXL_000774	dd_smedV4_5635_0_1	100	2455	2455	2474	0	4428
SmedASXL_000775	dd_smedV4_59700_0_1	100	392	422	487	0	708
SmedASXL_000776	dd_smedV4_25484_0_1	99.43	523	523	784	0	930
SmedASXL_000777	dd_smedV4_7115_0_1	100	546	665	713	0	985
SmedASXL_000777	dd_smedV4_7115_0_1	100	23	665	713	0.004	42.8
SmedASXL_000778	dd_smedV4_63600_0_1	99.28	279	365	342	1e-139	495
SmedASXL_000779	dd_smedV4_44387_0_1	99.47	189	206	292	4e-92	336
SmedASXL_000780	dd_smedV4_21713_0_1	99.75	813	827	845	0	1458
SmedASXL_000781	dd_smedV4_5715_0_1	100	1511	2012	1541	0	2726
SmedASXL_000781	dd_smedV4_5715_0_1	100	23	2012	1541	0.013	42.8
SmedASXL_000782	dd_smedV4_6313_0_7	81.77	395	448	1974	1e-108	392
SmedASXL_000782	dd_smedV4_6313_0_7	78.72	47	448	1974	0.12	37.4
SmedASXL_000783	dd_smedV4_69068_0_1	100	142	330	478	5e-68	257
SmedASXL_000784	dd_smedV4_6850_0_1	72.69	227	240	1900	4e-30	131
SmedASXL_000785	dd_smedV4_39554_0_1	100	232	237	693	5e-117	419
SmedASXL_000786	dd_smedV4_3273_0_1	85.71	35	237	7534	0.061	37.4
SmedASXL_000787	dd_smedV4_5176_0_1	80	220	250	1603	9e-51	199
SmedASXL_000788	dd_smedV4_59956_0_1	99.68	316	608	653	1e-160	565
SmedASXL_000789	dd_smedV4_19938_0_1	99.72	359	359	2009	0	643
SmedASXL_000790	dd_smedV4_14586_0_3	99.6	251	259	683	1e-125	448
SmedASXL_000791	dd_smedV4_2335_0_1	84.39	237	249	1314	3e-69	260
SmedASXL_000792	dd_smedV4_28216_0_1	100	596	596	1482	0	1076
SmedASXL_000793	dd_smedV4_9754_0_4	84.85	33	298	922	0.079	37.4
SmedASXL_000794	dd_smedV4_11109_0_1	100	746	746	898	0	1346
SmedASXL_000794	dd_smedV4_11109_0_1	100	18	746	898	2.5	33.7
SmedASXL_000795	dd_smedV4_37521_0_1	100	382	382	393	0	690
SmedASXL_000796	dd_smedV4_18390_0_1	100	691	707	823	0	1247
SmedASXL_000797	dd_smedV4_82506_0_1	100	264	363	264	3e-134	477
SmedASXL_000798	dd_smedV4_44099_0_1	72.73	187	205	900	3e-23	107
SmedASXL_000799	dd_smedV4_435_0_1	72.92	192	530	1833	2e-24	113
SmedASXL_000800	dd_smedV4_26649_0_1	100	687	687	1142	0	1240
SmedASXL_000801	dd_smedV4_58663_0_1	99.31	434	581	997	0	769
SmedASXL_000802	dd_smedV4_1891_0_1	99.97	3956	3956	4378	0	7130
SmedASXL_000803	dd_smedV4_14869_0_1	100	380	380	645	0	686
SmedASXL_000804	dd_smedV4_63060_0_1	99.76	418	418	857	0	749
SmedASXL_000805	dd_smedV4_95234_0_1	100	181	251	308	3e-89	327
SmedASXL_000805	dd_smedV4_95234_0_1	100	23	251	308	0.002	42.8
SmedASXL_000806	dd_smedV4_49972_0_1	72.55	204	279	1075	3e-25	114
SmedASXL_000807	dd_smedV4_40046_0_1	99.35	307	307	735	7e-155	545
SmedASXL_000808	dd_smedV4_21441_0_1	99.92	1241	1300	1311	0	2230
SmedASXL_000809	dd_smedV4_16505_0_3	67.8	295	325	1431	9e-21	100
SmedASXL_000810	dd_smedV4_20887_1_1	85.09	369	362	536	6e-118	423
SmedASXL_000811	dd_smedV4_93390_0_1	100	259	498	259	2e-131	468
SmedASXL_000812	dd_smedV4_23540_0_5	76.14	285	413	774	1e-51	203
SmedASXL_000813	dd_smedV4_10678_0_1	100	1439	2391	1574	0	2596
SmedASXL_000814	dd_smedV4_5901_0_1	95.83	24	209	2305	0.015	39.2
SmedASXL_000815	dd_smedV4_8518_0_1	100	18	402	1176	1.3	33.7
SmedASXL_000816	dd_smedV4_75757_0_1	100	284	284	363	4e-145	513
SmedASXL_000817	dd_smedV4_51730_0_4	99.65	285	325	884	5e-144	509
SmedASXL_000818	dd_smedV4_224_0_1	77.22	79	505	418	2e-06	53.6
SmedASXL_000819	dd_smedV4_31217_0_1	99.57	233	239	386	6e-116	416
SmedASXL_000820	dd_smedV4_27263_0_3	86.97	238	586	682	2e-77	289
SmedASXL_000821	dd_smedV4_9472_0_1	92	25	227	934	0.058	37.4
SmedASXL_000822	dd_smedV4_30278_0_1	99.82	547	547	1274	0	982
SmedASXL_000823	dd_smedV4_72282_0_1	98.21	56	271	436	9e-20	96.9
SmedASXL_000824	dd_smedV4_11255_0_1	100	640	640	809	0	1155
SmedASXL_000825	dd_smedV4_4211_0_1	100	1797	1839	1848	0	3241
SmedASXL_000826	dd_smedV4_13748_0_3	100	24	245	1808	0.0004	44.6
SmedASXL_000827	dd_smedV4_4477_0_1	99.41	846	930	888	0	1503
SmedASXL_000828	dd_smedV4_16467_0_1	100	201	244	3693	3e-100	363
SmedASXL_000829	dd_smedV4_20712_0_1	100	395	406	1282	0	713
SmedASXL_000830	dd_smedV4_41087_0_1	100	254	282	296	7e-129	459
SmedASXL_000831	dd_smedV4_4122_0_4	100	214	214	3887	3e-107	387
SmedASXL_000832	dd_smedV4_83306_0_1	98.83	342	427	393	7e-169	592
SmedASXL_000833	dd_smedV4_35234_0_2	95.22	481	671	1132	0	764
SmedASXL_000833	dd_smedV4_35234_0_2	95.83	24	671	1132	0.053	39.2
SmedASXL_000834	dd_smedV4_57517_0_1	99.81	528	528	681	0	948
SmedASXL_000835	dd_smedV4_8996_0_1	100	297	327	14056	4e-152	536
SmedASXL_000836	dd_smedV4_13421_0_2	99.3	142	226	6194	1e-66	251
SmedASXL_000836	dd_smedV4_13421_0_2	94.74	19	226	6194	8.6	30.1
SmedASXL_000837	dd_smedV4_29123_0_1	99.58	481	481	1333	0	859
SmedASXL_000838	dd_smedV4_18780_0_1	97.88	520	539	780	0	886
SmedASXL_000839	dd_smedV4_5977_0_1	100	3771	3771	3818	0	6801
SmedASXL_000840	dd_smedV4_43136_0_1	99.65	578	625	578	0	1034
SmedASXL_000841	dd_smedV4_2649_0_2	99.74	388	388	16308	0	695
SmedASXL_000842	dd_smedV4_22398_0_1	99.93	1394	1407	2052	0	2509
SmedASXL_000843	dd_smedV4_48523_0_1	99.67	302	324	449	3e-153	540
SmedASXL_000844	dd_smedV4_46209_0_1	100	224	261	702	1e-112	405
SmedASXL_000844	dd_smedV4_46209_0_1	100	39	261	702	3e-12	71.6
SmedASXL_000845	dd_smedV4_101901_0_1	99.42	342	749	342	2e-173	609
SmedASXL_000846	dd_smedV4_37111_0_1	99.86	726	1124	1015	0	1301
SmedASXL_000847	dd_smedV4_785_0_1	100	20	780	1539	0.22	37.4
SmedASXL_000848	dd_smedV4_18645_0_1	100	75	253	531	9e-32	136
SmedASXL_000849	dd_smedV4_3766_0_1	100	655	655	692	0	1182
SmedASXL_000850	dd_smedV4_24577_0_1	100	272	272	311	1e-138	491
SmedASXL_000851	dd_smedV4_41718_0_1	100	245	245	996	5e-124	443
SmedASXL_000852	dd_smedV4_36865_0_1	85.71	28	202	1683	0.62	33.7
SmedASXL_000853	dd_smedV4_15498_0_48	98.28	290	290	523	2e-141	500
SmedASXL_000854	dd_smedV4_11534_0_2	96.55	29	260	2483	0.0005	44.6
SmedASXL_000855	dd_smedV4_35095_0_1	100	395	395	550	0	713
SmedASXL_000856	dd_smedV4_7254_0_1	100	861	882	956	0	1553
SmedASXL_000857	dd_smedV4_45229_0_1	99.57	233	248	463	6e-116	416
SmedASXL_000858	dd_smedV4_81707_0_1	98.68	378	708	379	0	659
SmedASXL_000859	dd_smedV4_38544_0_1	99.64	280	280	789	2e-141	500
SmedASXL_000860	dd_smedV4_3818_0_1	100	3351	3351	3389	0	6044
SmedASXL_000861	dd_smedV4_6850_0_1	100	1866	1884	1900	0	3366
SmedASXL_000862	dd_smedV4_42763_0_1	100	229	229	2944	2e-115	414
SmedASXL_000863	dd_smedV4_4240_0_1	100	1061	1069	1094	0	1914
SmedASXL_000864	dd_smedV4_43988_0_1	73.33	75	242	621	0.0001	46.4
SmedASXL_000865	dd_smedV4_68858_0_1	100	166	219	837	3e-81	300
SmedASXL_000866	dd_smedV4_2322_0_2	100	998	1478	5094	0	1801
SmedASXL_000867	dd_smedV4_48732_0_1	100	271	271	1405	4e-138	489
SmedASXL_000868	dd_smedV4_5921_0_1	92.86	28	332	1801	0.025	39.2
SmedASXL_000869	dd_smedV4_21177_0_1	100	903	1057	929	0	1629
SmedASXL_000870	dd_smedV4_21801_0_1	99.86	715	715	1638	0	1285
SmedASXL_000871	dd_smedV4_18851_0_2	100	316	316	368	2e-162	571
SmedASXL_000872	dd_smedV4_2483_0_6	82.98	47	292	2770	0.002	42.8
SmedASXL_000873	dd_smedV4_54354_0_1	100	390	390	701	0	704
SmedASXL_000874	dd_smedV4_10802_0_1	84.85	33	300	4577	0.079	37.4
SmedASXL_000875	dd_smedV4_9029_0_2	100	276	387	729	1e-140	499
SmedASXL_000875	dd_smedV4_9029_0_2	100	44	387	729	1e-14	80.6
SmedASXL_000876	dd_smedV4_6396_0_1	100	1174	1178	1174	0	2118
SmedASXL_000877	dd_smedV4_41180_0_1	99.69	318	352	803	7e-162	569
SmedASXL_000877	dd_smedV4_41180_0_1	100	27	352	803	1e-05	50
SmedASXL_000878	dd_smedV4_6728_0_2	100	353	360	3356	0	637
SmedASXL_000879	dd_smedV4_1234_0_1	79.41	102	288	1963	3e-13	75.2
SmedASXL_000880	dd_smedV4_1276_1_5	97.73	176	204	377	3e-80	297
SmedASXL_000881	dd_smedV4_28244_0_1	99.75	408	414	879	0	731
SmedASXL_000882	dd_smedV4_29403_0_2	99.68	310	390	1201	2e-157	554
SmedASXL_000882	dd_smedV4_29403_0_2	100	40	390	1201	1e-12	73.4
SmedASXL_000883	dd_smedV4_25618_0_1	100	576	578	1458	0	1040
SmedASXL_000884	dd_smedV4_32245_0_1	98.82	425	435	689	0	744
SmedASXL_000885	dd_smedV4_95094_0_1	95.65	23	378	304	0.1	37.4
SmedASXL_000886	dd_smedV4_773_0_1	69.12	285	1699	1727	1e-21	105
SmedASXL_000886	dd_smedV4_773_0_1	68.56	299	1699	1727	4e-21	104
SmedASXL_000886	dd_smedV4_773_0_1	85	40	1699	1727	0.001	46.4
SmedASXL_000887	dd_smedV4_48476_0_1	97.11	277	463	761	3e-129	461
SmedASXL_000888	dd_smedV4_33620_0_1	100	474	485	474	0	856
SmedASXL_000889	dd_smedV4_8914_0_3	100	778	785	806	0	1404
SmedASXL_000890	dd_smedV4_66972_0_1	100	299	299	622	3e-153	540
SmedASXL_000891	dd_smedV4_10282_0_2	100	802	802	10715	0	1447
SmedASXL_000892	dd_smedV4_72438_0_1	99.8	511	608	548	0	917
SmedASXL_000893	dd_smedV4_6854_0_9	76.6	282	394	1346	3e-53	208
SmedASXL_000893	dd_smedV4_6854_0_9	73.44	128	394	1346	6e-11	68
SmedASXL_000894	dd_smedV4_19771_0_3	100	484	484	1180	0	874
SmedASXL_000895	dd_smedV4_911_1_1	100	201	253	315	4e-100	363
SmedASXL_000895	dd_smedV4_911_1_1	100	23	253	315	0.002	42.8
SmedASXL_000896	dd_smedV4_11294_0_4	77.62	286	481	2391	4e-59	228
SmedASXL_000897	dd_smedV4_48424_0_1	98.68	151	297	349	3e-70	264
SmedASXL_000897	dd_smedV4_48424_0_1	92.96	71	297	349	2e-22	105
SmedASXL_000897	dd_smedV4_48424_0_1	83.33	30	297	349	3.3	31.9
SmedASXL_000898	dd_smedV4_51910_0_1	100	232	232	1249	5e-117	419
SmedASXL_000899	dd_smedV4_29364_0_1	100	790	790	940	0	1425
SmedASXL_000900	dd_smedV4_3979_0_1	87.5	32	213	1115	0.054	37.4
SmedASXL_000901	dd_smedV4_34317_0_1	100	561	561	1834	0	1012
SmedASXL_000902	dd_smedV4_51840_0_1	100	317	321	566	5e-163	572
SmedASXL_000903	dd_smedV4_3545_0_1	84.41	186	328	1092	3e-51	201
SmedASXL_000903	dd_smedV4_3545_0_1	85.71	77	328	1092	2e-17	89.7
SmedASXL_000904	dd_smedV4_54449_0_1	99.58	239	357	261	5e-119	426
SmedASXL_000905	dd_smedV4_16909_0_1	99.77	863	913	973	0	1548
SmedASXL_000906	dd_smedV4_75258_0_1	100	422	422	694	0	762
SmedASXL_000907	dd_smedV4_25695_0_1	100	235	277	279	1e-118	425
SmedASXL_000908	dd_smedV4_17303_0_1	77.14	245	294	510	8e-46	183
SmedASXL_000909	dd_smedV4_1760_1_2	100	512	512	14718	0	924
SmedASXL_000910	dd_smedV4_9908_0_3	100	19	443	1768	0.42	35.6
SmedASXL_000911	dd_smedV4_60889_0_1	100	178	211	315	9e-88	322
SmedASXL_000912	dd_smedV4_19930_0_2	100	270	270	878	1e-137	488
SmedASXL_000913	dd_smedV4_83023_0_1	98.88	268	287	319	4e-132	470
SmedASXL_000914	dd_smedV4_8110_0_1	99.84	1822	1835	1946	0	3268
SmedASXL_000915	dd_smedV4_6028_0_1	100	607	617	694	0	1095
SmedASXL_000916	dd_smedV4_21521_0_1	99.83	579	579	1229	0	1040
SmedASXL_000917	dd_smedV4_25497_0_1	99.67	307	307	416	5e-156	549
SmedASXL_000918	dd_smedV4_12325_0_2	100	23	223	1928	0.001	42.8
SmedASXL_000919	dd_smedV4_3602_0_1	84.21	38	1018	1378	0.082	39.2
SmedASXL_000920	dd_smedV4_19592_0_1	99.93	1390	1390	1844	0	2502
SmedASXL_000921	dd_smedV4_19592_0_1	100	447	460	1844	0	807
SmedASXL_000922	dd_smedV4_6736_0_2	99.6	247	247	6380	2e-123	441
SmedASXL_000923	dd_smedV4_99608_0_1	100	231	266	231	2e-116	417
SmedASXL_000924	dd_smedV4_39033_0_1	100	411	411	755	0	742
SmedASXL_000925	dd_smedV4_45156_0_1	100	268	268	861	2e-136	484
SmedASXL_000926	dd_smedV4_26387_0_1	78.28	373	401	693	5e-82	304
SmedASXL_000927	dd_smedV4_24483_0_1	100	571	576	1462	0	1031
SmedASXL_000928	dd_smedV4_19878_0_1	100	454	454	810	0	820
SmedASXL_000929	dd_smedV4_47500_0_1	100	319	375	319	5e-164	576
SmedASXL_000930	dd_smedV4_82008_0_1	100	104	226	276	1e-47	188
SmedASXL_000931	dd_smedV4_29089_0_1	99.33	297	322	572	2e-149	527
SmedASXL_000932	dd_smedV4_9519_0_1	88.89	27	497	975	0.47	35.6
SmedASXL_000933	dd_smedV4_9136_0_1	99.49	594	605	13025	0	1058
SmedASXL_000934	dd_smedV4_79958_0_1	100	198	367	384	2e-98	358
SmedASXL_000935	dd_smedV4_15865_0_1	96	25	309	2638	0.007	41
SmedASXL_000936	dd_smedV4_60918_0_1	99.54	648	648	1231	0	1155
SmedASXL_000937	dd_smedV4_77831_0_1	100	432	487	461	0	780
SmedASXL_000938	dd_smedV4_32149_0_1	99.84	640	955	641	0	1150
SmedASXL_000939	dd_smedV4_3281_0_1	99.96	2758	2758	2780	0	4969
SmedASXL_000939	dd_smedV4_3281_0_1	92	25	2758	2780	9.6	33.7
SmedASXL_000939	dd_smedV4_3281_0_1	92	25	2758	2780	9.6	33.7
SmedASXL_000940	dd_smedV4_78973_0_1	100	256	258	607	5e-130	462
SmedASXL_000941	dd_smedV4_5365_0_4	99.65	284	289	8022	2e-143	508
SmedASXL_000942	dd_smedV4_20393_0_1	93.17	703	700	1573	0	1041
SmedASXL_000943	dd_smedV4_29849_0_1	70.77	414	432	831	6e-50	197
SmedASXL_000944	dd_smedV4_10479_0_1	96.3	27	447	2843	0.0008	44.6
SmedASXL_000945	dd_smedV4_19886_0_1	99.81	2156	2156	3377	0	3871
SmedASXL_000945	dd_smedV4_19886_0_1	100	18	2156	3377	7.5	33.7
SmedASXL_000946	dd_smedV4_28314_0_4	78	559	688	1518	4e-130	464
SmedASXL_000947	dd_smedV4_5429_0_2	86.11	36	463	692	0.036	39.2
SmedASXL_000948	dd_smedV4_7147_0_1	100	671	679	690	0	1211
SmedASXL_000949	dd_smedV4_17969_0_14	88.51	87	216	557	9e-25	113
SmedASXL_000950	dd_smedV4_9844_0_1	100	805	807	805	0	1452
SmedASXL_000951	dd_smedV4_13609_0_2	92.17	217	217	689	1e-85	315
SmedASXL_000952	dd_smedV4_36185_0_1	99.76	423	463	1253	0	758
SmedASXL_000952	dd_smedV4_36185_0_1	100	20	463	1253	0.13	37.4
SmedASXL_000953	dd_smedV4_42389_0_1	99.31	868	868	980	0	1539
SmedASXL_000954	dd_smedV4_75715_0_2	70.23	131	277	385	4e-05	48.2
SmedASXL_000955	dd_smedV4_27043_0_1	100	1285	1292	1359	0	2318
SmedASXL_000956	dd_smedV4_30625_0_4	99.19	246	246	525	7e-122	435
SmedASXL_000957	dd_smedV4_5896_0_1	95.65	23	237	1396	0.061	37.4
SmedASXL_000958	dd_smedV4_45979_0_1	100	240	252	312	2e-121	434
SmedASXL_000959	dd_smedV4_21217_0_10	72.16	194	278	229	3e-26	118
SmedASXL_000960	dd_smedV4_28662_0_2	99.68	314	314	2010	9e-160	562
SmedASXL_000961	dd_smedV4_44126_0_1	100	208	501	570	1e-103	376
SmedASXL_000962	dd_smedV4_40519_0_1	100	305	305	323	2e-156	551
SmedASXL_000963	dd_smedV4_33950_0_1	99.83	579	579	1508	0	1040
SmedASXL_000964	dd_smedV4_44520_0_1	99.8	495	495	984	0	888
SmedASXL_000965	dd_smedV4_36653_0_1	98.45	322	322	592	1e-158	558
SmedASXL_000966	dd_smedV4_16881_0_1	100	354	354	614	0	639
SmedASXL_000967	dd_smedV4_46853_0_1	100	249	249	800	3e-126	450
SmedASXL_000968	dd_smedV4_23506_0_3	87.04	162	266	1099	3e-50	197
SmedASXL_000968	dd_smedV4_23506_0_3	95.45	22	266	1099	0.24	35.6
SmedASXL_000969	dd_smedV4_39543_0_1	96.48	284	521	284	9e-131	466
SmedASXL_000970	dd_smedV4_83668_0_1	100	231	470	430	4e-116	417
SmedASXL_000971	dd_smedV4_7760_0_1	92	25	377	2565	0.1	37.4
SmedASXL_000972	dd_smedV4_30887_0_1	99.85	656	1179	678	0	1178
SmedASXL_000973	dd_smedV4_27796_0_1	75.63	316	375	590	1e-57	223
SmedASXL_000974	dd_smedV4_27884_0_1	100	1102	1102	1715	0	1988
SmedASXL_000975	dd_smedV4_30074_0_1	100	1101	1101	1128	0	1986
SmedASXL_000976	dd_smedV4_32761_0_1	99.72	719	759	902	0	1288
SmedASXL_000977	dd_smedV4_5977_0_1	85.71	28	351	3818	1.1	33.7
SmedASXL_000978	dd_smedV4_54930_0_1	88.75	391	348	642	9e-154	542
SmedASXL_000979	dd_smedV4_2622_0_1	95	20	287	4304	3.2	31.9
SmedASXL_000980	dd_smedV4_11466_0_1	100	386	400	8071	0	697
SmedASXL_000981	dd_smedV4_30061_0_2	99.75	405	639	1062	0	726
SmedASXL_000982	dd_smedV4_34054_0_1	98.47	262	268	792	8e-128	455
SmedASXL_000983	dd_smedV4_24405_0_1	99.55	666	666	2860	0	1187
SmedASXL_000984	dd_smedV4_2557_0_1	78.12	64	296	1268	1e-05	50
SmedASXL_000985	dd_smedV4_8946_0_1	87.5	32	269	9877	0.07	37.4
SmedASXL_000986	dd_smedV4_45058_0_1	98.47	262	287	320	9e-128	455
SmedASXL_000987	dd_smedV4_3950_0_1	100	1033	1033	1033	0	1864
SmedASXL_000988	dd_smedV4_76236_0_1	100	215	383	257	1e-107	389
SmedASXL_000989	dd_smedV4_29498_0_1	99.12	791	801	1708	0	1395
SmedASXL_000990	dd_smedV4_1094_0_1	84.13	63	477	1295	2e-11	69.8
SmedASXL_000991	dd_smedV4_4675_0_1	100	1123	1124	1276	0	2026
SmedASXL_000992	dd_smedV4_74337_0_1	97.94	243	404	243	1e-115	416
SmedASXL_000993	dd_smedV4_3080_0_1	89.29	28	250	4037	0.23	35.6
SmedASXL_000994	dd_smedV4_19140_0_1	95.5	422	420	1132	0	670
SmedASXL_000995	dd_smedV4_65032_0_1	100	144	329	872	4e-69	260
SmedASXL_000996	dd_smedV4_26924_0_1	100	469	469	926	0	847
SmedASXL_000997	dd_smedV4_26969_0_1	99.88	860	861	3091	0	1546
SmedASXL_000998	dd_smedV4_20535_0_1	99.88	835	835	859	0	1501
SmedASXL_000999	dd_smedV4_10853_0_3	93.1	174	316	2025	4e-69	260
SmedASXL_001000	dd_smedV4_737_0_1	63.83	987	1248	1577	2e-29	131
SmedASXL_001001	dd_smedV4_38761_0_2	99.64	276	276	831	3e-139	493
SmedASXL_001002	dd_smedV4_50444_0_1	100	210	223	468	4e-105	379
SmedASXL_001003	dd_smedV4_29891_0_1	100	161	331	998	3e-78	291
SmedASXL_001004	dd_smedV4_77896_0_1	100	282	495	390	8e-144	509
SmedASXL_001005	dd_smedV4_983_0_1	88.89	27	631	2510	0.61	35.6
SmedASXL_001006	dd_smedV4_29769_0_1	100	248	248	422	1e-125	448
SmedASXL_001007	dd_smedV4_15712_0_3	80.28	284	299	743	4e-69	260
SmedASXL_001008	dd_smedV4_12726_0_1	100	1259	1262	2297	0	2271
SmedASXL_001008	dd_smedV4_12726_0_1	100	18	1262	2297	4.3	33.7
SmedASXL_001009	dd_smedV4_48732_0_1	99.68	311	326	1405	4e-158	556
SmedASXL_001010	dd_smedV4_6754_0_1	100	416	416	442	0	751
SmedASXL_001011	dd_smedV4_2071_0_1	77.16	197	240	2436	1e-35	149
SmedASXL_001012	dd_smedV4_48218_0_1	100	207	294	525	2e-103	374
SmedASXL_001013	dd_smedV4_7144_0_1	99.91	1149	1152	1230	0	2067
SmedASXL_001014	dd_smedV4_54012_0_1	100	212	270	224	4e-106	383
SmedASXL_001015	dd_smedV4_3718_0_4	73.6	250	362	3492	3e-33	141
SmedASXL_001015	dd_smedV4_3718_0_4	95	20	362	3492	4.1	31.9
SmedASXL_001016	dd_smedV4_27584_0_1	99.05	210	293	1216	3e-102	370
SmedASXL_001017	dd_smedV4_12685_0_1	86.11	36	258	711	0.006	41
SmedASXL_001018	dd_smedV4_14521_0_1	100	687	687	698	0	1240
SmedASXL_001019	dd_smedV4_6209_0_1	100	2074	2130	2219	0	3741
SmedASXL_001020	dd_smedV4_50857_0_1	99.85	650	832	677	0	1168
SmedASXL_001021	dd_smedV4_17820_0_2	99.56	459	459	692	0	820
SmedASXL_001022	dd_smedV4_6114_0_3	78.01	141	305	1944	4e-25	114
SmedASXL_001023	dd_smedV4_61496_0_1	100	224	281	275	1e-112	405
SmedASXL_001024	dd_smedV4_26251_0_1	99.89	877	889	2557	0	1577
SmedASXL_001025	dd_smedV4_47495_0_1	92.41	369	387	543	4e-153	540
SmedASXL_001026	dd_smedV4_29293_0_6	91.97	299	302	590	1e-120	432
SmedASXL_001027	dd_smedV4_36185_0_1	98.86	264	264	1253	5e-130	462
SmedASXL_001028	dd_smedV4_16975_0_1	99.73	1097	1097	3466	0	1965
SmedASXL_001029	dd_smedV4_85870_0_1	100	234	235	245	4e-118	423
SmedASXL_001030	dd_smedV4_4620_0_1	100	383	399	442	0	691
SmedASXL_001031	dd_smedV4_26249_0_1	100	760	760	838	0	1371
SmedASXL_001032	dd_smedV4_12303_0_1	84.21	38	350	1388	0.027	39.2
SmedASXL_001033	dd_smedV4_6169_0_1	69.11	259	431	1984	1e-20	100
SmedASXL_001034	dd_smedV4_35227_0_1	100	229	336	894	3e-115	414
SmedASXL_001035	dd_smedV4_22161_0_3	98.23	283	312	307	2e-137	488
SmedASXL_001036	dd_smedV4_22107_0_2	84.65	254	365	1040	5e-75	280
SmedASXL_001037	dd_smedV4_47019_0_1	99.78	449	449	576	0	805
SmedASXL_001038	dd_smedV4_13779_0_25	76.56	256	256	329	1e-48	192
SmedASXL_001039	dd_smedV4_11289_0_1	90.62	32	392	5900	0.009	41
SmedASXL_001040	dd_smedV4_59604_0_1	99.63	273	579	282	3e-137	488
SmedASXL_001041	dd_smedV4_13770_0_1	85.56	381	501	804	1e-122	439
SmedASXL_001042	dd_smedV4_95063_0_1	100	143	375	292	2e-68	259
SmedASXL_001043	dd_smedV4_31415_0_1	99.88	806	906	1114	0	1449
SmedASXL_001044	dd_smedV4_61318_0_1	100	181	609	266	7e-89	327
SmedASXL_001045	dd_smedV4_42751_0_1	100	241	241	977	7e-122	435
SmedASXL_001046	dd_smedV4_56_0_2	79.55	44	296	2389	0.022	39.2
SmedASXL_001047	dd_smedV4_12052_0_1	82.86	35	277	1469	0.073	37.4
SmedASXL_001048	dd_smedV4_65862_0_1	100	145	274	295	1e-69	262
SmedASXL_001049	dd_smedV4_5610_0_1	99.93	1358	1363	1386	0	2441
SmedASXL_001050	dd_smedV4_9550_0_1	99.85	1373	1390	4081	0	2468
SmedASXL_001051	dd_smedV4_9784_0_3	100	221	245	10248	5e-111	399
SmedASXL_001052	dd_smedV4_88844_0_1	100	253	253	361	2e-128	457
SmedASXL_001053	dd_smedV4_3752_0_1	100	392	392	430	0	708
SmedASXL_001054	dd_smedV4_50365_0_1	100	335	335	1029	9e-173	605
SmedASXL_001055	dd_smedV4_52295_0_1	100	81	210	898	4e-35	147
SmedASXL_001056	dd_smedV4_1205_0_9	99.36	312	312	19438	1e-157	554
SmedASXL_001057	dd_smedV4_84093_0_1	100	232	527	274	1e-116	419
SmedASXL_001058	dd_smedV4_168_0_1	94.47	235	274	11028	1e-100	365
SmedASXL_001058	dd_smedV4_168_0_1	86.11	36	274	11028	0.25	35.6
SmedASXL_001059	dd_smedV4_17143_0_1	87.5	32	366	1136	0.098	37.4
SmedASXL_001060	dd_smedV4_26419_0_1	100	260	260	771	3e-132	470
SmedASXL_001061	dd_smedV4_45517_0_1	99.5	603	603	981	0	1072
SmedASXL_001062	dd_smedV4_10037_0_1	100	1374	1376	1378	0	2479
SmedASXL_001063	dd_smedV4_49321_0_1	100	306	465	408	7e-157	553
SmedASXL_001064	dd_smedV4_167_0_1	77.55	49	306	663	0.023	39.2
SmedASXL_001065	dd_smedV4_9218_0_1	81.4	43	594	2173	0.047	39.2
SmedASXL_001066	dd_smedV4_42798_0_1	99.33	448	463	775	0	794
SmedASXL_001067	dd_smedV4_67054_0_1	80.88	272	543	451	3e-68	259
SmedASXL_001068	dd_smedV4_20436_0_1	82.05	429	597	946	1e-117	423
SmedASXL_001069	dd_smedV4_8150_0_1	100	2564	2568	2878	0	4625
SmedASXL_001070	dd_smedV4_11154_0_91	100	160	248	289	6e-78	289
SmedASXL_001071	dd_smedV4_62015_0_2	88.89	36	354	769	5e-05	48.2
SmedASXL_001072	dd_smedV4_3814_1_1	89.29	28	710	8821	0.2	37.4
SmedASXL_001073	dd_smedV4_3959_0_1	100	1609	1632	1759	0	2902
SmedASXL_001074	dd_smedV4_56182_0_1	99.7	332	349	566	2e-169	594
SmedASXL_001075	dd_smedV4_86556_0_1	100	292	292	349	2e-149	527
SmedASXL_001076	dd_smedV4_86556_0_1	100	75	210	349	7e-32	136
SmedASXL_001077	dd_smedV4_44424_0_2	99.39	327	327	488	1e-165	581
SmedASXL_001078	dd_smedV4_7008_0_1	100	385	387	385	0	695
SmedASXL_001079	dd_smedV4_92207_0_1	88.31	154	220	321	3e-49	194
SmedASXL_001080	dd_smedV4_9562_0_1	99.63	541	544	600	0	967
SmedASXL_001081	dd_smedV4_7692_0_1	100	966	966	970	0	1743
SmedASXL_001082	dd_smedV4_4135_0_1	100	1724	1737	1728	0	3110
SmedASXL_001082	dd_smedV4_4135_0_1	75	48	1737	1728	6	33.7
SmedASXL_001082	dd_smedV4_4135_0_1	75	48	1737	1728	6	33.7
SmedASXL_001083	dd_smedV4_73292_0_1	99.65	285	657	336	1e-143	509
SmedASXL_001084	dd_smedV4_6999_0_2	89.66	29	258	4483	0.019	39.2
SmedASXL_001085	dd_smedV4_43822_0_1	100	414	511	840	0	747
SmedASXL_001086	dd_smedV4_28049_0_1	100	325	328	647	2e-167	587
SmedASXL_001087	dd_smedV4_59332_0_1	99.25	268	268	828	8e-134	475
SmedASXL_001088	dd_smedV4_34160_0_2	99.51	204	211	379	3e-100	363
SmedASXL_001089	dd_smedV4_43419_0_3	99.7	333	456	583	6e-170	596
SmedASXL_001090	dd_smedV4_19518_0_1	100	302	302	2114	7e-155	545
SmedASXL_001091	dd_smedV4_2221_0_1	71.61	155	296	2309	2e-15	82.4
SmedASXL_001092	dd_smedV4_36253_0_1	100	440	496	541	0	794
SmedASXL_001093	dd_smedV4_28712_0_1	100	212	271	452	4e-106	383
SmedASXL_001094	dd_smedV4_29455_0_1	99.58	236	236	3962	1e-117	421
SmedASXL_001095	dd_smedV4_16467_0_1	87.5	32	245	3693	0.063	37.4
SmedASXL_001096	dd_smedV4_30299_0_1	99.48	772	772	2293	0	1375
SmedASXL_001097	dd_smedV4_9589_0_3	77.92	154	332	1384	3e-27	122
SmedASXL_001097	dd_smedV4_9589_0_3	80.6	134	332	1384	3e-26	118
SmedASXL_001098	dd_smedV4_7057_0_1	100	787	808	799	0	1420
SmedASXL_001099	dd_smedV4_23571_0_1	99.64	552	559	799	0	987
SmedASXL_001100	dd_smedV4_4594_0_2	100	673	732	692	0	1214
SmedASXL_001101	dd_smedV4_5925_0_1	99.65	852	854	893	0	1519
SmedASXL_001102	dd_smedV4_28658_0_1	100	263	267	1288	8e-134	475
SmedASXL_001103	dd_smedV4_4560_0_1	99.92	1302	1302	1325	0	2343
SmedASXL_001104	dd_smedV4_18272_0_1	86.57	417	399	1416	3e-147	520
SmedASXL_001105	dd_smedV4_6683_0_1	100	18	209	1489	0.64	33.7
SmedASXL_001106	dd_smedV4_8473_0_1	85	40	422	1695	0.033	39.2
SmedASXL_001107	dd_smedV4_15291_0_1	93.75	32	460	1662	2e-05	50
SmedASXL_001108	dd_smedV4_32685_0_1	100	500	500	1285	0	902
SmedASXL_001109	dd_smedV4_45699_0_1	99.03	414	414	574	0	729
SmedASXL_001110	dd_smedV4_16810_0_5	99.52	208	262	1492	3e-102	370
SmedASXL_001111	dd_smedV4_23313_0_4	90.43	397	408	787	5e-158	556
SmedASXL_001112	dd_smedV4_71686_0_1	100	334	478	349	5e-172	603
SmedASXL_001113	dd_smedV4_139_0_1	70.98	379	600	610	9e-43	174
SmedASXL_001114	dd_smedV4_31167_0_1	100	684	684	707	0	1234
SmedASXL_001115	dd_smedV4_25712_0_1	99.45	548	548	556	0	975
SmedASXL_001116	dd_smedV4_45275_0_1	100	598	598	1498	0	1079
SmedASXL_001117	dd_smedV4_18153_0_1	100	1295	1295	1478	0	2336
SmedASXL_001118	dd_smedV4_21110_0_1	100	1287	1288	1333	0	2322
SmedASXL_001119	dd_smedV4_14103_0_1	100	646	646	7266	0	1166
SmedASXL_001120	dd_smedV4_27580_0_1	99.32	292	292	1433	9e-147	518
SmedASXL_001121	dd_smedV4_38236_0_1	100	929	930	935	0	1676
SmedASXL_001122	dd_smedV4_10127_0_1	93.92	921	899	933	0	1445
SmedASXL_001123	dd_smedV4_54802_0_1	99.46	373	443	857	0	661
SmedASXL_001124	dd_smedV4_95_0_1	71.25	240	289	693	1e-24	113
SmedASXL_001125	dd_smedV4_44904_0_1	100	522	549	731	0	942
SmedASXL_001126	dd_smedV4_48860_0_1	100	791	1172	817	0	1427
SmedASXL_001127	dd_smedV4_55890_0_1	99.6	253	253	461	9e-127	452
SmedASXL_001128	dd_smedV4_37263_0_1	92.59	27	343	606	0.092	37.4
SmedASXL_001129	dd_smedV4_11009_0_1	100	215	215	215	8e-108	389
SmedASXL_001130	dd_smedV4_72978_0_1	100	336	356	358	3e-173	607
SmedASXL_001131	dd_smedV4_5387_0_1	100	441	456	462	0	796
SmedASXL_001132	dd_smedV4_11185_0_1	99.89	942	942	1142	0	1694
SmedASXL_001133	dd_smedV4_53006_0_1	99.6	247	344	1193	2e-123	441
SmedASXL_001134	dd_smedV4_9592_1_1	99.76	422	422	2373	0	756
SmedASXL_001135	dd_smedV4_84103_0_1	99.16	237	262	237	6e-117	419
SmedASXL_001136	dd_smedV4_82878_0_1	100	55	277	332	7e-21	100
SmedASXL_001136	dd_smedV4_82878_0_1	100	45	277	332	2e-15	82.4
SmedASXL_001137	dd_smedV4_20214_0_8	99.46	367	367	450	0	654
SmedASXL_001138	dd_smedV4_9160_0_1	100	1032	1032	1115	0	1862
SmedASXL_001139	dd_smedV4_59995_0_1	99.67	304	376	489	3e-154	544
SmedASXL_001140	dd_smedV4_17630_0_3	88.98	118	260	381	3e-37	154
SmedASXL_001141	dd_smedV4_10596_0_1	99.72	361	364	372	0	643
SmedASXL_001142	dd_smedV4_7175_0_2	99.79	2372	2418	4977	0	4255
SmedASXL_001143	dd_smedV4_20822_0_1	97.48	357	394	386	4e-172	603
SmedASXL_001144	dd_smedV4_55123_0_1	100	201	208	554	3e-100	363
SmedASXL_001145	dd_smedV4_10576_0_1	86.49	37	639	1847	0.004	42.8
SmedASXL_001146	dd_smedV4_64584_0_1	98.91	92	405	905	4e-39	161
SmedASXL_001147	dd_smedV4_4145_0_1	88.24	34	419	6031	0.009	41
SmedASXL_001148	dd_smedV4_8922_0_1	100	2493	2499	2504	0	4497
SmedASXL_001149	dd_smedV4_67383_0_1	100	306	613	381	9e-157	553
SmedASXL_001150	dd_smedV4_21348_0_1	100	381	381	421	0	688
SmedASXL_001151	dd_smedV4_14548_0_1	91.93	223	223	1171	1e-87	322
SmedASXL_001152	dd_smedV4_9974_1_22	86.47	207	207	294	2e-65	248
SmedASXL_001153	dd_smedV4_9974_1_22	99.54	218	225	294	8e-108	389
SmedASXL_001154	dd_smedV4_19032_0_3	78.66	314	302	823	1e-69	262
SmedASXL_001155	dd_smedV4_8106_0_1	100	1071	1161	1138	0	1932
SmedASXL_001156	dd_smedV4_65116_0_2	78.72	47	584	612	0.013	41
SmedASXL_001157	dd_smedV4_22039_0_1	87.1	31	204	1581	0.015	39.2
SmedASXL_001158	dd_smedV4_14290_0_4	80.6	67	208	999	1e-09	62.6
SmedASXL_001159	dd_smedV4_19717_0_2	79.37	189	608	913	5e-40	165
SmedASXL_001160	dd_smedV4_593_0_2	93.95	512	656	983	0	776
SmedASXL_001161	dd_smedV4_3327_0_1	100	1423	1427	1431	0	2567
SmedASXL_001162	dd_smedV4_3718_0_4	73.87	199	307	3492	3e-26	118
SmedASXL_001163	dd_smedV4_38904_0_1	100	237	285	347	1e-119	428
SmedASXL_001164	dd_smedV4_12993_0_38	79.17	48	236	496	0.005	41
SmedASXL_001165	dd_smedV4_275_0_1	76.03	121	338	381	6e-17	87.8
SmedASXL_001166	dd_smedV4_6244_0_1	100	1248	1261	1521	0	2251
SmedASXL_001167	dd_smedV4_51257_0_1	91.23	228	323	407	2e-86	318
SmedASXL_001168	dd_smedV4_43442_0_1	100	1267	1267	1281	0	2286
SmedASXL_001169	dd_smedV4_35480_0_1	100	449	656	449	0	810
SmedASXL_001170	dd_smedV4_29298_0_2	83.33	66	223	1242	1e-11	69.8
SmedASXL_001170	dd_smedV4_29298_0_2	82.76	29	223	1242	8.5	30.1
SmedASXL_001171	dd_smedV4_23238_0_1	99.15	586	616	780	0	1034
SmedASXL_001172	dd_smedV4_56016_0_1	100	245	245	329	5e-124	443
SmedASXL_001173	dd_smedV4_7581_0_1	86.36	44	461	1530	0.0002	46.4
SmedASXL_001174	dd_smedV4_4868_0_1	100	1455	1455	1500	0	2625
SmedASXL_001175	dd_smedV4_10576_0_1	70.8	339	1548	1847	8e-36	152
SmedASXL_001176	dd_smedV4_90857_0_1	100	250	658	250	3e-126	452
SmedASXL_001177	dd_smedV4_6245_0_1	100	584	597	584	0	1054
SmedASXL_001178	dd_smedV4_17956_0_2	100	526	957	560	0	949
SmedASXL_001179	dd_smedV4_43988_0_1	100	542	542	621	0	978
SmedASXL_001180	dd_smedV4_1152_2_12	82.51	303	309	1471	1e-81	302
SmedASXL_001181	dd_smedV4_10135_0_1	100	1839	1839	1873	0	3317
SmedASXL_001182	dd_smedV4_7371_0_1	99.43	349	349	12496	1e-177	621
SmedASXL_001183	dd_smedV4_7570_0_1	100	2085	2093	2129	0	3761
SmedASXL_001184	dd_smedV4_22356_0_1	99.89	905	910	1295	0	1627
SmedASXL_001185	dd_smedV4_4483_0_1	91.67	36	851	1306	0.0001	48.2
SmedASXL_001186	dd_smedV4_6318_0_1	82.93	41	343	304	0.008	41
SmedASXL_001187	dd_smedV4_1833_0_1	67.11	228	253	3471	9e-13	73.4
SmedASXL_001188	dd_smedV4_36185_0_1	92	50	264	1253	1e-12	73.4
SmedASXL_001188	dd_smedV4_36185_0_1	90.91	44	264	1253	2e-09	62.6
SmedASXL_001188	dd_smedV4_36185_0_1	92.86	42	264	1253	2e-09	62.6
SmedASXL_001188	dd_smedV4_36185_0_1	96.43	28	264	1253	0.0001	46.4
SmedASXL_001188	dd_smedV4_36185_0_1	100	23	264	1253	0.002	42.8
SmedASXL_001189	dd_smedV4_81402_0_1	100	55	258	557	7e-21	100
SmedASXL_001190	dd_smedV4_43057_0_1	99.51	608	614	942	0	1083
SmedASXL_001191	dd_smedV4_18505_0_1	100	665	670	727	0	1200
SmedASXL_001192	dd_smedV4_6825_0_1	100	3145	3191	3152	0	5672
SmedASXL_001193	dd_smedV4_11154_0_87	90.97	299	452	298	1e-114	412
SmedASXL_001194	dd_smedV4_34629_0_1	100	645	654	886	0	1164
SmedASXL_001195	dd_smedV4_30453_0_1	99.82	554	659	554	0	994
SmedASXL_001196	dd_smedV4_16935_0_9	86.11	36	334	1095	0.026	39.2
SmedASXL_001197	dd_smedV4_1760_1_2	99.81	537	554	14718	0	964
SmedASXL_001198	dd_smedV4_70485_0_1	100	133	208	202	2e-63	241
SmedASXL_001199	dd_smedV4_62694_0_1	100	95	279	738	1e-42	172
SmedASXL_001200	dd_smedV4_30466_0_1	99.29	707	709	755	0	1249
SmedASXL_001201	dd_smedV4_9067_0_1	74.63	67	311	845	0.002	42.8
SmedASXL_001202	dd_smedV4_28015_0_1	99.88	807	807	888	0	1451
SmedASXL_001203	dd_smedV4_62111_0_1	100	229	232	433	2e-115	414
SmedASXL_001204	dd_smedV4_14049_0_1	100	455	461	485	0	821
SmedASXL_001205	dd_smedV4_13491_0_1	96	25	307	1891	0.007	41
SmedASXL_001206	dd_smedV4_5068_0_1	100	1837	1838	1839	0	3314
SmedASXL_001206	dd_smedV4_5068_0_1	100	18	1838	1839	6.4	33.7
SmedASXL_001207	dd_smedV4_3626_0_1	100	2112	2132	2343	0	3810
SmedASXL_001208	dd_smedV4_14671_0_1	100	1237	1239	1237	0	2232
SmedASXL_001209	dd_smedV4_42862_0_1	99.8	1011	1661	1157	0	1815
SmedASXL_001210	dd_smedV4_59912_0_1	100	121	301	273	1e-56	219
SmedASXL_001211	dd_smedV4_3110_0_1	90	30	210	4824	0.053	37.4
SmedASXL_001212	dd_smedV4_13362_0_1	78.95	38	212	845	0.66	33.7
SmedASXL_001213	dd_smedV4_4377_0_3	100	387	387	4746	0	699
SmedASXL_001214	dd_smedV4_27446_0_1	76.88	186	511	810	8e-30	131
SmedASXL_001214	dd_smedV4_27446_0_1	83.72	43	511	810	0.0003	46.4
SmedASXL_001215	dd_smedV4_5039_0_1	100	2802	2828	2816	0	5054
SmedASXL_001216	dd_smedV4_5304_0_1	100	1433	1436	1460	0	2585
SmedASXL_001217	dd_smedV4_56546_0_1	100	243	244	822	5e-123	439
SmedASXL_001218	dd_smedV4_9035_0_1	100	1172	1179	1210	0	2114
SmedASXL_001219	dd_smedV4_69051_0_1	99.57	232	232	599	2e-115	414
SmedASXL_001220	dd_smedV4_16830_0_1	99.13	344	360	425	3e-173	607
SmedASXL_001221	dd_smedV4_27343_0_2	100	298	533	298	2e-152	538
SmedASXL_001222	dd_smedV4_61384_0_1	99.46	371	453	429	0	661
SmedASXL_001223	dd_smedV4_89443_0_1	100	215	244	244	9e-108	389
SmedASXL_001224	dd_smedV4_89021_0_1	100	269	426	322	8e-137	486
SmedASXL_001225	dd_smedV4_8840_0_1	88.57	35	498	3432	0.003	42.8
SmedASXL_001226	dd_smedV4_15178_0_1	90	30	360	1285	0.008	41
SmedASXL_001227	dd_smedV4_9105_0_1	99.75	403	403	443	0	722
SmedASXL_001228	dd_smedV4_4824_0_1	100	1133	1142	1133	0	2044
SmedASXL_001229	dd_smedV4_7250_0_1	100	1520	1596	1725	0	2742
SmedASXL_001230	dd_smedV4_16188_0_1	76.46	395	507	2497	9e-80	297
SmedASXL_001230	dd_smedV4_16188_0_1	71.43	98	507	2497	1e-07	57.2
SmedASXL_001231	dd_smedV4_3247_0_1	100	3031	3121	3139	0	5467
SmedASXL_001232	dd_smedV4_8386_0_1	100	2718	2822	2742	0	4902
SmedASXL_001233	dd_smedV4_46253_0_1	100	229	229	541	2e-115	414
SmedASXL_001234	dd_smedV4_31266_0_3	85.51	69	231	486	2e-13	75.2
SmedASXL_001235	dd_smedV4_3621_0_1	100	3146	3146	3166	0	5674
SmedASXL_001236	dd_smedV4_50870_0_1	100	261	331	316	1e-132	471
SmedASXL_001237	dd_smedV4_3917_0_2	100	22	219	3883	0.005	41
SmedASXL_001238	dd_smedV4_2771_0_1	92	25	319	1956	0.085	37.4
SmedASXL_001239	dd_smedV4_8051_0_1	100	1258	1258	1311	0	2269
SmedASXL_001239	dd_smedV4_8051_0_1	95.65	23	1258	1311	0.36	37.4
SmedASXL_001240	dd_smedV4_5055_0_1	99.93	1427	1427	1458	0	2569
SmedASXL_001241	dd_smedV4_22685_0_1	99.81	1050	1049	1197	0	1882
SmedASXL_001242	dd_smedV4_19886_0_1	99.91	1174	1175	3377	0	2113
SmedASXL_001243	dd_smedV4_50133_0_1	99.61	259	272	1664	5e-130	462
SmedASXL_001244	dd_smedV4_12148_0_3	100	381	445	736	0	688
SmedASXL_001245	dd_smedV4_6441_0_1	100	788	788	797	0	1422
SmedASXL_001246	dd_smedV4_53006_0_1	99.42	346	362	1193	5e-176	616
SmedASXL_001247	dd_smedV4_4440_0_1	100	1716	1732	1764	0	3095
SmedASXL_001248	dd_smedV4_15876_0_1	99.96	2318	2318	2453	0	4176
SmedASXL_001249	dd_smedV4_4405_0_1	99.6	759	759	3310	0	1355
SmedASXL_001250	dd_smedV4_38192_0_1	99.71	344	344	480	5e-176	616
SmedASXL_001251	dd_smedV4_1542_0_1	87.5	232	248	1074	2e-77	288
SmedASXL_001252	dd_smedV4_17822_0_4	93.43	198	252	572	1e-80	298
SmedASXL_001253	dd_smedV4_35318_0_1	100	1058	1369	1058	0	1909
SmedASXL_001254	dd_smedV4_5943_0_1	80.95	42	237	782	0.017	39.2
SmedASXL_001255	dd_smedV4_6080_0_1	100	1769	1820	1816	0	3191
SmedASXL_001256	dd_smedV4_12881_0_1	100	24	433	4172	0.0008	44.6
SmedASXL_001257	dd_smedV4_97152_0_1	100	237	314	263	1e-119	428
SmedASXL_001258	dd_smedV4_2896_0_1	100	353	358	479	0	637
SmedASXL_001259	dd_smedV4_29343_0_1	100	2207	2209	2251	0	3981
SmedASXL_001260	dd_smedV4_3092_0_1	100	21	1231	865	0.1	39.2
SmedASXL_001261	dd_smedV4_15878_0_1	100	788	788	1092	0	1422
SmedASXL_001262	dd_smedV4_15878_0_1	100	308	347	1092	4e-158	556
SmedASXL_001263	dd_smedV4_62640_0_1	100	246	246	409	1e-124	444
SmedASXL_001264	dd_smedV4_22485_0_1	100	712	723	819	0	1285
SmedASXL_001265	dd_smedV4_11718_0_1	88.89	36	624	3882	0.0001	48.2
SmedASXL_001266	dd_smedV4_2783_0_1	100	1473	1608	1481	0	2657
SmedASXL_001267	dd_smedV4_17281_0_2	70.34	145	210	774	1e-09	62.6
SmedASXL_001268	dd_smedV4_6013_0_1	78.47	367	499	2687	2e-81	302
SmedASXL_001269	dd_smedV4_17106_0_1	100	412	633	6467	0	744
SmedASXL_001270	dd_smedV4_12800_0_1	100	489	498	1184	0	883
SmedASXL_001271	dd_smedV4_7049_0_1	99.81	535	545	541	0	960
SmedASXL_001272	dd_smedV4_59194_0_2	100	251	289	251	3e-127	453
SmedASXL_001273	dd_smedV4_8351_0_1	100	735	762	762	0	1326
SmedASXL_001273	dd_smedV4_8351_0_1	100	23	762	762	0.005	42.8
SmedASXL_001274	dd_smedV4_13515_0_1	100	484	484	547	0	874
SmedASXL_001275	dd_smedV4_12322_0_1	87.1	31	469	1011	0.037	39.2
SmedASXL_001276	dd_smedV4_8072_0_1	100	940	955	1028	0	1696
SmedASXL_001277	dd_smedV4_8373_0_1	100	1420	1436	1437	0	2562
SmedASXL_001278	dd_smedV4_23506_0_3	77.44	297	281	1099	8e-65	246
SmedASXL_001279	dd_smedV4_10212_0_1	100	761	777	767	0	1373
SmedASXL_001280	dd_smedV4_15508_0_1	100	283	288	327	1e-144	511
SmedASXL_001281	dd_smedV4_7151_0_2	100	2110	2110	2165	0	3806
SmedASXL_001282	dd_smedV4_4879_0_1	99.69	1297	1299	1325	0	2320
SmedASXL_001283	dd_smedV4_15960_0_1	100	552	569	712	0	996
SmedASXL_001284	dd_smedV4_12214_0_1	82.86	35	350	2661	0.094	37.4
SmedASXL_001285	dd_smedV4_51931_0_1	100	366	375	762	0	661
SmedASXL_001286	dd_smedV4_10908_0_1	100	869	869	876	0	1568
SmedASXL_001286	dd_smedV4_10908_0_1	71.6	169	869	876	8e-14	78.8
SmedASXL_001286	dd_smedV4_10908_0_1	71.6	169	869	876	8e-14	78.8
SmedASXL_001286	dd_smedV4_10908_0_1	75	72	869	876	4e-05	50
SmedASXL_001286	dd_smedV4_10908_0_1	75	72	869	876	4e-05	50
SmedASXL_001286	dd_smedV4_10908_0_1	91.67	24	869	876	0.85	35.6
SmedASXL_001287	dd_smedV4_7374_0_1	98.96	3470	3470	3482	0	6123
SmedASXL_001288	dd_smedV4_3862_0_1	85.71	35	246	1039	0.005	41
SmedASXL_001289	dd_smedV4_15439_0_1	100	1039	1043	1039	0	1874
SmedASXL_001290	dd_smedV4_12627_0_1	100	443	503	458	0	800
SmedASXL_001291	dd_smedV4_26777_0_4	73.07	401	378	1625	7e-67	253
SmedASXL_001292	dd_smedV4_8459_0_1	99.76	1268	1768	1277	0	2273
SmedASXL_001293	dd_smedV4_80457_0_1	100	245	245	265	5e-124	443
SmedASXL_001294	dd_smedV4_14356_0_1	99.9	1007	1007	1063	0	1811
SmedASXL_001295	dd_smedV4_15263_0_1	100	856	856	985	0	1544
SmedASXL_001296	dd_smedV4_20223_0_1	99.48	193	220	2618	3e-94	343
SmedASXL_001297	dd_smedV4_91944_0_1	99.58	238	528	239	3e-118	425
SmedASXL_001298	dd_smedV4_8102_0_1	100	578	601	598	0	1043
SmedASXL_001299	dd_smedV4_16418_0_1	100	560	560	617	0	1011
SmedASXL_001300	dd_smedV4_3639_0_1	100	1242	1247	1262	0	2241
SmedASXL_001301	dd_smedV4_9790_0_1	100	1884	1905	1959	0	3398
SmedASXL_001302	dd_smedV4_6736_0_2	100	338	351	6380	2e-174	610
SmedASXL_001302	dd_smedV4_6736_0_2	81.58	38	351	6380	0.094	37.4
SmedASXL_001303	dd_smedV4_7986_0_1	99.94	1597	1599	1654	0	2875
SmedASXL_001304	dd_smedV4_5783_1_1	100	616	616	674	0	1112
SmedASXL_001304	dd_smedV4_5783_1_1	93.75	32	616	674	0.0003	46.4
SmedASXL_001305	dd_smedV4_15533_0_1	100	772	777	1183	0	1393
SmedASXL_001306	dd_smedV4_6858_0_1	89.29	28	561	3086	0.15	37.4
SmedASXL_001307	dd_smedV4_55853_0_1	99.3	287	288	1013	4e-144	509
SmedASXL_001308	dd_smedV4_7276_0_1	99.8	983	1025	996	0	1764
SmedASXL_001309	dd_smedV4_8817_0_1	99.83	584	584	693	0	1049
SmedASXL_001310	dd_smedV4_10943_0_1	100	893	893	918	0	1611
SmedASXL_001311	dd_smedV4_10049_0_1	100	1837	1838	1839	0	3314
SmedASXL_001312	dd_smedV4_63088_0_1	98.48	66	377	362	5e-25	114
SmedASXL_001313	dd_smedV4_10780_0_1	100	846	896	872	0	1526
SmedASXL_001314	dd_smedV4_6129_0_1	99.97	3802	3802	4288	0	6852
SmedASXL_001315	dd_smedV4_6673_0_1	99.81	1080	1081	1119	0	1939
SmedASXL_001315	dd_smedV4_6673_0_1	100	18	1081	1119	3.7	33.7
SmedASXL_001316	dd_smedV4_9181_0_1	99.84	626	626	707	0	1121
SmedASXL_001317	dd_smedV4_26815_0_1	87.75	204	223	306	1e-66	251
SmedASXL_001318	dd_smedV4_7834_0_1	99.8	1025	1025	1182	0	1840
SmedASXL_001319	dd_smedV4_5460_0_1	100	303	303	886	2e-155	547
SmedASXL_001320	dd_smedV4_39059_0_1	100	391	391	1028	0	706
SmedASXL_001321	dd_smedV4_2586_0_1	99.66	5520	5530	7133	0	9878
SmedASXL_001322	dd_smedV4_12972_0_1	99.57	233	233	240	6e-116	416
SmedASXL_001323	dd_smedV4_11655_0_1	99.95	3693	3694	3695	0	6652
SmedASXL_001324	dd_smedV4_5248_0_1	100	794	794	856	0	1433
SmedASXL_001325	dd_smedV4_5573_0_1	99.91	1151	1151	1156	0	2071
SmedASXL_001326	dd_smedV4_6356_0_1	99.93	1407	1413	1415	0	2533
SmedASXL_001327	dd_smedV4_5413_0_1	100	1920	1930	1990	0	3463
SmedASXL_001328	dd_smedV4_20931_0_1	99.43	351	351	359	1e-178	625
SmedASXL_001329	dd_smedV4_13203_0_1	99.65	566	566	708	0	1012
SmedASXL_001330	dd_smedV4_8725_0_1	100	476	479	517	0	859
SmedASXL_001331	dd_smedV4_22247_0_2	98.07	467	466	939	0	794
SmedASXL_001332	dd_smedV4_5730_0_1	100	1831	1839	1886	0	3303
SmedASXL_001333	dd_smedV4_11294_0_2	100	761	761	2413	0	1373
SmedASXL_001333	dd_smedV4_11294_0_2	60.45	220	761	2413	0.74	35.6
SmedASXL_001334	dd_smedV4_12949_0_1	100	676	681	728	0	1220
SmedASXL_001335	dd_smedV4_6005_0_2	99.95	2130	2133	2134	0	3837
SmedASXL_001336	dd_smedV4_6328_0_1	99.61	509	709	655	0	910
SmedASXL_001337	dd_smedV4_8125_0_6	85.82	275	331	406	6e-86	316
SmedASXL_001338	dd_smedV4_17988_0_1	99.32	294	294	6978	7e-148	522
SmedASXL_001338	dd_smedV4_17988_0_1	81.4	43	294	6978	0.002	42.8
SmedASXL_001339	dd_smedV4_11112_0_1	99.63	1090	1086	1229	0	1947
SmedASXL_001340	dd_smedV4_7400_0_1	97.31	557	570	572	0	939
SmedASXL_001341	dd_smedV4_8322_0_1	100	1481	1577	1548	0	2672
SmedASXL_001342	dd_smedV4_13945_0_1	99.47	570	890	573	0	1012
SmedASXL_001343	dd_smedV4_76803_0_1	100	205	836	206	9e-102	370
SmedASXL_001344	dd_smedV4_5139_0_1	99.8	1007	1042	1026	0	1808
SmedASXL_001345	dd_smedV4_7412_0_1	99.88	2438	2439	2465	0	4383
SmedASXL_001346	dd_smedV4_10711_0_1	99.61	768	776	848	0	1368
SmedASXL_001347	dd_smedV4_10341_0_1	100	1305	1349	1329	0	2354
SmedASXL_001348	dd_smedV4_12003_0_1	100	361	400	370	0	652
SmedASXL_001349	dd_smedV4_5525_0_1	99.92	1273	1286	1302	0	2291
SmedASXL_001350	dd_smedV4_15229_0_1	100	465	484	469	0	839
SmedASXL_001351	dd_smedV4_45161_0_1	100	579	615	733	0	1045
SmedASXL_001352	dd_smedV4_24444_0_6	96.71	152	251	316	2e-65	248
SmedASXL_001353	dd_smedV4_14711_0_1	99.76	416	423	458	0	746
SmedASXL_001354	dd_smedV4_4144_1_1	99.63	268	287	476	8e-135	479
SmedASXL_001355	dd_smedV4_2318_0_3	100	1924	1924	4240	0	3470
SmedASXL_001356	dd_smedV4_7601_0_1	99.52	828	828	853	0	1476
SmedASXL_001357	dd_smedV4_11053_0_1	100	381	387	432	0	688
SmedASXL_001358	dd_smedV4_11827_0_1	99.93	1538	1545	1661	0	2769
SmedASXL_001359	dd_smedV4_11762_0_1	100	820	820	1039	0	1480
SmedASXL_001360	dd_smedV4_18590_0_1	88.52	209	212	1118	5e-72	269
SmedASXL_001361	dd_smedV4_6386_0_1	99.7	991	996	1003	0	1773
SmedASXL_001362	dd_smedV4_10476_1_1	71.43	77	612	307	0.014	41
SmedASXL_001363	dd_smedV4_13733_0_1	100	626	626	725	0	1130
SmedASXL_001364	dd_smedV4_8625_0_1	100	589	625	589	0	1063
SmedASXL_001365	dd_smedV4_11684_0_1	100	531	531	611	0	958
SmedASXL_001366	dd_smedV4_15498_0_68	95.69	255	326	408	4e-114	410
SmedASXL_001367	dd_smedV4_8091_0_1	99.83	587	600	624	0	1054
SmedASXL_001368	dd_smedV4_46458_0_1	100	175	247	820	5e-86	316
SmedASXL_001369	dd_smedV4_16549_0_1	100	900	900	943	0	1624
SmedASXL_001370	dd_smedV4_8066_0_1	100	2346	2350	2360	0	4231
SmedASXL_001371	dd_smedV4_12526_0_4	87.1	31	207	3457	0.18	35.6
SmedASXL_001372	dd_smedV4_12244_0_1	100	713	713	850	0	1287
SmedASXL_001373	dd_smedV4_82108_0_1	100	113	309	641	3e-52	205
SmedASXL_001374	dd_smedV4_5920_0_1	100	990	990	1309	0	1786
SmedASXL_001375	dd_smedV4_5468_0_2	84.62	39	287	5083	0.006	41
SmedASXL_001376	dd_smedV4_99877_0_1	92	25	226	239	0.058	37.4
SmedASXL_001377	dd_smedV4_7915_0_1	99.72	354	354	378	0	634
SmedASXL_001378	dd_smedV4_13681_0_2	92.59	297	302	3267	1e-119	428
SmedASXL_001379	dd_smedV4_4150_0_1	73.61	72	253	1629	0.005	41
SmedASXL_001380	dd_smedV4_93224_0_1	98.97	194	239	229	1e-93	342
SmedASXL_001381	dd_smedV4_54344_0_1	99.8	499	513	979	0	895
SmedASXL_001381	dd_smedV4_54344_0_1	80	40	513	979	0.14	37.4
SmedASXL_001381	dd_smedV4_54344_0_1	80	40	513	979	0.14	37.4
SmedASXL_001382	dd_smedV4_12876_0_1	99.77	441	499	480	0	791
SmedASXL_001383	dd_smedV4_424_0_1	68.46	298	454	2513	1e-21	104
SmedASXL_001384	dd_smedV4_3731_0_1	100	243	355	278	8e-123	439
SmedASXL_001384	dd_smedV4_3731_0_1	100	23	355	278	0.002	42.8
SmedASXL_001385	dd_smedV4_4190_0_1	100	881	922	884	0	1590
SmedASXL_001386	dd_smedV4_13282_0_1	100	1483	1496	1582	0	2675
SmedASXL_001387	dd_smedV4_10010_0_1	99.91	1117	1119	1143	0	2010
SmedASXL_001388	dd_smedV4_2794_0_1	88.57	35	332	1622	0.002	42.8
SmedASXL_001389	dd_smedV4_11323_0_1	100	785	847	789	0	1416
SmedASXL_001390	dd_smedV4_15164_0_1	95.77	1183	1133	1203	0	1948
SmedASXL_001391	dd_smedV4_2709_0_1	99.82	553	563	805	0	993
SmedASXL_001392	dd_smedV4_9541_0_1	100	381	387	381	0	688
SmedASXL_001393	dd_smedV4_18900_0_1	85	40	202	831	0.015	39.2
SmedASXL_001394	dd_smedV4_5981_0_1	99.88	849	849	993	0	1526
SmedASXL_001395	dd_smedV4_4563_0_4	95.65	23	449	3655	0.12	37.4
SmedASXL_001396	dd_smedV4_8438_0_1	100	1115	1424	1133	0	2012
SmedASXL_001397	dd_smedV4_1766_0_2	69.71	175	350	1300	2e-11	69.8
SmedASXL_001398	dd_smedV4_14266_0_1	100	1158	1158	1218	0	2089
SmedASXL_001399	dd_smedV4_6828_0_1	100	724	730	739	0	1306
SmedASXL_001400	dd_smedV4_8155_0_3	99.5	201	204	2254	1e-98	358
SmedASXL_001401	dd_smedV4_52661_0_1	100	393	393	539	0	710
SmedASXL_001402	dd_smedV4_14707_0_4	83.72	43	285	6743	0.006	41
SmedASXL_001403	dd_smedV4_8435_0_1	87.88	33	283	1927	0.002	42.8
SmedASXL_001404	dd_smedV4_11553_0_1	100	1054	1059	1081	0	1902
SmedASXL_001405	dd_smedV4_13892_0_1	100	1865	1865	1912	0	3364
SmedASXL_001406	dd_smedV4_288_0_1	100	20	237	1284	0.061	37.4
SmedASXL_001407	dd_smedV4_96572_0_1	99.5	200	211	332	4e-98	356
SmedASXL_001408	dd_smedV4_72250_0_1	99.72	354	535	354	0	634
SmedASXL_001409	dd_smedV4_6418_0_1	90	30	469	3237	0.037	39.2
SmedASXL_001410	dd_smedV4_13990_0_5	98.48	264	312	642	8e-129	459
SmedASXL_001411	dd_smedV4_32980_0_1	100	264	265	618	2e-134	477
SmedASXL_001412	dd_smedV4_5245_0_1	100	422	443	451	0	762
SmedASXL_001413	dd_smedV4_4644_0_1	99.95	1921	1975	1942	0	3460
SmedASXL_001414	dd_smedV4_6764_0_1	99.86	703	728	3399	0	1263
SmedASXL_001415	dd_smedV4_64596_0_4	82.93	41	231	559	0.001	42.8
SmedASXL_001416	dd_smedV4_5690_0_1	100	449	450	484	0	810
SmedASXL_001417	dd_smedV4_42028_0_1	100	481	481	767	0	868
SmedASXL_001418	dd_smedV4_43994_0_1	98.56	278	284	469	2e-136	484
SmedASXL_001419	dd_smedV4_6975_0_1	99.88	837	901	837	0	1505
SmedASXL_001420	dd_smedV4_5508_0_1	100	687	693	697	0	1240
SmedASXL_001421	dd_smedV4_13694_0_1	100	762	762	897	0	1375
SmedASXL_001421	dd_smedV4_13694_0_1	100	21	762	897	0.061	39.2
SmedASXL_001422	dd_smedV4_14360_0_1	99.57	928	929	980	0	1656
SmedASXL_001423	dd_smedV4_7621_0_1	99.89	913	913	1101	0	1642
SmedASXL_001424	dd_smedV4_31764_0_1	100	551	551	1307	0	994
SmedASXL_001425	dd_smedV4_78927_0_1	95.24	21	423	250	1.4	33.7
SmedASXL_001426	dd_smedV4_7499_0_2	89.29	28	584	4736	0.16	37.4
SmedASXL_001427	dd_smedV4_51842_0_1	80.49	328	346	324	2e-80	298
SmedASXL_001428	dd_smedV4_5214_0_1	100	1706	1706	2106	0	3077
SmedASXL_001429	dd_smedV4_5214_0_2	100	1685	1685	2085	0	3039
SmedASXL_001430	dd_smedV4_9485_0_1	100	1143	1145	1154	0	2062
SmedASXL_001431	dd_smedV4_7140_0_1	100	705	747	1454	0	1272
SmedASXL_001432	dd_smedV4_7814_0_1	99.64	555	563	709	0	993
SmedASXL_001433	dd_smedV4_6112_0_1	99.79	963	981	1149	0	1728
SmedASXL_001434	dd_smedV4_11466_0_1	99.42	344	344	8071	6e-175	612
SmedASXL_001435	dd_smedV4_34434_0_1	95.22	251	263	1016	5e-111	399
SmedASXL_001436	dd_smedV4_7129_0_1	100	607	614	623	0	1095
SmedASXL_001437	dd_smedV4_39758_0_1	100	299	299	879	3e-153	540
SmedASXL_001438	dd_smedV4_4273_0_1	100	1909	1915	1932	0	3443
SmedASXL_001439	dd_smedV4_17930_0_4	84.39	205	205	415	6e-58	223
SmedASXL_001440	dd_smedV4_4873_0_1	100	850	903	880	0	1534
SmedASXL_001441	dd_smedV4_29956_0_1	86.21	29	623	2007	0.6	35.6
SmedASXL_001442	dd_smedV4_9234_0_1	99.68	618	638	654	0	1106
SmedASXL_001443	dd_smedV4_46674_0_1	86.21	29	386	573	0.36	35.6
SmedASXL_001444	dd_smedV4_276_0_1	68.9	209	987	872	3e-13	77
SmedASXL_001445	dd_smedV4_5323_0_2	99.92	1242	1242	1346	0	2235
SmedASXL_001446	dd_smedV4_7534_0_1	100	1493	1497	1562	0	2693
SmedASXL_001447	dd_smedV4_9115_0_1	100	4428	4428	4482	0	7986
SmedASXL_001448	dd_smedV4_37397_0_1	100	112	204	647	6e-52	203
SmedASXL_001449	dd_smedV4_18488_0_1	76.47	68	326	983	5e-05	48.2
SmedASXL_001450	dd_smedV4_14205_0_1	93.55	31	347	1561	0.0006	44.6
SmedASXL_001451	dd_smedV4_10333_0_1	100	494	494	520	0	892
SmedASXL_001452	dd_smedV4_21433_0_1	91.67	24	381	817	0.36	35.6
SmedASXL_001453	dd_smedV4_7577_0_1	92.59	27	219	2124	0.005	41
SmedASXL_001454	dd_smedV4_14852_0_1	83.33	42	368	2639	0.008	41
SmedASXL_001455	dd_smedV4_33097_0_1	99.65	287	302	2443	4e-145	513
SmedASXL_001456	dd_smedV4_6407_0_1	88.68	433	391	514	2e-170	598
SmedASXL_001457	dd_smedV4_65108_0_1	99.2	251	443	367	2e-124	444
SmedASXL_001458	dd_smedV4_5213_0_1	100	1350	1355	1367	0	2435
SmedASXL_001459	dd_smedV4_17824_0_1	99.33	150	510	312	2e-70	266
SmedASXL_001460	dd_smedV4_7211_0_4	86.21	29	334	3012	0.31	35.6
SmedASXL_001461	dd_smedV4_13880_0_1	100	2247	2269	2277	0	4053
SmedASXL_001462	dd_smedV4_527_0_1	90	30	342	1890	0.008	41
SmedASXL_001463	dd_smedV4_26081_0_1	100	482	482	767	0	870
SmedASXL_001464	dd_smedV4_3469_0_2	78.85	52	338	2977	0.026	39.2
SmedASXL_001465	dd_smedV4_12901_0_2	82.78	209	209	1445	1e-55	215
SmedASXL_001466	dd_smedV4_3150_0_1	99.91	1087	1087	1145	0	1956
SmedASXL_001467	dd_smedV4_5740_0_1	99.6	252	265	3726	3e-126	450
SmedASXL_001468	dd_smedV4_52293_0_1	99.76	409	409	737	0	733
SmedASXL_001469	dd_smedV4_73383_0_1	100	246	265	382	1e-124	444
SmedASXL_001470	dd_smedV4_58841_0_1	99.59	244	244	692	7e-122	435
SmedASXL_001471	dd_smedV4_4568_0_1	73.17	82	273	2510	0.0005	44.6
SmedASXL_001472	dd_smedV4_76380_0_1	100	199	212	263	4e-99	360
SmedASXL_001473	dd_smedV4_4955_0_1	100	867	867	946	0	1564
SmedASXL_001474	dd_smedV4_11898_0_1	100	428	444	455	0	773
SmedASXL_001474	dd_smedV4_11898_0_1	100	23	444	455	0.003	42.8
SmedASXL_001475	dd_smedV4_12833_0_1	100	1029	1030	1178	0	1856
SmedASXL_001476	dd_smedV4_52973_0_1	99.25	134	205	2000	3e-62	237
SmedASXL_001477	dd_smedV4_59052_0_1	100	196	275	666	2e-97	354
SmedASXL_001478	dd_smedV4_11413_0_9	86.67	30	326	831	0.087	37.4
SmedASXL_001479	dd_smedV4_11896_0_1	100	480	480	528	0	866
SmedASXL_001480	dd_smedV4_13238_0_1	100	413	413	428	0	746
SmedASXL_001481	dd_smedV4_4420_0_3	100	1114	1114	1280	0	2010
SmedASXL_001481	dd_smedV4_4420_0_3	100	23	1114	1280	0.007	42.8
SmedASXL_001482	dd_smedV4_27497_0_1	99.84	619	633	1064	0	1112
SmedASXL_001483	dd_smedV4_24197_0_1	99.28	277	277	415	1e-137	488
SmedASXL_001484	dd_smedV4_3314_1_2	87.1	31	277	1056	0.021	39.2
SmedASXL_001485	dd_smedV4_5483_0_9	92.86	28	453	3621	0.003	42.8
SmedASXL_001485	dd_smedV4_5483_0_9	92.86	28	453	3621	0.003	42.8
SmedASXL_001485	dd_smedV4_5483_0_9	92.59	27	453	3621	0.01	41
SmedASXL_001485	dd_smedV4_5483_0_9	89.29	28	453	3621	0.12	37.4
SmedASXL_001486	dd_smedV4_11054_0_1	100	522	524	664	0	942
SmedASXL_001487	dd_smedV4_10835_0_2	99.58	237	238	5096	4e-118	423
SmedASXL_001488	dd_smedV4_9476_0_1	100	1633	1661	1636	0	2946
SmedASXL_001489	dd_smedV4_5691_0_1	83.78	37	496	3735	0.14	37.4
SmedASXL_001490	dd_smedV4_54990_0_1	100	337	411	534	9e-174	609
SmedASXL_001491	dd_smedV4_35044_0_1	100	653	653	2155	0	1178
SmedASXL_001492	dd_smedV4_78342_0_1	99.48	192	231	202	1e-93	342
SmedASXL_001493	dd_smedV4_12419_0_1	99.66	293	295	11788	2e-148	524
SmedASXL_001494	dd_smedV4_58013_0_4	99.71	346	370	607	4e-177	619
SmedASXL_001495	dd_smedV4_7954_0_1	100	659	659	706	0	1189
SmedASXL_001496	dd_smedV4_4605_0_1	86.67	30	377	2262	0.1	37.4
SmedASXL_001497	dd_smedV4_12440_0_1	100	939	939	1134	0	1694
SmedASXL_001498	dd_smedV4_17076_0_2	82.22	45	278	902	0.021	39.2
SmedASXL_001499	dd_smedV4_12089_0_1	100	1417	1418	1487	0	2556
SmedASXL_001500	dd_smedV4_34551_0_1	100	329	329	975	2e-169	594
SmedASXL_001501	dd_smedV4_11502_0_1	99.92	1223	1235	1457	0	2201
SmedASXL_001502	dd_smedV4_9023_0_1	92	25	312	5771	0.083	37.4
SmedASXL_001503	dd_smedV4_13488_0_1	99.8	493	501	520	0	884
SmedASXL_001504	dd_smedV4_5322_0_1	86.11	36	600	1776	0.004	42.8
SmedASXL_001505	dd_smedV4_38277_0_1	100	316	357	1031	2e-162	571
SmedASXL_001506	dd_smedV4_25408_0_1	90.83	240	242	524	2e-90	331
SmedASXL_001507	dd_smedV4_7869_0_1	91.67	24	390	10100	0.37	35.6
SmedASXL_001508	dd_smedV4_8522_0_1	99.85	652	725	659	0	1171
SmedASXL_001509	dd_smedV4_3002_0_3	88.57	35	433	750	0.003	42.8
SmedASXL_001510	dd_smedV4_7536_0_1	100	905	923	966	0	1633
SmedASXL_001510	dd_smedV4_7536_0_1	100	23	923	966	0.006	42.8
SmedASXL_001511	dd_smedV4_54079_0_1	99.62	525	525	1142	0	939
SmedASXL_001512	dd_smedV4_12195_0_1	100	624	675	645	0	1126
SmedASXL_001513	dd_smedV4_62157_0_1	100	399	482	403	0	720
SmedASXL_001514	dd_smedV4_5808_0_1	99.87	781	786	919	0	1404
SmedASXL_001515	dd_smedV4_10916_0_1	99.2	880	887	1050	0	1557
SmedASXL_001516	dd_smedV4_25074_0_1	100	304	304	1907	5e-156	549
SmedASXL_001517	dd_smedV4_12339_0_1	100	1349	1349	1364	0	2434
SmedASXL_001518	dd_smedV4_7522_0_1	99.96	2247	2247	2358	0	4048
SmedASXL_001519	dd_smedV4_79416_0_1	100	86	604	322	2e-37	156
SmedASXL_001520	dd_smedV4_8996_0_1	82.86	35	202	14056	0.051	37.4
SmedASXL_001521	dd_smedV4_14753_0_1	100	658	658	711	0	1187
SmedASXL_001522	dd_smedV4_13734_0_7	98.9	272	289	2380	3e-134	477
SmedASXL_001523	dd_smedV4_11902_0_1	100	215	215	346	8e-108	389
SmedASXL_001524	dd_smedV4_14275_0_2	92.31	26	369	1035	0.028	39.2
SmedASXL_001525	dd_smedV4_3885_0_4	95.24	21	302	7181	0.97	33.7
SmedASXL_001526	dd_smedV4_6941_0_4	100	563	563	10251	0	1016
SmedASXL_001527	dd_smedV4_14452_0_5	98.15	54	257	598	1e-18	93.3
SmedASXL_001528	dd_smedV4_97693_0_1	100	266	266	424	2e-135	480
SmedASXL_001529	dd_smedV4_94647_0_1	100	233	581	233	4e-117	421
SmedASXL_001530	dd_smedV4_71619_0_1	100	283	291	306	1e-144	511
SmedASXL_001531	dd_smedV4_50245_0_1	100	446	446	655	0	805
SmedASXL_001532	dd_smedV4_9439_0_1	100	340	340	349	2e-175	614
SmedASXL_001533	dd_smedV4_11488_0_1	99.91	1118	1128	1126	0	2012
SmedASXL_001534	dd_smedV4_7508_0_1	90.62	32	360	3090	0.008	41
SmedASXL_001535	dd_smedV4_18786_0_1	100	260	260	4937	3e-132	470
SmedASXL_001536	dd_smedV4_69055_0_1	99.55	222	262	1084	6e-110	396
SmedASXL_001537	dd_smedV4_87055_0_1	100	201	243	243	3e-100	363
SmedASXL_001538	dd_smedV4_6810_0_1	100	1544	1544	1554	0	2785
SmedASXL_001539	dd_smedV4_18290_0_1	77.23	101	313	1571	9e-14	77
SmedASXL_001540	dd_smedV4_11530_0_1	100	1081	1094	1267	0	1950
SmedASXL_001541	dd_smedV4_12287_0_1	100	544	606	589	0	982
SmedASXL_001542	dd_smedV4_12844_0_1	100	1277	1278	1323	0	2304
SmedASXL_001543	dd_smedV4_3456_0_1	100	22	290	1259	0.006	41
SmedASXL_001544	dd_smedV4_13997_0_9	69.63	349	354	1904	2e-35	149
SmedASXL_001545	dd_smedV4_34675_0_1	99.76	413	413	1733	0	740
SmedASXL_001546	dd_smedV4_37047_0_1	99.26	272	355	429	8e-136	482
SmedASXL_001547	dd_smedV4_15684_0_1	100	187	210	206	1e-92	338
SmedASXL_001548	dd_smedV4_7099_0_1	100	1242	1326	1298	0	2241
SmedASXL_001549	dd_smedV4_49877_0_2	92.02	163	337	322	2e-61	235
SmedASXL_001550	dd_smedV4_66007_0_1	100	370	370	426	0	668
SmedASXL_001551	dd_smedV4_48591_0_1	98.1	263	270	266	3e-126	450
SmedASXL_001552	dd_smedV4_7779_0_1	95.24	21	268	2920	0.85	33.7
SmedASXL_001553	dd_smedV4_43824_0_1	100	216	216	2446	2e-108	390
SmedASXL_001554	dd_smedV4_17695_0_2	82.22	45	395	1013	0.003	42.8
SmedASXL_001555	dd_smedV4_8689_0_1	100	18	518	2427	1.7	33.7
SmedASXL_001556	dd_smedV4_73955_0_1	100	61	206	261	3e-24	111
SmedASXL_001557	dd_smedV4_54079_0_1	100	233	234	1142	1e-117	421
SmedASXL_001558	dd_smedV4_72048_0_1	98.8	249	293	262	8e-122	435
SmedASXL_001559	dd_smedV4_9771_0_1	100	1513	1584	1513	0	2729
SmedASXL_001560	dd_smedV4_23099_0_1	88.24	34	356	1174	0.0006	44.6
SmedASXL_001561	dd_smedV4_5949_0_1	99.93	1336	1343	1581	0	2405
SmedASXL_001563	dd_smedV4_68111_0_1	100	202	423	202	2e-100	365
SmedASXL_001564	dd_smedV4_8835_0_1	100	2122	2128	2460	0	3828
SmedASXL_001565	dd_smedV4_81786_0_1	100	156	214	310	8e-76	282
SmedASXL_001566	dd_smedV4_56882_0_1	99.75	408	448	417	0	731
SmedASXL_001567	dd_smedV4_22237_0_2	80	265	263	358	4e-62	237
SmedASXL_001568	dd_smedV4_30209_0_3	77.57	107	219	291	1e-16	86
SmedASXL_001569	dd_smedV4_47436_0_1	99.05	211	224	1385	6e-103	372
SmedASXL_001570	dd_smedV4_9136_0_1	100	337	337	13025	7e-174	609
SmedASXL_001571	dd_smedV4_4763_0_1	100	2150	2153	2647	0	3878
SmedASXL_001572	dd_smedV4_15111_0_1	85.52	221	216	878	5e-66	250
SmedASXL_001573	dd_smedV4_8946_0_1	87.5	32	437	9877	0.12	37.4
SmedASXL_001574	dd_smedV4_38732_0_1	100	450	450	968	0	812
SmedASXL_001575	dd_smedV4_25821_0_1	85.53	76	204	657	3e-17	87.8
SmedASXL_001576	dd_smedV4_3523_0_1	92	25	528	5597	0.14	37.4
SmedASXL_001577	dd_smedV4_50467_0_2	99.79	476	486	484	0	854
SmedASXL_001578	dd_smedV4_8532_0_1	92.59	27	206	2618	0.052	37.4
SmedASXL_001579	dd_smedV4_4595_0_2	96	25	263	3894	0.006	41
SmedASXL_001580	dd_smedV4_10033_0_1	75.63	279	314	1517	2e-47	188
SmedASXL_001581	dd_smedV4_6388_0_1	74.08	598	1505	3307	6e-101	369
SmedASXL_001581	dd_smedV4_6388_0_1	69.44	602	1505	3307	1e-59	232
SmedASXL_001582	dd_smedV4_60024_0_1	100	183	310	476	3e-90	331
SmedASXL_001583	dd_smedV4_8462_0_2	99.73	364	372	12500	0	652
SmedASXL_001584	dd_smedV4_96439_0_1	98.73	157	358	276	2e-73	275
SmedASXL_001585	dd_smedV4_16660_0_2	86.16	224	242	3024	4e-68	257
SmedASXL_001586	dd_smedV4_10554_0_1	92.17	498	459	627	0	753
SmedASXL_001587	dd_smedV4_129_2_2	76.39	72	426	3902	1e-06	53.6
SmedASXL_001588	dd_smedV4_9669_0_1	91.3	23	234	1056	0.73	33.7
SmedASXL_001589	dd_smedV4_11976_0_1	99.88	807	812	1959	0	1451
SmedASXL_001590	dd_smedV4_71115_0_1	100	453	462	453	0	818
SmedASXL_001591	dd_smedV4_10535_0_1	100	257	257	269	1e-130	464
SmedASXL_001592	dd_smedV4_8406_0_3	99.85	1988	1999	2143	0	3570
SmedASXL_001593	dd_smedV4_14143_0_1	99.59	486	486	520	0	868
SmedASXL_001594	dd_smedV4_4113_0_2	91.67	24	238	2149	0.21	35.6
SmedASXL_001595	dd_smedV4_6856_0_1	99.78	449	492	481	0	805
SmedASXL_001595	dd_smedV4_6856_0_1	100	20	492	481	0.13	37.4
SmedASXL_001596	dd_smedV4_2956_0_1	80.43	46	352	1500	0.094	37.4
SmedASXL_001597	dd_smedV4_95058_0_1	98.64	221	221	376	9e-107	385
SmedASXL_001598	dd_smedV4_3801_0_1	100	24	366	2083	0.0007	44.6
SmedASXL_001599	dd_smedV4_6114_0_2	100	1048	1062	1988	0	1891
SmedASXL_001600	dd_smedV4_54356_0_1	100	204	207	1030	7e-102	369
SmedASXL_001601	dd_smedV4_38277_0_1	98.71	232	232	1031	1e-112	405
SmedASXL_001602	dd_smedV4_62266_0_1	88.89	27	274	416	0.25	35.6
SmedASXL_001603	dd_smedV4_11686_0_1	92	25	250	2207	0.065	37.4
SmedASXL_001604	dd_smedV4_22779_0_2	100	234	234	1370	4e-118	423
SmedASXL_001605	dd_smedV4_1423_0_1	96	25	314	2929	0.007	41
SmedASXL_001606	dd_smedV4_27746_0_4	96.28	188	219	384	2e-83	307
SmedASXL_001607	dd_smedV4_45235_0_1	99.68	308	308	675	2e-156	551
SmedASXL_001608	dd_smedV4_11547_0_1	100	21	10772	2810	0.89	39.2
SmedASXL_001608	dd_smedV4_11547_0_1	100	21	10772	2810	0.89	39.2
SmedASXL_001609	dd_smedV4_12419_0_1	100	207	208	11788	2e-103	374
SmedASXL_001610	dd_smedV4_12416_0_1	99.91	1157	1157	1442	0	2082
SmedASXL_001611	dd_smedV4_3600_0_1	91.67	24	263	1677	0.24	35.6
SmedASXL_001612	dd_smedV4_26780_0_1	100	289	289	962	7e-148	522
SmedASXL_001613	dd_smedV4_1770_0_2	99.85	676	687	1723	0	1214
SmedASXL_001614	dd_smedV4_32468_0_1	99.6	496	516	1176	0	886
SmedASXL_001615	dd_smedV4_13075_0_1	99.56	225	225	5739	1e-111	401
SmedASXL_001616	dd_smedV4_59373_0_1	99.51	206	206	994	2e-101	367
SmedASXL_001617	dd_smedV4_8628_0_1	100	445	445	1051	0	803
SmedASXL_001618	dd_smedV4_4963_0_1	100	245	265	340	5e-124	443
SmedASXL_001618	dd_smedV4_4963_0_1	100	24	265	340	0.0005	44.6
SmedASXL_001619	dd_smedV4_16815_0_1	100	1148	1154	1204	0	2071
SmedASXL_001620	dd_smedV4_18122_0_1	100	497	508	497	0	897
SmedASXL_001621	dd_smedV4_59015_0_1	100	492	501	608	0	888
SmedASXL_001622	dd_smedV4_10257_0_1	99.83	582	582	3307	0	1045
SmedASXL_001623	dd_smedV4_737_0_1	67.82	202	234	1577	1e-10	66.2
SmedASXL_001624	dd_smedV4_63884_0_1	100	263	274	569	9e-134	475
SmedASXL_001625	dd_smedV4_29019_0_1	99.82	547	547	1182	0	982
SmedASXL_001626	dd_smedV4_1700_0_1	85	40	207	325	0.0001	46.4
SmedASXL_001627	dd_smedV4_13762_0_1	100	458	458	492	0	827
SmedASXL_001628	dd_smedV4_17350_0_1	71.61	155	336	662	2e-15	82.4
SmedASXL_001629	dd_smedV4_81652_0_1	100	172	560	263	5e-84	311
SmedASXL_001630	dd_smedV4_33588_0_1	99.26	270	270	353	7e-135	479
SmedASXL_001630	dd_smedV4_33588_0_1	79.38	160	270	353	8e-33	140
SmedASXL_001630	dd_smedV4_33588_0_1	83.18	107	270	353	1e-24	113
SmedASXL_001631	dd_smedV4_34855_0_1	77.46	71	568	305	2e-07	57.2
SmedASXL_001632	dd_smedV4_8316_0_1	100	502	502	590	0	906
SmedASXL_001633	dd_smedV4_6859_0_2	86.49	37	262	3884	0.0005	44.6
SmedASXL_001633	dd_smedV4_6859_0_2	88.89	27	262	3884	0.24	35.6
SmedASXL_001634	dd_smedV4_7215_0_1	96	25	265	5932	0.006	41
SmedASXL_001635	dd_smedV4_10768_0_1	100	733	737	864	0	1323
SmedASXL_001636	dd_smedV4_3856_0_1	90	30	726	2502	0.058	39.2
SmedASXL_001637	dd_smedV4_58938_0_1	95.45	22	324	1080	0.3	35.6
SmedASXL_001638	dd_smedV4_5318_0_1	96.67	480	465	562	0	803
SmedASXL_001639	dd_smedV4_18682_0_1	100	357	738	442	0	645
SmedASXL_001640	dd_smedV4_2604_0_1	91.3	23	348	4354	1.1	33.7
SmedASXL_001641	dd_smedV4_7545_0_1	100	1268	1292	1403	0	2287
SmedASXL_001641	dd_smedV4_7545_0_1	64.8	304	1292	1403	6e-11	69.8
SmedASXL_001641	dd_smedV4_7545_0_1	64.8	304	1292	1403	6e-11	69.8
SmedASXL_001642	dd_smedV4_10976_0_1	100	992	1011	1035	0	1790
SmedASXL_001643	dd_smedV4_15904_0_2	100	344	344	1641	1e-177	621
SmedASXL_001644	dd_smedV4_17743_0_1	99.97	3279	3279	3321	0	5909
SmedASXL_001645	dd_smedV4_5274_0_1	100	1917	1923	1940	0	3458
SmedASXL_001646	dd_smedV4_42165_0_1	99.55	221	221	2306	2e-109	394
SmedASXL_001647	dd_smedV4_53878_0_1	100	302	312	574	7e-155	545
SmedASXL_001648	dd_smedV4_14630_0_1	100	1764	1888	1764	0	3182
SmedASXL_001649	dd_smedV4_14865_0_1	100	1164	1164	1232	0	2100
SmedASXL_001650	dd_smedV4_2475_0_1	100	641	649	1284	0	1157
SmedASXL_001651	dd_smedV4_3551_0_1	100	1150	1150	2259	0	2075
SmedASXL_001652	dd_smedV4_7301_0_1	82.22	45	293	1200	0.022	39.2
SmedASXL_001653	dd_smedV4_40349_0_1	100	201	208	314	3e-100	363
SmedASXL_001654	dd_smedV4_36521_0_1	100	355	355	1010	0	641
SmedASXL_001655	dd_smedV4_100364_0_1	100	177	303	268	5e-87	320
SmedASXL_001656	dd_smedV4_6850_0_1	66.27	510	524	1900	4e-28	125
SmedASXL_001657	dd_smedV4_9468_0_1	99.59	491	558	540	0	877
SmedASXL_001658	dd_smedV4_5179_0_1	99.89	932	937	962	0	1676
SmedASXL_001659	dd_smedV4_57036_0_1	99.58	237	260	239	5e-118	423
SmedASXL_001660	dd_smedV4_63884_0_1	100	130	239	569	1e-61	235
SmedASXL_001661	dd_smedV4_48059_0_1	99.74	392	392	452	0	702
SmedASXL_001662	dd_smedV4_5436_0_1	99.85	689	694	759	0	1238
SmedASXL_001663	dd_smedV4_34000_0_1	99.77	442	460	493	0	792
SmedASXL_001664	dd_smedV4_15602_0_1	100	280	322	296	6e-143	506
SmedASXL_001665	dd_smedV4_19771_0_1	100	897	902	1458	0	1618
SmedASXL_001666	dd_smedV4_94627_0_1	100	153	234	365	4e-74	277
SmedASXL_001667	dd_smedV4_18739_0_5	85.96	228	455	1551	5e-70	264
SmedASXL_001668	dd_smedV4_12815_0_1	93.33	30	218	4350	0.001	42.8
SmedASXL_001669	dd_smedV4_8996_0_1	100	288	288	14056	2e-147	520
SmedASXL_001670	dd_smedV4_21285_0_1	100	993	995	1071	0	1792
SmedASXL_001671	dd_smedV4_26369_0_1	100	242	242	861	2e-122	437
SmedASXL_001672	dd_smedV4_21043_0_1	100	208	208	208	5e-104	376
SmedASXL_001673	dd_smedV4_54819_0_1	99.54	219	219	364	2e-108	390
SmedASXL_001674	dd_smedV4_24563_0_4	99.15	354	354	939	1e-178	625
SmedASXL_001675	dd_smedV4_79549_0_1	91.67	24	353	248	0.33	35.6
SmedASXL_001676	dd_smedV4_6585_0_2	99.95	6061	6070	6241	0	10920
SmedASXL_001677	dd_smedV4_8833_0_1	83.78	37	552	6986	0.012	41
SmedASXL_001678	dd_smedV4_4980_0_1	99.91	1108	1123	1351	0	1994
SmedASXL_001679	dd_smedV4_25070_0_1	98.91	550	550	1313	0	966
SmedASXL_001680	dd_smedV4_11744_0_1	95.83	24	624	10147	0.049	39.2
SmedASXL_001681	dd_smedV4_10176_0_2	92.31	26	281	4242	0.26	35.6
SmedASXL_001682	dd_smedV4_66298_0_1	100	228	377	581	1e-114	412
SmedASXL_001683	dd_smedV4_9086_0_1	98.97	292	322	1581	4e-145	513
SmedASXL_001684	dd_smedV4_2005_0_1	92	25	241	2499	0.062	37.4
SmedASXL_001685	dd_smedV4_6327_0_6	91.3	23	278	1205	0.89	33.7
SmedASXL_001686	dd_smedV4_22351_0_2	100	552	552	690	0	996
SmedASXL_001687	dd_smedV4_11699_0_1	99.53	426	494	524	0	760
SmedASXL_001687	dd_smedV4_11699_0_1	93.94	33	494	524	7e-05	48.2
SmedASXL_001687	dd_smedV4_11699_0_1	100	23	494	524	0.003	42.8
SmedASXL_001688	dd_smedV4_46899_0_1	100	243	280	266	6e-123	439
SmedASXL_001689	dd_smedV4_36692_0_1	98.07	207	367	423	8e-98	356
SmedASXL_001690	dd_smedV4_53915_0_2	75.7	214	235	513	7e-33	140
SmedASXL_001691	dd_smedV4_20063_0_1	100	954	954	1225	0	1721
SmedASXL_001692	dd_smedV4_20494_0_1	95.24	21	207	1279	0.64	33.7
SmedASXL_001693	dd_smedV4_10930_0_2	100	651	688	655	0	1175
SmedASXL_001694	dd_smedV4_41_1_1	76.38	199	247	615	1e-35	149
SmedASXL_001695	dd_smedV4_48629_0_1	100	223	223	690	4e-112	403
SmedASXL_001696	dd_smedV4_43824_0_1	99.79	486	518	2446	0	872
SmedASXL_001697	dd_smedV4_12653_0_1	86.44	59	275	1848	3e-12	71.6
SmedASXL_001698	dd_smedV4_12374_0_1	100	290	290	323	2e-148	524
SmedASXL_001699	dd_smedV4_68079_0_1	98.76	404	404	421	0	706
SmedASXL_001700	dd_smedV4_6442_0_1	80.95	42	270	1192	0.02	39.2
SmedASXL_001701	dd_smedV4_20567_0_1	70.09	224	230	554	1e-22	105
SmedASXL_001702	dd_smedV4_47830_0_1	100	230	230	405	6e-116	416
SmedASXL_001703	dd_smedV4_85816_0_1	94.64	56	219	279	4e-16	84.2
SmedASXL_001704	dd_smedV4_22036_0_1	99.91	1092	1092	1212	0	1965
SmedASXL_001705	dd_smedV4_28220_0_1	78.07	269	295	666	2e-54	212
SmedASXL_001706	dd_smedV4_8840_0_1	82.35	34	401	3432	0.38	35.6
SmedASXL_001707	dd_smedV4_6206_0_1	86.21	29	516	1509	0.49	35.6
SmedASXL_001708	dd_smedV4_30393_0_2	99.66	291	525	1571	5e-147	520
SmedASXL_001709	dd_smedV4_3574_1_1	77.14	245	310	1100	2e-47	188
SmedASXL_001710	dd_smedV4_11806_0_1	95.24	21	308	256	0.99	33.7
SmedASXL_001711	dd_smedV4_56209_0_1	100	297	297	995	3e-152	536
SmedASXL_001712	dd_smedV4_13086_0_1	100	351	570	386	0	634
SmedASXL_001713	dd_smedV4_100129_0_1	99.56	227	395	238	2e-112	405
SmedASXL_001714	dd_smedV4_4496_0_1	100	965	984	1006	0	1741
SmedASXL_001715	dd_smedV4_13237_0_1	100	209	229	503	1e-104	378
SmedASXL_001716	dd_smedV4_13113_0_1	99.94	1742	1756	1819	0	3133
SmedASXL_001717	dd_smedV4_52843_0_1	100	205	205	1361	2e-102	370
SmedASXL_001718	dd_smedV4_5155_0_4	91.89	37	295	1845	1e-06	53.6
SmedASXL_001719	dd_smedV4_14593_0_1	100	2376	2394	2380	0	4286
SmedASXL_001720	dd_smedV4_6813_0_1	100	729	755	734	0	1315
SmedASXL_001721	dd_smedV4_2807_0_1	100	803	805	854	0	1449
SmedASXL_001721	dd_smedV4_2807_0_1	100	23	805	854	0.005	42.8
SmedASXL_001722	dd_smedV4_23489_0_1	87.65	81	203	413	1e-21	102
SmedASXL_001723	dd_smedV4_8558_0_1	100	2524	2524	2585	0	4552
SmedASXL_001724	dd_smedV4_4364_0_1	99.86	719	736	768	0	1292
SmedASXL_001725	dd_smedV4_16183_0_2	93.1	29	267	956	0.006	41
SmedASXL_001726	dd_smedV4_7997_1_8	82.29	367	487	2442	6e-101	367
SmedASXL_001727	dd_smedV4_74841_0_1	98.25	114	252	766	3e-50	197
SmedASXL_001728	dd_smedV4_5462_0_1	87.88	33	270	1195	0.02	39.2
SmedASXL_001729	dd_smedV4_12511_0_1	99.63	1084	1240	1087	0	1938
SmedASXL_001730	dd_smedV4_77875_0_1	99.62	263	268	923	4e-132	470
SmedASXL_001731	dd_smedV4_8720_0_1	100	1049	1050	1133	0	1893
SmedASXL_001732	dd_smedV4_3621_0_1	85.71	28	280	3166	0.89	33.7
SmedASXL_001733	dd_smedV4_56_0_2	65.97	1587	2287	2389	2e-101	370
SmedASXL_001734	dd_smedV4_3822_0_1	100	2218	2220	2221	0	4001
SmedASXL_001734	dd_smedV4_3822_0_1	80.95	42	2220	2221	7.7	33.7
SmedASXL_001734	dd_smedV4_3822_0_1	80.95	42	2220	2221	7.7	33.7
SmedASXL_001735	dd_smedV4_9722_0_1	100	473	534	536	0	854
SmedASXL_001735	dd_smedV4_9722_0_1	87.5	40	534	536	0.001	44.6
SmedASXL_001736	dd_smedV4_32575_0_2	79.69	64	321	796	1e-06	53.6
SmedASXL_001736	dd_smedV4_32575_0_2	76.81	69	321	796	1e-06	53.6
SmedASXL_001737	dd_smedV4_26481_0_1	100	271	291	1727	4e-138	489
SmedASXL_001738	dd_smedV4_58346_0_1	99.41	679	679	1011	0	1207
SmedASXL_001739	dd_smedV4_86353_0_1	99.76	413	580	414	0	740
SmedASXL_001740	dd_smedV4_11735_0_1	100	998	1007	1756	0	1801
SmedASXL_001741	dd_smedV4_9034_0_1	100	684	699	700	0	1234
SmedASXL_001742	dd_smedV4_13756_0_4	98.5	133	370	2785	2e-60	232
SmedASXL_001743	dd_smedV4_6543_0_1	95.41	109	227	227	3e-43	174
SmedASXL_001743	dd_smedV4_6543_0_1	79.71	69	227	227	1e-09	62.6
SmedASXL_001743	dd_smedV4_6543_0_1	78.69	61	227	227	3e-06	51.8
SmedASXL_001744	dd_smedV4_6021_0_1	100	24	212	1111	0.0004	44.6
SmedASXL_001745	dd_smedV4_1280_0_1	92.31	26	292	1444	0.022	39.2
SmedASXL_001746	dd_smedV4_12899_0_1	100	479	479	488	0	865
SmedASXL_001747	dd_smedV4_48430_0_1	99.71	340	1084	490	2e-173	609
SmedASXL_001748	dd_smedV4_6127_0_1	100	637	652	672	0	1150
SmedASXL_001749	dd_smedV4_12683_1_28	95.36	151	312	236	4e-63	241
SmedASXL_001750	dd_smedV4_6200_0_1	99.96	2258	2267	2285	0	4067
SmedASXL_001750	dd_smedV4_6200_0_1	100	19	2267	2285	2.3	35.6
SmedASXL_001751	dd_smedV4_44007_0_1	100	268	268	645	2e-136	484
SmedASXL_001752	dd_smedV4_22973_0_1	99.57	232	232	2522	2e-115	414
SmedASXL_001753	dd_smedV4_38827_0_1	99.35	310	310	1421	2e-156	551
SmedASXL_001754	dd_smedV4_17384_0_1	100	590	716	618	0	1065
SmedASXL_001754	dd_smedV4_17384_0_1	98.78	82	716	618	2e-33	143
SmedASXL_001754	dd_smedV4_17384_0_1	96.77	31	716	618	9e-06	51.8
SmedASXL_001755	dd_smedV4_10349_0_1	99.26	1087	1088	1087	0	1927
SmedASXL_001756	dd_smedV4_63969_0_1	99.64	561	587	592	0	1003
SmedASXL_001757	dd_smedV4_84586_0_1	100	315	357	315	7e-162	569
SmedASXL_001758	dd_smedV4_68524_0_1	100	231	277	607	2e-116	417
SmedASXL_001759	dd_smedV4_21932_0_1	93.84	211	216	910	9e-88	322
SmedASXL_001760	dd_smedV4_85919_0_1	100	250	262	334	9e-127	452
SmedASXL_001761	dd_smedV4_28399_0_1	100	280	283	1189	5e-143	506
SmedASXL_001762	dd_smedV4_4201_0_2	99.49	1574	1627	1639	0	2805
SmedASXL_001763	dd_smedV4_24240_0_2	99.55	223	223	2237	2e-110	398
SmedASXL_001764	dd_smedV4_51459_0_1	97.9	143	245	599	2e-64	244
SmedASXL_001765	dd_smedV4_10425_0_1	99.44	355	355	14125	0	632
SmedASXL_001766	dd_smedV4_78817_0_1	100	319	441	499	6e-164	576
SmedASXL_001767	dd_smedV4_6182_0_1	99.9	1005	1006	1051	0	1808
SmedASXL_001768	dd_smedV4_9018_0_1	100	3519	3523	3639	0	6347
SmedASXL_001769	dd_smedV4_5827_0_3	89.76	205	205	2442	1e-73	275
SmedASXL_001770	dd_smedV4_50645_0_1	80.49	41	1005	847	0.081	39.2
SmedASXL_001771	dd_smedV4_23489_0_1	100	143	227	413	1e-68	259
SmedASXL_001772	dd_smedV4_34317_0_1	99.01	304	301	1834	4e-151	533
SmedASXL_001773	dd_smedV4_6263_0_1	99.84	641	670	714	0	1151
SmedASXL_001774	dd_smedV4_4291_0_1	99.91	1109	1109	1131	0	1995
SmedASXL_001775	dd_smedV4_77011_0_1	71.16	215	216	455	1e-23	109
SmedASXL_001776	dd_smedV4_55371_0_1	99.74	387	388	509	0	693
SmedASXL_001777	dd_smedV4_17198_0_1	100	694	694	755	0	1252
SmedASXL_001778	dd_smedV4_11008_0_1	100	1106	1106	1190	0	1995
SmedASXL_001779	dd_smedV4_18739_0_5	71.49	221	387	1551	2e-24	113
SmedASXL_001780	dd_smedV4_23131_0_1	100	86	241	1243	9e-38	156
SmedASXL_001781	dd_smedV4_4474_0_5	76.39	216	218	1247	3e-36	150
SmedASXL_001782	dd_smedV4_11161_0_1	100	561	562	598	0	1012
SmedASXL_001783	dd_smedV4_2999_0_1	87.88	33	318	1344	0.002	42.8
SmedASXL_001784	dd_smedV4_10348_0_1	100	1362	1362	1384	0	2457
SmedASXL_001785	dd_smedV4_3840_0_1	81.46	178	242	2858	1e-42	172
SmedASXL_001785	dd_smedV4_3840_0_1	82.76	29	242	2858	9.3	30.1
SmedASXL_001786	dd_smedV4_10214_0_4	100	272	272	1295	1e-138	491
SmedASXL_001787	dd_smedV4_30191_0_1	100	234	234	480	4e-118	423
SmedASXL_001788	dd_smedV4_4027_0_1	99.87	748	762	780	0	1344
SmedASXL_001788	dd_smedV4_4027_0_1	100	17	762	780	9	31.9
SmedASXL_001789	dd_smedV4_99865_0_1	98.94	94	247	201	2e-40	165
SmedASXL_001790	dd_smedV4_24414_0_1	100	313	327	512	8e-161	565
SmedASXL_001791	dd_smedV4_10446_0_1	100	1064	1064	1085	0	1920
SmedASXL_001792	dd_smedV4_86034_0_1	99.74	387	402	613	0	693
SmedASXL_001793	dd_smedV4_3589_0_1	99.98	4298	4318	4322	0	7746
SmedASXL_001794	dd_smedV4_14237_0_1	100	256	287	325	6e-130	462
SmedASXL_001794	dd_smedV4_14237_0_1	96.15	26	287	325	0.002	42.8
SmedASXL_001795	dd_smedV4_5119_0_1	100	2737	2795	2756	0	4937
SmedASXL_001795	dd_smedV4_5119_0_1	100	23	2795	2756	0.019	42.8
SmedASXL_001796	dd_smedV4_5483_0_9	100	1818	1818	3621	0	3279
SmedASXL_001797	dd_smedV4_20589_0_1	83.33	42	264	557	0.24	35.6
SmedASXL_001798	dd_smedV4_25197_0_2	91.67	24	413	2679	0.39	35.6
SmedASXL_001799	dd_smedV4_23791_0_1	99.65	283	283	501	5e-143	506
SmedASXL_001800	dd_smedV4_10524_0_1	100	1069	1075	1161	0	1929
SmedASXL_001801	dd_smedV4_4939_0_1	100	383	383	437	0	691
SmedASXL_001802	dd_smedV4_7540_0_1	100	1647	1661	2218	0	2971
SmedASXL_001803	dd_smedV4_16850_0_1	80.56	36	289	4612	0.93	33.7
SmedASXL_001804	dd_smedV4_23655_0_1	100	980	980	1051	0	1768
SmedASXL_001805	dd_smedV4_12913_0_1	100	813	813	920	0	1467
SmedASXL_001806	dd_smedV4_7482_0_1	99.83	1796	1904	1824	0	3225
SmedASXL_001807	dd_smedV4_1692_0_54	99.01	710	737	4508	0	1245
SmedASXL_001808	dd_smedV4_9903_0_1	100	1930	1930	2063	0	3481
SmedASXL_001809	dd_smedV4_45526_0_1	99.1	221	221	1020	2e-108	390
SmedASXL_001810	dd_smedV4_10819_0_1	100	362	366	374	0	654
SmedASXL_001811	dd_smedV4_15299_0_2	100	784	784	833	0	1415
SmedASXL_001812	dd_smedV4_20079_0_1	100	668	669	713	0	1205
SmedASXL_001813	dd_smedV4_11895_0_1	100	1907	1923	1907	0	3440
SmedASXL_001814	dd_smedV4_42679_0_1	100	279	387	504	3e-142	504
SmedASXL_001815	dd_smedV4_20369_0_1	76.64	214	234	1208	3e-38	158
SmedASXL_001816	dd_smedV4_12027_0_1	100	1542	1551	1584	0	2782
SmedASXL_001817	dd_smedV4_14151_0_1	92	25	256	2859	0.067	37.4
SmedASXL_001818	dd_smedV4_11003_0_1	99.78	457	468	469	0	820
SmedASXL_001819	dd_smedV4_24412_0_4	99.63	273	356	450	2e-137	488
SmedASXL_001820	dd_smedV4_17729_0_1	100	1009	1013	1039	0	1820
SmedASXL_001821	dd_smedV4_6823_0_1	100	1821	1822	1833	0	3285
SmedASXL_001822	dd_smedV4_5643_0_1	100	1076	1098	2399	0	1941
SmedASXL_001823	dd_smedV4_8704_0_1	97.31	223	265	2129	7e-103	372
SmedASXL_001824	dd_smedV4_8224_0_1	100	2265	2267	2281	0	4085
SmedASXL_001825	dd_smedV4_14319_0_1	99.86	696	718	1372	0	1251
SmedASXL_001826	dd_smedV4_10567_0_1	100	1546	1563	1744	0	2789
SmedASXL_001827	dd_smedV4_5538_0_1	100	464	467	499	0	838
SmedASXL_001828	dd_smedV4_7267_0_1	83.33	36	295	982	0.022	39.2
SmedASXL_001829	dd_smedV4_55264_0_1	100	565	565	1173	0	1020
SmedASXL_001830	dd_smedV4_18817_0_1	100	459	459	511	0	829
SmedASXL_001831	dd_smedV4_26072_0_2	99.44	179	206	1149	1e-86	318
SmedASXL_001832	dd_smedV4_12815_0_1	89.29	28	259	4350	0.067	37.4
SmedASXL_001833	dd_smedV4_62726_0_1	99.5	403	403	1201	0	719
SmedASXL_001834	dd_smedV4_22700_0_1	93.1	29	283	1747	0.006	41
SmedASXL_001835	dd_smedV4_4474_0_4	84.4	282	267	1965	2e-85	315
SmedASXL_001836	dd_smedV4_5788_0_1	82.35	34	226	2448	0.2	35.6
SmedASXL_001837	dd_smedV4_62068_0_1	86.76	423	413	940	2e-143	508
SmedASXL_001838	dd_smedV4_4634_0_1	100	1461	1486	1518	0	2636
SmedASXL_001839	dd_smedV4_10877_0_1	99.54	652	652	793	0	1162
SmedASXL_001840	dd_smedV4_25147_0_1	100	733	733	912	0	1323
SmedASXL_001841	dd_smedV4_6063_0_2	100	2571	2571	3495	0	4637
SmedASXL_001842	dd_smedV4_6133_0_1	100	2115	2116	2133	0	3815
SmedASXL_001843	dd_smedV4_14697_0_4	100	663	667	699	0	1196
SmedASXL_001844	dd_smedV4_67875_0_1	98.6	286	286	363	8e-141	499
SmedASXL_001845	dd_smedV4_1745_0_1	93.1	29	478	7273	0.0009	44.6
SmedASXL_001846	dd_smedV4_57019_0_1	100	150	400	687	3e-72	271
SmedASXL_001847	dd_smedV4_32437_0_1	75.41	61	288	1327	0.076	37.4
SmedASXL_001848	dd_smedV4_7539_0_1	98.98	391	405	405	0	688
SmedASXL_001849	dd_smedV4_52262_0_1	98.66	224	283	1370	3e-108	390
SmedASXL_001850	dd_smedV4_9626_0_1	99.61	256	293	288	3e-128	457
SmedASXL_001851	dd_smedV4_42907_0_1	99.79	468	468	887	0	839
SmedASXL_001852	dd_smedV4_27834_0_1	99.6	248	248	2803	5e-124	443
SmedASXL_001853	dd_smedV4_16468_0_1	100	1161	1161	1161	0	2094
SmedASXL_001854	dd_smedV4_45123_0_1	98.87	177	257	308	2e-84	311
SmedASXL_001855	dd_smedV4_9797_0_1	99.96	2314	2316	2325	0	4168
SmedASXL_001856	dd_smedV4_5110_0_1	99.76	830	830	1465	0	1489
SmedASXL_001857	dd_smedV4_20760_0_1	100	656	675	656	0	1184
SmedASXL_001858	dd_smedV4_9131_0_1	98.95	382	379	492	0	670
SmedASXL_001859	dd_smedV4_14323_0_2	99.9	1009	1015	1410	0	1815
SmedASXL_001860	dd_smedV4_15867_0_1	100	232	232	232	5e-117	419
SmedASXL_001861	dd_smedV4_15010_0_1	69.32	352	1120	1169	4e-31	136
[truncated: 91,200 more rows]

## Sheet: ASXL_to_ddv6
Query ASXL number	Top hit ddv6	Percent Id	Align length	ASXL length	ddv6 length	e value	bit score
SmedASXL_000001	dd_Smed_v6_16650_0_2	95.45	22	354	544	0.34	35.6
SmedASXL_000002	dd_Smed_v6_1574_6_155	97.3	222	242	354	2e-103	374
SmedASXL_000003	dd_Smed_v6_8241_0_1	100	485	494	585	0	875
SmedASXL_000004	dd_Smed_v6_24412_0_2	99.83	595	595	1716	0	1068
SmedASXL_000005	dd_Smed_v6_53542_0_1	99.53	428	1057	821	0	764
SmedASXL_000006	dd_Smed_v6_38109_0_1	99.31	290	290	1266	1e-145	515
SmedASXL_000007	dd_Smed_v6_81663_0_2	79.81	104	225	383	9e-19	93.3
SmedASXL_000008	dd_Smed_v6_38157_0_1	72.45	98	301	249	1e-05	50
SmedASXL_000009	dd_Smed_v6_12807_0_1	100	709	714	804	0	1279
SmedASXL_000010	dd_Smed_v6_62630_0_1	100	152	223	260	1e-73	275
SmedASXL_000011	dd_Smed_v6_9364_0_1	100	599	600	628	0	1081
SmedASXL_000012	dd_Smed_v6_39572_0_1	100	339	600	556	1e-174	612
SmedASXL_000013	dd_Smed_v6_3729_0_1	86.21	29	366	1407	0.35	35.6
SmedASXL_000014	dd_Smed_v6_7323_0_1	84.38	32	242	1822	0.77	33.7
SmedASXL_000015	dd_Smed_v6_20683_0_1	100	408	408	3308	0	737
SmedASXL_000016	dd_Smed_v6_41535_0_1	99.82	553	553	2006	0	993
SmedASXL_000017	dd_Smed_v6_3403_0_1	83.87	31	298	1252	0.97	33.7
SmedASXL_000018	dd_Smed_v6_46466_0_2	99.45	366	367	391	0	652
SmedASXL_000019	dd_Smed_v6_31236_0_1	100	555	605	555	0	1002
SmedASXL_000020	dd_Smed_v6_6063_0_2	86.67	30	319	3495	0.086	37.4
SmedASXL_000021	dd_Smed_v6_89136_0_1	72.24	263	580	811	1e-34	147
SmedASXL_000022	dd_Smed_v6_82379_0_1	99.56	454	649	581	0	810
SmedASXL_000023	dd_Smed_v6_45633_0_1	99.72	362	434	385	0	648
SmedASXL_000024	dd_Smed_v6_8904_0_2	99.74	387	387	1517	0	693
SmedASXL_000025	dd_Smed_v6_11700_0_1	100	1621	1655	1621	0	2924
SmedASXL_000026	dd_Smed_v6_11452_0_1	99.91	1176	1176	1333	0	2116
SmedASXL_000027	dd_Smed_v6_26998_0_1	100	357	358	387	0	645
SmedASXL_000028	dd_Smed_v6_28658_0_1	99.61	254	254	1288	3e-127	453
SmedASXL_000029	dd_Smed_v6_53113_0_1	99.73	375	582	506	0	672
SmedASXL_000030	dd_Smed_v6_6915_0_1	100	508	524	10418	0	917
SmedASXL_000031	dd_Smed_v6_7222_0_1	100	509	519	547	0	919
SmedASXL_000032	dd_Smed_v6_100370_0_1	100	35	229	212	4e-10	64.4
SmedASXL_000033	dd_Smed_v6_26727_0_4	96.09	179	253	281	2e-78	291
SmedASXL_000034	dd_Smed_v6_31676_0_1	99.8	511	511	584	0	917
SmedASXL_000035	dd_Smed_v6_54356_0_1	100	268	550	1030	4e-136	484
SmedASXL_000036	dd_Smed_v6_31267_0_1	99.06	425	475	440	0	749
SmedASXL_000037	dd_Smed_v6_9921_0_2	91.3	23	811	2571	2.8	33.7
SmedASXL_000038	dd_Smed_v6_28970_0_1	99.63	536	536	1110	0	958
SmedASXL_000039	dd_Smed_v6_30275_0_1	100	500	500	1110	0	902
SmedASXL_000040	dd_Smed_v6_26806_0_1	79.87	298	337	575	3e-71	268
SmedASXL_000041	dd_Smed_v6_6915_0_1	80.43	46	985	10418	0.023	41
SmedASXL_000042	dd_Smed_v6_60518_0_1	100	156	314	268	1e-75	282
SmedASXL_000043	dd_Smed_v6_56428_0_1	100	332	332	851	4e-171	600
SmedASXL_000044	dd_Smed_v6_9519_0_1	100	964	966	975	0	1739
SmedASXL_000045	dd_Smed_v6_6155_0_1	78.85	52	278	562	0.074	37.4
SmedASXL_000046	dd_Smed_v6_27803_0_1	99.81	534	554	894	0	958
SmedASXL_000047	dd_Smed_v6_42660_0_1	99.77	873	916	920	0	1566
SmedASXL_000048	dd_Smed_v6_21914_0_1	99.82	570	570	903	0	1023
SmedASXL_000049	dd_Smed_v6_57444_0_1	99.79	482	482	1186	0	865
SmedASXL_000050	dd_Smed_v6_95832_0_1	100	239	936	239	3e-120	432
SmedASXL_000051	dd_Smed_v6_14586_0_3	98.89	360	360	683	0	632
SmedASXL_000052	dd_Smed_v6_34763_0_1	100	400	421	2089	0	722
SmedASXL_000053	dd_Smed_v6_35898_0_1	100	300	300	954	8e-154	542
SmedASXL_000054	dd_Smed_v6_8984_0_1	99.89	935	944	13542	0	1682
SmedASXL_000055	dd_Smed_v6_6731_0_1	100	294	294	347	1e-150	531
SmedASXL_000056	dd_Smed_v6_3219_0_1	100	20	370	1707	0.1	37.4
SmedASXL_000057	dd_Smed_v6_26969_0_1	100	455	461	3091	0	821
SmedASXL_000058	dd_Smed_v6_35238_0_1	100	268	268	279	2e-136	484
SmedASXL_000059	dd_Smed_v6_7608_0_1	100	1239	1386	1276	0	2235
SmedASXL_000060	dd_Smed_v6_17614_0_7	86.49	222	219	634	3e-69	260
SmedASXL_000061	dd_Smed_v6_10820_0_1	99.82	1140	1182	1175	0	2048
SmedASXL_000062	dd_Smed_v6_6752_0_1	100	2093	2099	2151	0	3775
SmedASXL_000063	dd_Smed_v6_44013_0_1	100	246	247	298	1e-124	444
SmedASXL_000064	dd_Smed_v6_8754_0_1	100	273	296	5828	4e-139	493
SmedASXL_000065	dd_Smed_v6_92653_0_1	99.62	264	671	264	3e-132	471
SmedASXL_000066	dd_Smed_v6_39705_0_1	99.32	148	352	401	1e-69	262
SmedASXL_000067	dd_Smed_v6_26251_0_1	100	433	433	2557	0	782
SmedASXL_000067	dd_Smed_v6_26251_0_1	92.31	26	433	2557	0.034	39.2
SmedASXL_000068	dd_Smed_v6_26630_0_1	100	187	202	935	1e-92	338
SmedASXL_000069	dd_Smed_v6_15667_1_2	98.88	268	452	668	6e-132	470
SmedASXL_000070	dd_Smed_v6_2599_0_1	78.43	51	532	1580	0.003	42.8
SmedASXL_000071	dd_Smed_v6_48320_0_1	100	206	240	644	7e-103	372
SmedASXL_000072	dd_Smed_v6_129_2_2	100	1372	1372	3902	0	2475
SmedASXL_000073	dd_Smed_v6_28014_0_3	76.29	97	251	760	4e-11	68
SmedASXL_000074	dd_Smed_v6_23396_0_1	100	886	886	1379	0	1599
SmedASXL_000075	dd_Smed_v6_57913_0_1	100	384	386	400	0	693
SmedASXL_000076	dd_Smed_v6_58368_0_1	100	271	271	383	4e-138	489
SmedASXL_000077	dd_Smed_v6_55806_0_1	100	23	213	535	0.001	42.8
SmedASXL_000078	dd_Smed_v6_12775_0_2	100	518	518	2079	0	935
SmedASXL_000079	dd_Smed_v6_80258_0_1	100	280	943	280	2e-142	506
SmedASXL_000080	dd_Smed_v6_20223_0_1	100	749	749	2618	0	1352
SmedASXL_000081	dd_Smed_v6_8294_0_2	86.84	38	322	8507	0.007	41
SmedASXL_000082	dd_Smed_v6_8730_0_1	87.88	33	323	2665	0.002	42.8
SmedASXL_000083	dd_Smed_v6_56683_0_1	100	329	408	371	2e-169	594
SmedASXL_000084	dd_Smed_v6_56683_0_1	100	371	469	371	0	670
SmedASXL_000085	dd_Smed_v6_39212_0_1	99.76	410	427	786	0	735
SmedASXL_000086	dd_Smed_v6_78619_0_1	100	251	646	252	7e-127	453
SmedASXL_000087	dd_Smed_v6_7674_0_1	100	264	374	389	4e-134	477
SmedASXL_000088	dd_Smed_v6_85702_0_2	99.75	396	396	425	0	710
SmedASXL_000089	dd_Smed_v6_51175_0_2	99.59	243	252	823	2e-121	434
SmedASXL_000090	dd_Smed_v6_11564_0_1	100	511	518	526	0	922
SmedASXL_000091	dd_Smed_v6_35714_0_1	99.82	1100	1113	1581	0	1975
SmedASXL_000092	dd_Smed_v6_73927_0_1	100	236	236	552	3e-119	426
SmedASXL_000093	dd_Smed_v6_17026_0_5	98.57	210	210	385	9e-101	365
SmedASXL_000094	dd_Smed_v6_41405_0_1	99.68	315	328	638	3e-160	563
SmedASXL_000095	dd_Smed_v6_31668_0_1	100	247	248	294	4e-125	446
SmedASXL_000096	dd_Smed_v6_1921_0_1	77.46	71	203	1411	8e-06	50
SmedASXL_000097	dd_Smed_v6_11851_0_1	99.89	870	874	934	0	1564
SmedASXL_000098	dd_Smed_v6_23716_0_4	99.57	463	535	483	0	827
SmedASXL_000099	dd_Smed_v6_9637_0_1	88	25	257	5353	2.9	31.9
SmedASXL_000100	dd_Smed_v6_38920_0_1	99.6	497	497	2311	0	888
SmedASXL_000101	dd_Smed_v6_3762_0_1	100	19	245	2858	0.22	35.6
SmedASXL_000102	dd_Smed_v6_22008_0_1	82.12	576	763	623	1e-155	549
SmedASXL_000103	dd_Smed_v6_76_0_1	90.91	22	329	661	3.8	31.9
SmedASXL_000104	dd_Smed_v6_27834_0_1	100	493	493	2803	0	890
SmedASXL_000105	dd_Smed_v6_5367_0_1	95.45	22	225	3100	0.2	35.6
SmedASXL_000106	dd_Smed_v6_19883_0_1	99.67	300	300	1504	3e-152	536
SmedASXL_000107	dd_Smed_v6_51460_0_1	79.55	44	250	306	0.019	39.2
SmedASXL_000108	dd_Smed_v6_36829_0_1	98.92	369	382	946	0	648
SmedASXL_000109	dd_Smed_v6_9452_0_2	71.82	220	645	1235	5e-21	102
SmedASXL_000109	dd_Smed_v6_9452_0_2	77.27	44	645	1235	0.63	35.6
SmedASXL_000110	dd_Smed_v6_49958_0_1	98.41	251	477	326	1e-121	435
SmedASXL_000110	dd_Smed_v6_49958_0_1	82.82	326	477	326	1e-91	336
SmedASXL_000110	dd_Smed_v6_49958_0_1	76.84	272	477	326	1e-52	206
SmedASXL_000110	dd_Smed_v6_49958_0_1	80.92	152	477	326	1e-33	143
SmedASXL_000110	dd_Smed_v6_49958_0_1	76.76	185	477	326	2e-32	140
SmedASXL_000110	dd_Smed_v6_49958_0_1	82.35	51	477	326	6e-06	51.8
SmedASXL_000111	dd_Smed_v6_11578_0_1	100	892	892	1021	0	1609
SmedASXL_000112	dd_Smed_v6_903_0_1	100	140	403	1872	8e-67	253
SmedASXL_000112	dd_Smed_v6_903_0_1	100	24	403	1872	0.0007	44.6
SmedASXL_000112	dd_Smed_v6_903_0_1	100	20	403	1872	0.11	37.4
SmedASXL_000113	dd_Smed_v6_35289_0_1	100	314	326	770	2e-161	567
SmedASXL_000114	dd_Smed_v6_42705_0_1	100	267	312	612	7e-136	482
SmedASXL_000115	dd_Smed_v6_8938_0_1	100	343	376	398	5e-177	619
SmedASXL_000116	dd_Smed_v6_6577_0_2	100	20	225	2375	0.058	37.4
SmedASXL_000117	dd_Smed_v6_18796_0_1	85	40	867	773	0.07	39.2
SmedASXL_000118	dd_Smed_v6_3614_1_3	90.21	143	217	368	3e-49	194
SmedASXL_000118	dd_Smed_v6_3614_1_3	91.3	23	217	368	0.68	33.7
SmedASXL_000119	dd_Smed_v6_9921_0_2	71.95	82	525	2571	0.042	39.2
SmedASXL_000120	dd_Smed_v6_73408_0_1	99.51	412	412	437	0	735
SmedASXL_000121	dd_Smed_v6_33034_0_1	100	368	379	462	0	664
SmedASXL_000122	dd_Smed_v6_11982_0_1	100	878	921	881	0	1584
SmedASXL_000122	dd_Smed_v6_11982_0_1	100	22	921	881	0.021	41
SmedASXL_000123	dd_Smed_v6_9565_0_1	91.67	24	254	3715	0.23	35.6
SmedASXL_000124	dd_Smed_v6_19316_0_1	94.03	352	366	1187	3e-153	540
SmedASXL_000124	dd_Smed_v6_19316_0_1	86.84	38	366	1187	0.0002	46.4
SmedASXL_000125	dd_Smed_v6_13800_0_1	100	187	201	235	1e-92	338
SmedASXL_000126	dd_Smed_v6_54555_0_1	98.67	225	306	564	9e-109	392
SmedASXL_000127	dd_Smed_v6_10676_0_1	100	1449	1449	1528	0	2614
SmedASXL_000128	dd_Smed_v6_51730_0_4	98.91	367	369	884	0	637
SmedASXL_000129	dd_Smed_v6_55123_0_1	100	336	701	554	6e-173	607
SmedASXL_000130	dd_Smed_v6_56317_0_1	100	490	989	490	0	884
SmedASXL_000131	dd_Smed_v6_64535_0_1	100	165	416	635	2e-80	298
SmedASXL_000132	dd_Smed_v6_58853_0_1	95.86	169	249	371	5e-73	273
SmedASXL_000133	dd_Smed_v6_71762_0_1	100	352	502	352	0	636
SmedASXL_000134	dd_Smed_v6_12419_0_1	100	542	542	11788	0	978
SmedASXL_000135	dd_Smed_v6_8183_0_1	91.67	24	410	1349	0.39	35.6
SmedASXL_000136	dd_Smed_v6_25291_0_1	100	283	285	910	1e-144	511
SmedASXL_000137	dd_Smed_v6_25803_0_2	99.2	377	390	1141	0	666
SmedASXL_000137	dd_Smed_v6_25803_0_2	86.49	37	390	1141	0.0007	44.6
SmedASXL_000137	dd_Smed_v6_25803_0_2	84.21	38	390	1141	0.003	42.8
SmedASXL_000138	dd_Smed_v6_4600_0_2	82.05	39	278	7529	0.074	37.4
SmedASXL_000138	dd_Smed_v6_4600_0_2	80.85	47	278	7529	0.9	33.7
SmedASXL_000139	dd_Smed_v6_14490_0_1	100	1455	1499	1463	0	2625
SmedASXL_000139	dd_Smed_v6_14490_0_1	100	18	1499	1463	5.2	33.7
SmedASXL_000140	dd_Smed_v6_71542_0_1	99.62	261	380	261	6e-131	466
SmedASXL_000141	dd_Smed_v6_39721_0_1	98.25	57	439	1703	4e-20	98.7
SmedASXL_000142	dd_Smed_v6_28780_0_1	100	197	206	933	4e-98	356
SmedASXL_000143	dd_Smed_v6_38369_0_1	85.71	28	228	696	0.72	33.7
SmedASXL_000144	dd_Smed_v6_48365_0_2	97.96	245	249	689	5e-117	419
SmedASXL_000145	dd_Smed_v6_64953_0_1	100	174	352	357	2e-85	315
SmedASXL_000146	dd_Smed_v6_2199_0_1	71.12	187	270	1484	3e-19	95.1
SmedASXL_000147	dd_Smed_v6_12032_0_5	81.53	249	286	2605	3e-57	221
SmedASXL_000148	dd_Smed_v6_168_0_1	98.04	408	408	11028	0	700
SmedASXL_000149	dd_Smed_v6_50971_0_1	100	379	532	554	0	684
SmedASXL_000150	dd_Smed_v6_60258_0_1	100	293	386	752	7e-150	529
SmedASXL_000151	dd_Smed_v6_8559_0_1	99.8	495	521	532	0	888
SmedASXL_000152	dd_Smed_v6_81402_0_1	100	379	445	557	0	684
SmedASXL_000153	dd_Smed_v6_1135_0_1	70.12	164	806	1731	9e-13	75.2
SmedASXL_000153	dd_Smed_v6_1135_0_1	72.73	77	806	1731	0.002	44.6
SmedASXL_000154	dd_Smed_v6_79387_0_1	100	229	538	229	5e-115	414
SmedASXL_000155	dd_Smed_v6_12512_0_1	100	306	329	306	5e-157	553
SmedASXL_000156	dd_Smed_v6_38995_0_1	100	240	240	535	2e-121	434
SmedASXL_000157	dd_Smed_v6_73157_0_1	99.63	268	336	276	9e-135	479
SmedASXL_000158	dd_Smed_v6_54422_0_1	100	256	256	454	5e-130	462
SmedASXL_000159	dd_Smed_v6_11360_0_1	100	360	361	417	0	650
SmedASXL_000160	dd_Smed_v6_28097_0_1	100	916	1103	1871	0	1653
SmedASXL_000161	dd_Smed_v6_61786_0_1	99.3	142	214	490	1e-66	251
SmedASXL_000162	dd_Smed_v6_14402_0_1	97.64	254	264	3716	9e-121	432
SmedASXL_000163	dd_Smed_v6_46593_0_1	100	19	486	1505	0.47	35.6
SmedASXL_000164	dd_Smed_v6_65356_0_1	100	193	252	257	8e-96	349
SmedASXL_000165	dd_Smed_v6_97964_0_1	100	149	466	300	1e-71	269
SmedASXL_000166	dd_Smed_v6_30061_0_2	99.74	390	390	1062	0	699
SmedASXL_000167	dd_Smed_v6_63027_0_1	97.25	291	290	424	5e-137	486
SmedASXL_000168	dd_Smed_v6_5540_0_1	100	23	246	2452	0.002	42.8
SmedASXL_000169	dd_Smed_v6_9468_0_1	79.17	48	310	540	0.024	39.2
SmedASXL_000170	dd_Smed_v6_6473_0_1	84.62	39	1016	2585	0.024	41
SmedASXL_000171	dd_Smed_v6_4948_0_1	79.59	49	224	1962	0.0004	44.6
SmedASXL_000172	dd_Smed_v6_8996_0_1	99.88	859	859	14056	0	1544
SmedASXL_000173	dd_Smed_v6_12901_0_11	92.58	229	243	235	2e-91	334
SmedASXL_000174	dd_Smed_v6_26608_0_1	99.64	557	557	1425	0	996
SmedASXL_000175	dd_Smed_v6_32826_0_1	99.62	266	331	1813	1e-133	475
SmedASXL_000176	dd_Smed_v6_60023_0_1	100	314	314	841	2e-161	567
SmedASXL_000177	dd_Smed_v6_39482_0_2	100	502	509	572	0	906
SmedASXL_000178	dd_Smed_v6_10410_0_1	100	953	960	956	0	1719
SmedASXL_000179	dd_Smed_v6_58683_0_1	99.26	270	462	383	1e-134	479
SmedASXL_000180	dd_Smed_v6_31975_0_1	100	847	847	1326	0	1528
SmedASXL_000181	dd_Smed_v6_424_0_1	73.75	240	237	2513	9e-32	136
SmedASXL_000182	dd_Smed_v6_15723_0_1	88.57	35	343	1360	0.002	42.8
SmedASXL_000183	dd_Smed_v6_18730_0_1	83.78	37	242	1916	0.005	41
SmedASXL_000184	dd_Smed_v6_14261_0_1	99.84	616	627	668	0	1106
SmedASXL_000185	dd_Smed_v6_15383_0_1	100	20	836	825	0.24	37.4
SmedASXL_000186	dd_Smed_v6_49589_0_1	100	243	312	844	7e-123	439
SmedASXL_000187	dd_Smed_v6_2505_0_1	85.37	41	246	1711	0.005	41
SmedASXL_000188	dd_Smed_v6_46047_0_1	100	287	287	646	9e-147	518
SmedASXL_000189	dd_Smed_v6_43052_0_1	100	298	298	499	1e-152	538
SmedASXL_000190	dd_Smed_v6_26535_0_1	80.56	252	423	373	2e-62	239
SmedASXL_000191	dd_Smed_v6_56222_0_1	99.71	347	347	656	1e-177	621
SmedASXL_000192	dd_Smed_v6_25570_0_1	100	264	280	1300	3e-134	477
SmedASXL_000193	dd_Smed_v6_41129_0_1	99.7	334	334	1095	1e-170	598
SmedASXL_000194	dd_Smed_v6_19883_0_1	99.68	315	315	1504	3e-160	563
SmedASXL_000195	dd_Smed_v6_68725_0_1	99.32	293	293	409	3e-147	520
SmedASXL_000196	dd_Smed_v6_8886_0_1	100	1085	1085	1104	0	1957
SmedASXL_000197	dd_Smed_v6_62502_0_1	99.71	341	492	341	3e-174	610
SmedASXL_000198	dd_Smed_v6_48629_0_1	91.3	23	464	690	1.6	33.7
SmedASXL_000199	dd_Smed_v6_26806_0_1	99.4	331	332	575	8e-167	585
SmedASXL_000200	dd_Smed_v6_50260_0_1	100	289	473	403	1e-147	522
SmedASXL_000201	dd_Smed_v6_47986_0_1	77.63	76	211	435	6e-08	57.2
SmedASXL_000202	dd_Smed_v6_773_0_1	76	50	496	1727	0.14	37.4
SmedASXL_000203	dd_Smed_v6_57444_0_1	99.14	233	237	1186	7e-115	412
SmedASXL_000203	dd_Smed_v6_57444_0_1	100	16	237	1186	9.2	30.1
SmedASXL_000204	dd_Smed_v6_8287_0_1	100	1554	1554	1597	0	2803
SmedASXL_000204	dd_Smed_v6_8287_0_1	100	24	1554	1597	0.003	44.6
SmedASXL_000205	dd_Smed_v6_58652_0_1	99.82	555	660	572	0	996
SmedASXL_000206	dd_Smed_v6_34455_0_1	100	451	451	687	0	814
SmedASXL_000207	dd_Smed_v6_63520_0_1	99.1	222	220	848	8e-108	389
SmedASXL_000208	dd_Smed_v6_64910_0_1	100	393	393	436	0	710
SmedASXL_000209	dd_Smed_v6_44754_0_1	99.46	368	368	1626	0	655
SmedASXL_000210	dd_Smed_v6_11585_0_1	100	456	541	701	0	823
SmedASXL_000211	dd_Smed_v6_52753_0_1	100	328	453	554	8e-169	592
SmedASXL_000212	dd_Smed_v6_14214_0_2	100	334	483	8111	5e-172	603
SmedASXL_000213	dd_Smed_v6_33604_0_1	100	513	513	751	0	926
SmedASXL_000214	dd_Smed_v6_50305_0_1	100	719	719	1288	0	1297
SmedASXL_000215	dd_Smed_v6_14214_0_2	100	471	471	8111	0	850
SmedASXL_000216	dd_Smed_v6_43965_0_1	100	619	619	763	0	1117
SmedASXL_000217	dd_Smed_v6_48366_0_1	100	497	497	1164	0	897
SmedASXL_000218	dd_Smed_v6_48874_0_1	100	589	603	614	0	1063
SmedASXL_000219	dd_Smed_v6_47123_0_1	100	227	242	1221	3e-114	410
SmedASXL_000220	dd_Smed_v6_9483_0_1	100	213	213	213	9e-107	385
SmedASXL_000221	dd_Smed_v6_7302_1_2	80.49	41	774	15587	0.063	39.2
SmedASXL_000222	dd_Smed_v6_8462_0_2	100	512	512	12500	0	924
SmedASXL_000223	dd_Smed_v6_61775_0_1	80.42	240	289	431	3e-58	224
SmedASXL_000224	dd_Smed_v6_5325_0_4	97.34	263	263	12994	5e-124	443
SmedASXL_000225	dd_Smed_v6_38012_0_2	99.53	212	212	304	1e-104	378
SmedASXL_000226	dd_Smed_v6_51569_0_1	68.86	228	451	1211	6e-18	91.5
SmedASXL_000227	dd_Smed_v6_73872_0_1	100	248	411	402	2e-125	448
SmedASXL_000228	dd_Smed_v6_52215_0_1	100	274	274	861	9e-140	495
SmedASXL_000229	dd_Smed_v6_38260_0_1	100	457	470	1779	0	825
SmedASXL_000230	dd_Smed_v6_31291_0_1	100	257	271	1136	2e-130	464
SmedASXL_000231	dd_Smed_v6_28077_0_1	100	314	324	459	2e-161	567
SmedASXL_000232	dd_Smed_v6_7548_1_3	89.61	231	230	726	8e-83	306
SmedASXL_000233	dd_Smed_v6_25321_0_1	100	811	812	836	0	1463
SmedASXL_000234	dd_Smed_v6_42151_0_2	100	483	498	1862	0	872
SmedASXL_000235	dd_Smed_v6_30757_0_1	99.91	1141	1141	1570	0	2053
SmedASXL_000236	dd_Smed_v6_54410_0_1	100	322	433	333	1e-165	581
SmedASXL_000237	dd_Smed_v6_49310_0_1	99.41	339	342	946	4e-171	600
SmedASXL_000238	dd_Smed_v6_6728_0_2	100	619	619	3356	0	1117
SmedASXL_000239	dd_Smed_v6_66250_0_1	99.62	261	576	409	1e-130	466
SmedASXL_000240	dd_Smed_v6_47269_0_1	100	330	591	618	8e-170	596
SmedASXL_000241	dd_Smed_v6_21082_0_1	100	323	323	1986	3e-166	583
SmedASXL_000242	dd_Smed_v6_40170_0_3	98.46	259	404	343	8e-124	443
SmedASXL_000243	dd_Smed_v6_64784_0_1	99.6	251	291	441	2e-124	444
SmedASXL_000244	dd_Smed_v6_49073_0_1	99.74	379	440	797	0	679
SmedASXL_000245	dd_Smed_v6_10263_0_1	100	1276	1284	1369	0	2302
SmedASXL_000246	dd_Smed_v6_26202_0_1	100	279	279	1133	2e-142	504
SmedASXL_000247	dd_Smed_v6_16650_0_1	99.12	226	226	4110	4e-111	399
SmedASXL_000248	dd_Smed_v6_30525_0_1	99.77	435	435	807	0	780
SmedASXL_000249	dd_Smed_v6_38312_0_1	100	247	248	247	4e-125	446
SmedASXL_000250	dd_Smed_v6_5017_0_1	75.64	78	474	1592	5e-07	55.4
SmedASXL_000251	dd_Smed_v6_19032_0_4	98.43	255	255	650	5e-124	443
SmedASXL_000252	dd_Smed_v6_4755_0_2	86.21	29	251	3066	2.8	31.9
SmedASXL_000253	dd_Smed_v6_6915_0_1	99.7	335	336	10418	4e-171	600
SmedASXL_000254	dd_Smed_v6_5073_0_4	87.1	31	299	1770	0.023	39.2
SmedASXL_000255	dd_Smed_v6_60281_0_1	99.61	256	295	361	3e-128	457
SmedASXL_000256	dd_Smed_v6_60258_0_1	100	341	341	752	5e-176	616
SmedASXL_000257	dd_Smed_v6_44096_0_1	99.73	365	390	1208	0	654
SmedASXL_000258	dd_Smed_v6_27715_0_1	100	382	383	1842	0	690
SmedASXL_000259	dd_Smed_v6_46017_0_1	99.84	608	926	608	0	1092
SmedASXL_000260	dd_Smed_v6_26025_0_1	100	198	350	487	2e-98	358
SmedASXL_000261	dd_Smed_v6_7897_0_3	100	20	289	2370	0.077	37.4
SmedASXL_000262	dd_Smed_v6_2532_0_1	74.78	226	220	3145	7e-39	159
SmedASXL_000263	dd_Smed_v6_21465_0_1	100	264	267	1225	2e-134	477
SmedASXL_000264	dd_Smed_v6_10786_0_1	100	2307	2315	2347	0	4161
SmedASXL_000265	dd_Smed_v6_35044_0_2	99.72	357	360	788	0	639
SmedASXL_000266	dd_Smed_v6_84618_0_1	100	224	263	431	1e-112	405
SmedASXL_000267	dd_Smed_v6_7571_0_2	100	19	683	1203	0.67	35.6
SmedASXL_000268	dd_Smed_v6_25498_0_1	100	428	429	1786	0	773
SmedASXL_000269	dd_Smed_v6_5099_0_1	89.29	28	590	4155	0.16	37.4
SmedASXL_000270	dd_Smed_v6_30208_0_3	100	507	519	1100	0	915
SmedASXL_000271	dd_Smed_v6_1574_6_61	90.31	392	391	1608	7e-150	529
SmedASXL_000272	dd_Smed_v6_50662_0_1	100	225	225	805	3e-113	407
SmedASXL_000273	dd_Smed_v6_13103_0_1	100	1173	1173	1252	0	2116
SmedASXL_000274	dd_Smed_v6_5554_0_1	86.11	36	310	3170	0.024	39.2
SmedASXL_000275	dd_Smed_v6_12599_0_1	100	482	494	562	0	870
SmedASXL_000275	dd_Smed_v6_12599_0_1	100	18	494	562	1.7	33.7
SmedASXL_000276	dd_Smed_v6_1692_0_9	91.34	231	234	6943	2e-89	327
SmedASXL_000277	dd_Smed_v6_19022_0_1	99.86	1417	1467	3533	0	2547
SmedASXL_000277	dd_Smed_v6_19022_0_1	100	63	1467	3533	2e-24	114
SmedASXL_000278	dd_Smed_v6_2792_0_1	90.32	31	217	1024	0.001	42.8
SmedASXL_000279	dd_Smed_v6_31078_0_1	99.84	631	710	1170	0	1133
SmedASXL_000280	dd_Smed_v6_28587_0_1	100	763	806	3465	0	1377
SmedASXL_000281	dd_Smed_v6_8447_0_1	80	40	260	914	0.24	35.6
SmedASXL_000282	dd_Smed_v6_98304_0_1	100	230	236	232	6e-116	416
SmedASXL_000283	dd_Smed_v6_25498_0_1	100	467	467	1786	0	843
SmedASXL_000284	dd_Smed_v6_150_0_1	75.44	114	302	677	8e-15	80.6
SmedASXL_000285	dd_Smed_v6_5365_0_4	100	211	211	8022	1e-105	381
SmedASXL_000285	dd_Smed_v6_5365_0_4	76.29	97	211	8022	9e-12	69.8
SmedASXL_000286	dd_Smed_v6_60613_0_1	100	380	380	773	0	686
SmedASXL_000287	dd_Smed_v6_58096_0_1	100	192	347	738	4e-95	347
SmedASXL_000288	dd_Smed_v6_67062_0_1	99.8	489	557	997	0	877
SmedASXL_000289	dd_Smed_v6_11954_0_2	90	30	281	1743	0.006	41
SmedASXL_000290	dd_Smed_v6_61073_0_1	91.67	24	239	393	0.22	35.6
SmedASXL_000291	dd_Smed_v6_62414_0_1	100	430	473	612	0	776
SmedASXL_000292	dd_Smed_v6_9905_0_1	91.18	34	215	1303	0.0004	44.6
SmedASXL_000293	dd_Smed_v6_21801_0_1	99.44	356	356	1638	0	634
SmedASXL_000294	dd_Smed_v6_55082_0_1	98.46	455	449	623	0	791
SmedASXL_000295	dd_Smed_v6_19819_0_1	99.65	579	623	2899	0	1036
SmedASXL_000296	dd_Smed_v6_21454_0_1	99.47	378	378	819	0	670
SmedASXL_000297	dd_Smed_v6_25679_0_1	80.95	42	355	813	0.008	41
SmedASXL_000297	dd_Smed_v6_25679_0_1	80.95	42	355	813	0.008	41
SmedASXL_000298	dd_Smed_v6_27814_0_3	95.4	174	261	439	1e-74	279
SmedASXL_000299	dd_Smed_v6_15134_0_3	90.84	251	252	616	8e-96	349
SmedASXL_000300	dd_Smed_v6_16056_0_1	99.23	518	517	4573	0	915
SmedASXL_000301	dd_Smed_v6_8220_0_8	99.59	246	256	6424	6e-123	439
SmedASXL_000302	dd_Smed_v6_61339_0_1	95.24	21	218	262	0.69	33.7
SmedASXL_000303	dd_Smed_v6_31431_0_1	86.18	304	330	694	2e-99	361
SmedASXL_000304	dd_Smed_v6_1574_6_9	99.69	327	327	3367	8e-167	585
SmedASXL_000305	dd_Smed_v6_78546_0_1	100	366	867	366	0	661
SmedASXL_000306	dd_Smed_v6_544_0_1	67.24	577	696	1820	4e-36	152
SmedASXL_000307	dd_Smed_v6_10718_0_4	100	554	824	3373	0	1000
SmedASXL_000308	dd_Smed_v6_8237_0_1	99.94	1699	1699	1721	0	3059
SmedASXL_000308	dd_Smed_v6_8237_0_1	96.67	30	1699	1721	0.001	46.4
SmedASXL_000309	dd_Smed_v6_37746_0_1	99.65	283	283	337	5e-143	506
SmedASXL_000310	dd_Smed_v6_65116_0_2	99.74	386	386	612	0	691
SmedASXL_000311	dd_Smed_v6_36840_0_1	100	429	429	722	0	774
SmedASXL_000312	dd_Smed_v6_34492_0_2	71.67	180	394	1108	5e-19	95.1
SmedASXL_000313	dd_Smed_v6_2438_0_1	100	256	263	11330	5e-130	462
SmedASXL_000314	dd_Smed_v6_123_0_2	77.34	128	380	463	1e-20	100
SmedASXL_000315	dd_Smed_v6_39786_0_1	99.53	428	428	718	0	764
SmedASXL_000316	dd_Smed_v6_25197_0_2	99.74	382	394	2679	0	684
SmedASXL_000317	dd_Smed_v6_41351_0_1	75	68	536	311	0.012	41
SmedASXL_000318	dd_Smed_v6_11263_0_1	92	25	853	1421	0.24	37.4
SmedASXL_000319	dd_Smed_v6_25279_0_1	99.91	1152	1241	1155	0	2073
SmedASXL_000320	dd_Smed_v6_46842_0_1	99.65	573	592	898	0	1025
SmedASXL_000321	dd_Smed_v6_156_0_1	78.49	93	804	768	1e-11	71.6
SmedASXL_000322	dd_Smed_v6_75791_0_1	99.65	286	304	334	1e-144	511
SmedASXL_000323	dd_Smed_v6_100387_0_1	100	253	477	268	4e-128	457
SmedASXL_000324	dd_Smed_v6_90332_0_1	100	290	516	290	4e-148	524
SmedASXL_000325	dd_Smed_v6_62726_0_1	99.83	574	574	1201	0	1031
SmedASXL_000326	dd_Smed_v6_47542_0_1	72.85	151	341	504	9e-15	80.6
SmedASXL_000327	dd_Smed_v6_536_0_1	81.72	93	408	2158	1e-14	80.6
SmedASXL_000328	dd_Smed_v6_14214_0_2	100	207	207	8111	2e-103	374
SmedASXL_000329	dd_Smed_v6_16417_0_8	81.11	487	447	700	2e-137	488
SmedASXL_000330	dd_Smed_v6_13019_0_1	92.86	28	345	6602	0.027	39.2
SmedASXL_000331	dd_Smed_v6_54833_0_1	99.66	295	302	534	2e-149	527
SmedASXL_000332	dd_Smed_v6_42774_0_1	100	527	553	605	0	951
SmedASXL_000333	dd_Smed_v6_76145_0_1	83.26	215	346	329	5e-56	217
SmedASXL_000334	dd_Smed_v6_2257_0_1	95.48	531	533	2300	0	848
SmedASXL_000335	dd_Smed_v6_12011_0_1	100	787	793	826	0	1420
SmedASXL_000336	dd_Smed_v6_5815_0_1	84.62	39	618	3165	0.014	41
SmedASXL_000337	dd_Smed_v6_28486_0_1	100	568	585	629	0	1025
SmedASXL_000338	dd_Smed_v6_12387_0_1	100	315	315	11152	6e-162	569
SmedASXL_000339	dd_Smed_v6_8417_0_4	86.49	37	287	6125	0.006	41
SmedASXL_000340	dd_Smed_v6_37689_0_1	100	283	296	1322	1e-144	511
SmedASXL_000341	dd_Smed_v6_29743_0_1	100	461	461	2038	0	832
SmedASXL_000342	dd_Smed_v6_9813_0_1	70.75	359	409	2929	1e-38	159
SmedASXL_000343	dd_Smed_v6_43824_0_1	100	206	221	2446	6e-103	372
SmedASXL_000344	dd_Smed_v6_925_0_1	74.29	140	706	1274	1e-17	91.5
SmedASXL_000344	dd_Smed_v6_925_0_1	88.46	26	706	1274	2.4	33.7
SmedASXL_000345	dd_Smed_v6_20502_0_2	88.41	233	288	588	2e-79	295
SmedASXL_000346	dd_Smed_v6_6909_0_1	100	19	346	2152	0.33	35.6
SmedASXL_000347	dd_Smed_v6_89869_0_1	100	211	211	457	1e-105	381
SmedASXL_000348	dd_Smed_v6_65604_0_1	98.74	239	256	637	2e-116	417
SmedASXL_000349	dd_Smed_v6_28070_0_1	99.71	680	696	954	0	1218
SmedASXL_000350	dd_Smed_v6_7214_0_1	100	273	287	320	3e-139	493
SmedASXL_000351	dd_Smed_v6_31321_0_1	100	240	240	245	2e-121	434
SmedASXL_000352	dd_Smed_v6_27026_0_1	99.68	314	328	882	9e-160	562
SmedASXL_000353	dd_Smed_v6_9088_0_1	99.83	588	603	709	0	1056
SmedASXL_000354	dd_Smed_v6_13854_0_1	100	754	797	754	0	1361
SmedASXL_000355	dd_Smed_v6_11595_0_5	90.96	177	220	1665	2e-65	248
SmedASXL_000356	dd_Smed_v6_5325_0_4	100	526	540	12994	0	949
SmedASXL_000356	dd_Smed_v6_5325_0_4	100	17	540	12994	6.4	31.9
SmedASXL_000357	dd_Smed_v6_10413_0_1	100	383	383	563	0	691
SmedASXL_000358	dd_Smed_v6_32239_0_1	99.75	400	424	412	0	717
SmedASXL_000359	dd_Smed_v6_960_0_1	67.49	203	494	2150	1e-09	64.4
SmedASXL_000360	dd_Smed_v6_1304_0_2	77.78	126	515	3845	6e-19	95.1
SmedASXL_000361	dd_Smed_v6_85047_0_1	99.29	281	281	312	8e-141	499
SmedASXL_000362	dd_Smed_v6_11751_0_1	100	323	323	376	3e-166	583
SmedASXL_000362	dd_Smed_v6_11751_0_1	100	23	323	376	0.002	42.8
SmedASXL_000363	dd_Smed_v6_62082_0_1	99.29	282	320	600	3e-141	500
SmedASXL_000364	dd_Smed_v6_31935_0_1	100	276	295	851	8e-141	499
SmedASXL_000365	dd_Smed_v6_43637_0_1	100	352	397	445	0	636
SmedASXL_000366	dd_Smed_v6_59995_0_1	98.37	123	347	489	7e-54	210
SmedASXL_000367	dd_Smed_v6_12016_0_1	100	20	565	1798	0.16	37.4
SmedASXL_000368	dd_Smed_v6_8863_0_1	99.64	276	312	282	4e-139	493
SmedASXL_000369	dd_Smed_v6_9035_0_1	92.59	27	214	1210	0.005	41
SmedASXL_000370	dd_Smed_v6_8201_0_2	99.62	264	265	2045	1e-132	471
SmedASXL_000371	dd_Smed_v6_16128_0_6	89.31	318	317	1302	3e-115	414
SmedASXL_000372	dd_Smed_v6_82008_0_1	100	164	211	276	4e-80	297
SmedASXL_000373	dd_Smed_v6_15498_0_53	95.73	117	219	488	1e-47	188
SmedASXL_000374	dd_Smed_v6_11870_0_1	100	238	238	1714	3e-120	430
SmedASXL_000375	dd_Smed_v6_6402_0_1	77.19	57	295	2578	0.006	41
SmedASXL_000376	dd_Smed_v6_21475_0_1	88.24	34	262	1792	0.006	41
SmedASXL_000377	dd_Smed_v6_23449_0_1	100	229	229	725	2e-115	414
SmedASXL_000378	dd_Smed_v6_18124_0_9	80.51	118	311	326	6e-23	107
SmedASXL_000379	dd_Smed_v6_88706_0_1	100	268	575	283	4e-136	484
SmedASXL_000380	dd_Smed_v6_14445_0_1	100	663	686	802	0	1196
SmedASXL_000381	dd_Smed_v6_5156_0_2	100	592	592	1461	0	1068
SmedASXL_000382	dd_Smed_v6_10320_0_1	100	1005	1023	1019	0	1813
SmedASXL_000383	dd_Smed_v6_16417_0_32	96.88	160	476	355	1e-70	266
SmedASXL_000384	dd_Smed_v6_9906_0_1	100	674	718	864	0	1216
SmedASXL_000385	dd_Smed_v6_59052_0_1	100	455	463	666	0	821
SmedASXL_000386	dd_Smed_v6_40929_0_1	96.51	229	229	1053	2e-102	370
SmedASXL_000387	dd_Smed_v6_31219_0_1	72.02	193	318	330	2e-23	109
SmedASXL_000387	dd_Smed_v6_31219_0_1	66.2	213	318	330	4e-12	71.6
SmedASXL_000387	dd_Smed_v6_31219_0_1	85.29	34	318	330	0.025	39.2
SmedASXL_000387	dd_Smed_v6_31219_0_1	76.6	47	318	330	0.3	35.6
SmedASXL_000388	dd_Smed_v6_39227_0_2	100	378	378	925	0	682
SmedASXL_000389	dd_Smed_v6_9136_0_1	99.73	1110	1127	13025	0	1988
SmedASXL_000390	dd_Smed_v6_35227_0_1	100	509	509	894	0	919
SmedASXL_000391	dd_Smed_v6_34630_0_2	77.03	74	638	629	7e-07	55.4
SmedASXL_000391	dd_Smed_v6_34630_0_2	84.21	38	638	629	0.004	42.8
SmedASXL_000392	dd_Smed_v6_32226_0_1	100	267	267	717	6e-136	482
SmedASXL_000393	dd_Smed_v6_29957_0_1	75.5	151	210	276	2e-20	98.7
SmedASXL_000394	dd_Smed_v6_25237_0_2	83.76	388	360	1319	4e-114	410
SmedASXL_000395	dd_Smed_v6_1508_0_1	68.81	202	347	615	9e-15	80.6
SmedASXL_000396	dd_Smed_v6_57618_0_2	100	387	418	609	0	699
SmedASXL_000397	dd_Smed_v6_16975_0_1	100	310	311	3466	3e-159	560
SmedASXL_000398	dd_Smed_v6_62702_0_1	99.76	412	461	412	0	738
SmedASXL_000399	dd_Smed_v6_86916_0_1	74.81	262	309	381	2e-40	165
SmedASXL_000400	dd_Smed_v6_99007_0_1	100	98	322	362	4e-44	178
SmedASXL_000401	dd_Smed_v6_52322_0_1	98.96	192	377	399	2e-92	338
SmedASXL_000402	dd_Smed_v6_5513_0_1	82.35	34	584	832	2	33.7
SmedASXL_000403	dd_Smed_v6_11691_0_8	88.24	34	687	2304	0.016	41
SmedASXL_000404	dd_Smed_v6_66138_0_1	99.65	288	292	550	1e-145	515
SmedASXL_000405	dd_Smed_v6_40101_0_1	100	157	225	272	2e-76	284
SmedASXL_000406	dd_Smed_v6_66647_0_1	99.53	425	446	658	0	758
SmedASXL_000407	dd_Smed_v6_51714_0_1	88.24	34	363	244	0.0007	44.6
SmedASXL_000408	dd_Smed_v6_31397_0_1	100	267	277	559	6e-136	482
SmedASXL_000409	dd_Smed_v6_3678_0_1	76.98	139	227	2478	4e-23	107
SmedASXL_000410	dd_Smed_v6_33097_0_1	100	442	442	2443	0	798
SmedASXL_000411	dd_Smed_v6_23484_0_1	100	211	215	4411	1e-105	381
SmedASXL_000412	dd_Smed_v6_5867_0_1	84.09	44	337	2037	0.0002	46.4
SmedASXL_000413	dd_Smed_v6_41872_0_1	79.81	208	254	222	1e-55	215
SmedASXL_000414	dd_Smed_v6_6539_0_3	67.81	320	320	1215	3e-20	98.7
SmedASXL_000415	dd_Smed_v6_84491_0_1	99.75	397	397	423	0	711
SmedASXL_000416	dd_Smed_v6_60224_0_1	100	304	370	356	7e-156	549
SmedASXL_000417	dd_Smed_v6_12554_0_1	83.72	129	213	380	8e-32	136
SmedASXL_000418	dd_Smed_v6_48357_0_1	100	488	489	1767	0	881
SmedASXL_000419	dd_Smed_v6_37037_0_1	100	674	737	674	0	1216
SmedASXL_000420	dd_Smed_v6_12353_0_28	95.44	285	291	323	3e-127	453
SmedASXL_000421	dd_Smed_v6_36283_0_1	83.81	105	367	2022	2e-22	105
SmedASXL_000422	dd_Smed_v6_23575_0_2	99.68	316	327	2073	8e-161	565
SmedASXL_000423	dd_Smed_v6_47419_0_1	100	397	445	423	0	717
SmedASXL_000424	dd_Smed_v6_12797_0_1	99.68	310	313	5118	1e-157	554
SmedASXL_000425	dd_Smed_v6_34763_0_1	100	482	482	2089	0	870
SmedASXL_000426	dd_Smed_v6_194_0_1	99.28	276	276	17568	4e-138	489
SmedASXL_000427	dd_Smed_v6_102501_0_1	100	233	645	233	4e-117	421
SmedASXL_000428	dd_Smed_v6_69681_0_1	100	362	362	640	0	654
SmedASXL_000429	dd_Smed_v6_20390_0_1	100	1389	1478	1432	0	2506
SmedASXL_000430	dd_Smed_v6_24733_0_1	100	1293	1293	1472	0	2333
SmedASXL_000431	dd_Smed_v6_12387_0_1	100	291	291	11152	6e-149	526
SmedASXL_000432	dd_Smed_v6_36578_0_4	78.49	265	281	752	1e-55	215
SmedASXL_000433	dd_Smed_v6_28399_0_1	99.85	647	647	1189	0	1162
SmedASXL_000434	dd_Smed_v6_36185_0_1	99.04	313	313	1253	2e-156	551
SmedASXL_000435	dd_Smed_v6_53529_0_1	99.53	211	227	369	5e-104	376
SmedASXL_000436	dd_Smed_v6_4994_0_1	72.79	147	729	2009	6e-15	82.4
SmedASXL_000437	dd_Smed_v6_23554_0_8	98.56	278	364	343	2e-136	484
SmedASXL_000438	dd_Smed_v6_40498_0_1	99.63	541	541	1246	0	964
SmedASXL_000439	dd_Smed_v6_7746_0_1	94.68	301	314	813	1e-132	471
SmedASXL_000439	dd_Smed_v6_7746_0_1	82.45	302	314	813	2e-79	295
SmedASXL_000439	dd_Smed_v6_7746_0_1	78.01	191	314	813	2e-34	145
SmedASXL_000439	dd_Smed_v6_7746_0_1	76.84	190	314	813	1e-31	136
SmedASXL_000439	dd_Smed_v6_7746_0_1	72.94	85	314	813	1e-05	50
SmedASXL_000440	dd_Smed_v6_11913_0_1	100	222	227	391	1e-111	401
SmedASXL_000441	dd_Smed_v6_15904_0_2	99.54	876	891	1641	0	1563
SmedASXL_000442	dd_Smed_v6_16335_0_1	99.15	351	351	1582	4e-177	619
SmedASXL_000443	dd_Smed_v6_55800_0_1	100	254	339	254	9e-129	459
SmedASXL_000444	dd_Smed_v6_13035_0_1	88.24	34	308	403	0.0006	44.6
SmedASXL_000445	dd_Smed_v6_48389_0_1	100	235	249	378	1e-118	425
SmedASXL_000446	dd_Smed_v6_2035_0_1	95.45	22	443	2149	0.43	35.6
SmedASXL_000447	dd_Smed_v6_58171_0_1	100	239	332	239	1e-120	432
SmedASXL_000448	dd_Smed_v6_4539_0_1	100	24	415	2114	0.0008	44.6
SmedASXL_000449	dd_Smed_v6_47909_0_1	99.1	222	229	652	7e-109	392
SmedASXL_000450	dd_Smed_v6_34675_0_1	99.59	242	252	1733	9e-121	432
SmedASXL_000451	dd_Smed_v6_25329_0_1	100	541	541	541	0	976
SmedASXL_000452	dd_Smed_v6_22798_0_1	100	331	331	339	1e-170	598
SmedASXL_000453	dd_Smed_v6_34200_0_1	99.15	472	509	1425	0	834
SmedASXL_000454	dd_Smed_v6_24574_0_1	99.91	1067	1072	1110	0	1920
SmedASXL_000454	dd_Smed_v6_24574_0_1	100	20	1072	1110	0.31	37.4
SmedASXL_000455	dd_Smed_v6_50872_0_1	98.4	188	219	985	8e-89	325
SmedASXL_000456	dd_Smed_v6_38033_0_1	99.85	663	677	2049	0	1187
SmedASXL_000457	dd_Smed_v6_11140_0_1	100	22	379	5626	0.008	41
SmedASXL_000458	dd_Smed_v6_7335_1_1	100	20	280	3544	0.074	37.4
SmedASXL_000459	dd_Smed_v6_56513_0_1	100	276	309	872	9e-141	499
SmedASXL_000460	dd_Smed_v6_65032_0_1	100	563	577	872	0	1016
SmedASXL_000461	dd_Smed_v6_87798_0_1	84.79	217	487	245	7e-62	237
SmedASXL_000462	dd_Smed_v6_41539_0_1	100	368	368	967	0	664
SmedASXL_000463	dd_Smed_v6_50305_0_1	99.73	373	373	1288	0	668
SmedASXL_000464	dd_Smed_v6_45590_0_1	100	402	402	840	0	726
SmedASXL_000465	dd_Smed_v6_72443_0_1	99.21	254	254	314	3e-126	450
SmedASXL_000466	dd_Smed_v6_49903_0_1	99.82	557	557	945	0	1000
SmedASXL_000467	dd_Smed_v6_57713_0_1	80.43	46	472	427	0.003	42.8
SmedASXL_000468	dd_Smed_v6_43988_0_1	100	72	230	621	4e-30	131
SmedASXL_000469	dd_Smed_v6_22039_0_1	100	1488	1488	1581	0	2684
SmedASXL_000470	dd_Smed_v6_27440_0_2	99.51	204	342	691	5e-100	363
SmedASXL_000470	dd_Smed_v6_27440_0_2	90.62	32	342	691	0.0006	44.6
SmedASXL_000471	dd_Smed_v6_12797_0_1	99.83	585	585	5118	0	1050
SmedASXL_000472	dd_Smed_v6_29068_0_1	99.73	738	843	738	0	1323
SmedASXL_000473	dd_Smed_v6_11642_0_1	100	1031	1035	1437	0	1860
SmedASXL_000474	dd_Smed_v6_18972_0_1	100	940	964	940	0	1696
SmedASXL_000475	dd_Smed_v6_16898_0_1	99.61	259	259	322	5e-130	462
SmedASXL_000476	dd_Smed_v6_34721_0_1	99.59	243	243	794	2e-121	434
SmedASXL_000477	dd_Smed_v6_15756_0_1	100	296	296	5128	1e-151	535
SmedASXL_000478	dd_Smed_v6_26342_0_5	100	278	280	815	6e-142	502
SmedASXL_000479	dd_Smed_v6_33534_0_1	99.67	303	318	1018	9e-154	542
SmedASXL_000480	dd_Smed_v6_36779_0_1	99.47	561	590	606	0	996
SmedASXL_000481	dd_Smed_v6_77368_0_1	99.79	486	660	486	0	872
SmedASXL_000482	dd_Smed_v6_6646_0_2	100	19	412	1476	0.39	35.6
SmedASXL_000483	dd_Smed_v6_194_0_1	100	250	263	17568	1e-126	452
SmedASXL_000484	dd_Smed_v6_3466_0_1	82.26	248	222	3013	1e-67	255
SmedASXL_000485	dd_Smed_v6_47046_0_1	100	194	235	369	2e-96	351
SmedASXL_000486	dd_Smed_v6_22952_0_1	100	1563	1580	1608	0	2819
SmedASXL_000487	dd_Smed_v6_17728_0_2	82.96	135	304	946	4e-31	134
SmedASXL_000488	dd_Smed_v6_52843_0_1	99.75	395	459	1361	0	708
SmedASXL_000488	dd_Smed_v6_52843_0_1	100	21	459	1361	0.036	39.2
SmedASXL_000489	dd_Smed_v6_3353_0_1	100	20	577	887	0.16	37.4
SmedASXL_000490	dd_Smed_v6_70235_0_1	100	199	755	426	1e-98	360
SmedASXL_000491	dd_Smed_v6_7268_1_1	100	379	381	1492	0	684
SmedASXL_000492	dd_Smed_v6_74205_0_1	100	185	283	267	2e-91	334
SmedASXL_000493	dd_Smed_v6_16116_0_1	100	1149	1163	1204	0	2073
SmedASXL_000493	dd_Smed_v6_16116_0_1	88.24	34	1163	1204	0.33	37.4
SmedASXL_000494	dd_Smed_v6_12418_0_1	100	525	543	644	0	948
SmedASXL_000495	dd_Smed_v6_15742_1_1	100	1434	2654	1503	0	2587
SmedASXL_000496	dd_Smed_v6_13278_0_1	100	1393	1500	1518	0	2513
SmedASXL_000497	dd_Smed_v6_8249_0_1	83.78	37	986	5039	0.023	41
SmedASXL_000498	dd_Smed_v6_29022_0_1	99.15	234	234	1806	2e-115	414
SmedASXL_000499	dd_Smed_v6_25168_0_1	99.85	677	677	852	0	1216
SmedASXL_000500	dd_Smed_v6_37217_0_1	100	254	255	328	6e-129	459
SmedASXL_000501	dd_Smed_v6_28743_0_1	99.7	675	691	703	0	1209
SmedASXL_000502	dd_Smed_v6_24405_0_1	99.75	400	422	2860	0	717
SmedASXL_000503	dd_Smed_v6_1205_0_9	99.77	444	444	19438	0	796
SmedASXL_000504	dd_Smed_v6_13174_0_1	97.67	43	306	1728	1e-12	73.4
SmedASXL_000505	dd_Smed_v6_30795_0_1	98.86	352	352	838	2e-176	618
SmedASXL_000506	dd_Smed_v6_24796_0_1	100	202	202	277	8e-101	365
SmedASXL_000507	dd_Smed_v6_28779_0_1	100	368	368	2074	0	664
SmedASXL_000508	dd_Smed_v6_54970_0_1	100	368	368	953	0	664
SmedASXL_000509	dd_Smed_v6_89618_0_1	95.65	23	369	212	0.1	37.4
SmedASXL_000510	dd_Smed_v6_15797_0_1	99.5	200	201	201	4e-98	356
SmedASXL_000511	dd_Smed_v6_43345_0_1	99.05	316	466	354	6e-158	556
SmedASXL_000512	dd_Smed_v6_14891_0_1	100	501	501	722	0	904
SmedASXL_000512	dd_Smed_v6_14891_0_1	100	22	501	722	0.011	41
SmedASXL_000513	dd_Smed_v6_18387_0_1	92.95	241	243	842	1e-98	358
SmedASXL_000514	dd_Smed_v6_7396_0_1	89.66	29	213	2594	0.19	35.6
SmedASXL_000515	dd_Smed_v6_29123_0_1	100	464	465	1333	0	838
SmedASXL_000515	dd_Smed_v6_29123_0_1	100	20	465	1333	0.13	37.4
SmedASXL_000516	dd_Smed_v6_414_0_1	82.46	439	627	989	4e-124	444
SmedASXL_000517	dd_Smed_v6_25824_0_1	75.71	140	508	1723	3e-17	89.7
SmedASXL_000518	dd_Smed_v6_61183_0_1	99.55	224	392	395	8e-111	399
SmedASXL_000519	dd_Smed_v6_36890_0_1	99.34	304	320	608	3e-153	540
SmedASXL_000520	dd_Smed_v6_51669_0_1	100	216	216	830	2e-108	390
SmedASXL_000521	dd_Smed_v6_16436_0_4	66.05	162	264	267	4e-05	48.2
SmedASXL_000522	dd_Smed_v6_81826_0_1	100	328	614	329	1e-168	592
SmedASXL_000523	dd_Smed_v6_15506_0_1	100	824	824	936	0	1487
SmedASXL_000524	dd_Smed_v6_55661_0_1	86.67	30	203	258	0.052	37.4
SmedASXL_000525	dd_Smed_v6_1671_0_1	69.09	220	219	2371	8e-19	93.3
SmedASXL_000526	dd_Smed_v6_4020_0_1	81.25	48	259	2482	0.006	41
SmedASXL_000527	dd_Smed_v6_13205_0_1	100	578	587	663	0	1043
SmedASXL_000528	dd_Smed_v6_41680_0_1	100	284	364	341	5e-145	513
SmedASXL_000529	dd_Smed_v6_194_0_1	99.71	346	350	17568	4e-177	619
SmedASXL_000530	dd_Smed_v6_60307_0_1	99.55	446	458	597	0	796
SmedASXL_000531	dd_Smed_v6_6693_0_1	96.43	28	771	589	0.0004	46.4
SmedASXL_000532	dd_Smed_v6_104483_0_1	70	90	257	218	0.006	41
SmedASXL_000533	dd_Smed_v6_3574_2_7	100	23	342	3508	0.002	42.8
SmedASXL_000534	dd_Smed_v6_16708_0_1	100	949	974	1000	0	1712
SmedASXL_000535	dd_Smed_v6_6797_0_4	76.79	56	718	2264	0.005	42.8
SmedASXL_000536	dd_Smed_v6_33917_0_1	99.64	279	289	376	8e-141	499
SmedASXL_000537	dd_Smed_v6_6983_0_2	92.31	26	1324	2660	0.11	39.2
SmedASXL_000538	dd_Smed_v6_23535_0_1	100	396	536	2713	0	715
SmedASXL_000539	dd_Smed_v6_8462_0_2	100	457	457	12500	0	825
SmedASXL_000540	dd_Smed_v6_26422_0_1	100	266	278	863	2e-135	480
SmedASXL_000541	dd_Smed_v6_66546_0_1	82.44	353	563	407	2e-95	349
SmedASXL_000542	dd_Smed_v6_42290_0_1	100	250	250	914	9e-127	452
SmedASXL_000543	dd_Smed_v6_32229_0_3	99.39	329	337	386	8e-167	585
SmedASXL_000544	dd_Smed_v6_12391_0_1	100	229	229	229	2e-115	414
SmedASXL_000545	dd_Smed_v6_6215_0_1	100	21	369	734	0.029	39.2
SmedASXL_000546	dd_Smed_v6_8155_0_3	99.42	515	628	2254	0	911
SmedASXL_000547	dd_Smed_v6_9568_0_1	82.93	41	367	1154	0.029	39.2
SmedASXL_000548	dd_Smed_v6_24826_0_1	79.55	88	285	578	1e-12	73.4
SmedASXL_000549	dd_Smed_v6_50133_0_1	99.78	456	456	1664	0	818
SmedASXL_000550	dd_Smed_v6_21382_0_1	99.53	643	664	1277	0	1146
SmedASXL_000551	dd_Smed_v6_17767_0_1	99.53	425	425	2343	0	758
SmedASXL_000552	dd_Smed_v6_489_0_3	100	1452	1452	3815	0	2619
SmedASXL_000552	dd_Smed_v6_489_0_3	100	20	1452	3815	0.42	37.4
SmedASXL_000553	dd_Smed_v6_64584_0_1	100	262	262	905	3e-133	473
SmedASXL_000554	dd_Smed_v6_23484_0_1	100	264	265	4411	2e-134	477
SmedASXL_000555	dd_Smed_v6_35336_0_1	100	381	381	525	0	688
SmedASXL_000556	dd_Smed_v6_21592_0_1	99.54	1312	1421	1902	0	2340
SmedASXL_000557	dd_Smed_v6_30450_0_1	100	181	306	286	3e-89	327
SmedASXL_000558	dd_Smed_v6_13135_0_1	99.69	637	637	11687	0	1141
SmedASXL_000559	dd_Smed_v6_25866_0_1	99.82	549	549	595	0	985
SmedASXL_000560	dd_Smed_v6_6155_0_1	100	484	497	562	0	874
SmedASXL_000561	dd_Smed_v6_48732_0_1	99.45	181	303	1405	2e-86	318
SmedASXL_000561	dd_Smed_v6_48732_0_1	100	122	303	1405	3e-57	221
SmedASXL_000562	dd_Smed_v6_25682_0_1	100	739	744	748	0	1333
SmedASXL_000563	dd_Smed_v6_22109_0_2	97.51	361	616	1000	1e-174	612
SmedASXL_000564	dd_Smed_v6_9136_0_1	100	235	251	13025	1e-118	425
SmedASXL_000565	dd_Smed_v6_95774_0_1	99.34	305	384	327	1e-153	542
SmedASXL_000566	dd_Smed_v6_19616_0_1	100	298	298	421	1e-152	538
SmedASXL_000567	dd_Smed_v6_28780_0_1	99.4	331	337	933	7e-168	589
SmedASXL_000568	dd_Smed_v6_45827_0_1	100	338	338	534	2e-174	610
SmedASXL_000569	dd_Smed_v6_3347_0_1	100	1695	1695	1714	0	3057
SmedASXL_000570	dd_Smed_v6_11466_0_1	99.39	327	328	8071	1e-165	581
SmedASXL_000571	dd_Smed_v6_16302_0_1	100	2665	2665	2680	0	4807
SmedASXL_000572	dd_Smed_v6_21717_0_1	100	652	662	713	0	1177
SmedASXL_000573	dd_Smed_v6_47288_0_2	73.44	418	435	1349	6e-69	260
SmedASXL_000574	dd_Smed_v6_54089_0_1	99.47	377	380	398	0	672
SmedASXL_000575	dd_Smed_v6_18739_0_2	100	297	297	2950	3e-152	536
SmedASXL_000576	dd_Smed_v6_41696_0_1	99.68	633	634	1235	0	1133
SmedASXL_000577	dd_Smed_v6_13347_0_1	100	220	220	591	2e-110	398
SmedASXL_000578	dd_Smed_v6_2956_0_1	70.83	144	310	1500	6e-10	64.4
SmedASXL_000579	dd_Smed_v6_24098_0_1	100	979	1030	1294	0	1766
SmedASXL_000580	dd_Smed_v6_53532_0_1	99.55	665	745	719	0	1182
SmedASXL_000581	dd_Smed_v6_32216_0_1	99.79	477	485	1064	0	856
SmedASXL_000582	dd_Smed_v6_4506_0_1	95.65	23	394	787	0.11	37.4
SmedASXL_000583	dd_Smed_v6_19588_0_1	99.57	464	464	614	0	829
SmedASXL_000584	dd_Smed_v6_9140_0_1	77.61	67	236	3093	8e-07	53.6
SmedASXL_000585	dd_Smed_v6_23484_0_1	100	339	339	4411	6e-175	612
SmedASXL_000586	dd_Smed_v6_12751_1_19	99.61	258	566	258	4e-129	461
SmedASXL_000587	dd_Smed_v6_22327_0_1	99.11	225	243	1606	2e-110	398
SmedASXL_000588	dd_Smed_v6_31078_0_1	98.83	513	507	1170	0	899
SmedASXL_000589	dd_Smed_v6_14500_0_1	78.18	55	288	3231	0.022	39.2
SmedASXL_000590	dd_Smed_v6_31266_0_3	87.5	32	249	486	0.005	41
SmedASXL_000591	dd_Smed_v6_194_0_1	99.65	285	285	17568	4e-144	509
SmedASXL_000591	dd_Smed_v6_194_0_1	91.67	24	285	17568	3.2	31.9
SmedASXL_000592	dd_Smed_v6_17528_0_2	99.23	259	259	1947	6e-129	459
SmedASXL_000593	dd_Smed_v6_49372_0_1	100	272	272	1048	1e-138	491
SmedASXL_000594	dd_Smed_v6_72605_0_1	99.59	245	409	355	3e-122	437
SmedASXL_000595	dd_Smed_v6_39173_0_1	100	301	546	325	4e-154	544
SmedASXL_000596	dd_Smed_v6_168_0_1	98.27	346	347	11028	2e-169	594
SmedASXL_000597	dd_Smed_v6_9946_0_1	100	875	875	910	0	1579
SmedASXL_000598	dd_Smed_v6_27203_0_1	100	224	224	236	1e-112	405
SmedASXL_000599	dd_Smed_v6_68914_0_1	99.75	397	405	528	0	711
SmedASXL_000600	dd_Smed_v6_23117_0_1	100	288	288	350	2e-147	520
SmedASXL_000601	dd_Smed_v6_16800_0_1	99.91	1063	1340	1098	0	1912
SmedASXL_000602	dd_Smed_v6_10753_0_1	100	486	486	503	0	877
SmedASXL_000603	dd_Smed_v6_10366_0_1	99.87	1484	1635	1491	0	2668
SmedASXL_000604	dd_Smed_v6_25618_0_1	100	810	811	1458	0	1462
SmedASXL_000605	dd_Smed_v6_45896_0_1	99.19	248	248	374	6e-123	439
SmedASXL_000606	dd_Smed_v6_53071_0_1	95.24	42	375	516	6e-11	68
SmedASXL_000606	dd_Smed_v6_53071_0_1	100	17	375	516	4.3	31.9
SmedASXL_000607	dd_Smed_v6_5363_0_1	82.93	41	310	1730	0.024	39.2
SmedASXL_000608	dd_Smed_v6_33980_0_1	100	339	398	339	7e-175	612
SmedASXL_000609	dd_Smed_v6_9735_1_32	87.71	293	295	1215	6e-98	356
SmedASXL_000610	dd_Smed_v6_25657_0_1	100	1120	1139	1120	0	2021
SmedASXL_000611	dd_Smed_v6_67800_0_1	99.78	445	445	511	0	798
SmedASXL_000612	dd_Smed_v6_17523_0_1	100	823	837	925	0	1485
SmedASXL_000613	dd_Smed_v6_8756_0_1	100	880	880	895	0	1588
SmedASXL_000614	dd_Smed_v6_54680_0_1	79.69	64	513	479	2e-07	57.2
SmedASXL_000615	dd_Smed_v6_55340_0_1	99.79	481	505	1058	0	863
SmedASXL_000616	dd_Smed_v6_25608_0_1	99.76	413	413	697	0	740
SmedASXL_000617	dd_Smed_v6_31751_0_1	100	504	508	553	0	910
SmedASXL_000618	dd_Smed_v6_13596_0_7	88.89	27	282	1637	0.26	35.6
SmedASXL_000619	dd_Smed_v6_5008_0_3	81.58	76	303	1344	3e-13	75.2
SmedASXL_000620	dd_Smed_v6_12660_2_9	98.27	231	245	2511	5e-111	399
SmedASXL_000621	dd_Smed_v6_33298_0_1	99.76	409	417	1666	0	733
SmedASXL_000622	dd_Smed_v6_9463_0_1	84.85	33	309	5404	1	33.7
SmedASXL_000623	dd_Smed_v6_40498_0_1	100	259	262	1246	1e-131	468
SmedASXL_000624	dd_Smed_v6_5618_0_1	78.85	52	410	450	0.009	41
SmedASXL_000625	dd_Smed_v6_4481_0_1	100	1802	1843	1807	0	3250
SmedASXL_000626	dd_Smed_v6_6479_1_1	100	1390	1864	1402	0	2507
SmedASXL_000627	dd_Smed_v6_6097_0_1	100	370	371	386	0	668
SmedASXL_000628	dd_Smed_v6_21521_0_1	100	20	239	1229	0.062	37.4
SmedASXL_000629	dd_Smed_v6_19406_0_1	99.81	2065	2065	2138	0	3707
SmedASXL_000630	dd_Smed_v6_76669_0_1	100	325	411	413	3e-167	587
SmedASXL_000631	dd_Smed_v6_2221_0_1	75.71	177	256	2309	2e-28	125
SmedASXL_000632	dd_Smed_v6_90747_0_1	71.35	171	963	271	2e-16	87.8
SmedASXL_000633	dd_Smed_v6_8060_0_1	100	978	978	1105	0	1764
SmedASXL_000634	dd_Smed_v6_16146_0_4	100	256	279	301	6e-130	462
SmedASXL_000635	dd_Smed_v6_30299_0_1	99.79	1396	1396	2293	0	2504
SmedASXL_000636	dd_Smed_v6_682_0_1	100	604	604	1101	0	1090
SmedASXL_000637	dd_Smed_v6_7864_0_1	100	2766	2766	2898	0	4989
SmedASXL_000638	dd_Smed_v6_26870_0_1	100	250	250	837	9e-127	452
SmedASXL_000639	dd_Smed_v6_28465_0_1	100	412	451	755	0	744
SmedASXL_000640	dd_Smed_v6_24805_0_1	99.83	1176	1193	1213	0	2109
SmedASXL_000641	dd_Smed_v6_66136_0_1	99.82	558	559	670	0	1002
SmedASXL_000642	dd_Smed_v6_27213_0_2	100	393	393	416	0	710
SmedASXL_000643	dd_Smed_v6_15473_0_1	99.9	1042	1066	1069	0	1874
SmedASXL_000644	dd_Smed_v6_57273_0_1	99.01	304	390	304	2e-151	535
SmedASXL_000645	dd_Smed_v6_60961_0_2	89.66	29	570	318	0.046	39.2
SmedASXL_000646	dd_Smed_v6_48357_0_1	99.77	433	433	1767	0	776
SmedASXL_000647	dd_Smed_v6_9497_0_1	100	995	995	1008	0	1795
SmedASXL_000648	dd_Smed_v6_41855_0_1	100	168	244	745	3e-82	304
SmedASXL_000649	dd_Smed_v6_17171_0_1	100	1187	1193	1229	0	2141
SmedASXL_000650	dd_Smed_v6_76073_0_1	100	218	227	1079	2e-109	394
SmedASXL_000651	dd_Smed_v6_76073_0_1	99.62	261	261	1079	4e-131	466
SmedASXL_000652	dd_Smed_v6_25909_0_1	95.46	1080	1067	1158	0	1766
SmedASXL_000653	dd_Smed_v6_9893_0_1	100	1970	1971	2014	0	3553
SmedASXL_000654	dd_Smed_v6_58096_0_1	99.53	422	437	738	0	753
SmedASXL_000655	dd_Smed_v6_5798_0_1	100	2312	2313	2388	0	4170
SmedASXL_000655	dd_Smed_v6_5798_0_1	100	18	2313	2388	8.1	33.7
SmedASXL_000656	dd_Smed_v6_58776_0_1	100	226	226	232	9e-114	408
SmedASXL_000657	dd_Smed_v6_14332_0_1	100	342	348	413	1e-176	618
SmedASXL_000658	dd_Smed_v6_884_0_5	95.03	181	222	1456	7e-77	286
SmedASXL_000659	dd_Smed_v6_12753_0_1	100	1054	1057	1056	0	1902
SmedASXL_000660	dd_Smed_v6_6630_0_1	99.66	298	298	330	4e-151	533
SmedASXL_000661	dd_Smed_v6_38033_0_1	100	267	267	2049	6e-136	482
SmedASXL_000662	dd_Smed_v6_8592_0_1	100	928	1011	941	0	1674
SmedASXL_000663	dd_Smed_v6_7930_0_1	100	3404	3433	3450	0	6139
SmedASXL_000664	dd_Smed_v6_29525_0_1	73.06	271	325	677	1e-38	159
SmedASXL_000665	dd_Smed_v6_33950_0_1	99.58	236	236	1508	1e-117	421
SmedASXL_000666	dd_Smed_v6_29921_0_1	80.38	158	214	412	6e-33	140
SmedASXL_000666	dd_Smed_v6_29921_0_1	96.3	27	214	412	0.0004	44.6
SmedASXL_000667	dd_Smed_v6_40638_0_1	100	380	380	475	0	686
SmedASXL_000668	dd_Smed_v6_18038_0_1	87.94	141	201	1174	3e-43	174
SmedASXL_000669	dd_Smed_v6_2863_0_1	80.69	259	259	1361	3e-64	244
SmedASXL_000670	dd_Smed_v6_435_0_1	67.77	543	626	1833	1e-34	147
SmedASXL_000671	dd_Smed_v6_17439_0_1	100	942	942	995	0	1700
SmedASXL_000672	dd_Smed_v6_33405_0_1	98.51	67	586	749	2e-25	116
SmedASXL_000673	dd_Smed_v6_22331_0_1	100	1777	1790	1792	0	3205
SmedASXL_000674	dd_Smed_v6_17844_1_4	83.85	192	234	2170	2e-52	205
SmedASXL_000674	dd_Smed_v6_17844_1_4	100	24	234	2170	0.0004	44.6
SmedASXL_000675	dd_Smed_v6_9589_0_2	88.86	341	355	1560	3e-122	437
SmedASXL_000676	dd_Smed_v6_9171_0_1	100	2277	2279	2279	0	4107
SmedASXL_000677	dd_Smed_v6_8140_0_1	99.57	1404	1405	2760	0	2506
SmedASXL_000678	dd_Smed_v6_10015_0_1	100	1610	1610	1617	0	2904
SmedASXL_000679	dd_Smed_v6_97734_0_1	100	97	697	252	3e-43	176
SmedASXL_000680	dd_Smed_v6_14482_0_1	100	1364	1364	1452	0	2461
SmedASXL_000681	dd_Smed_v6_18738_0_1	99.84	1255	1255	1299	0	2255
SmedASXL_000682	dd_Smed_v6_20769_0_1	99.93	1455	1459	1576	0	2619
SmedASXL_000683	dd_Smed_v6_6858_0_1	86.21	29	284	3086	0.26	35.6
SmedASXL_000684	dd_Smed_v6_4569_0_1	72.25	209	296	14288	1e-24	113
SmedASXL_000685	dd_Smed_v6_10624_0_1	100	4767	4767	4838	0	8597
SmedASXL_000686	dd_Smed_v6_17345_0_1	99.88	801	801	1098	0	1440
SmedASXL_000687	dd_Smed_v6_18564_0_1	100	503	691	515	0	908
SmedASXL_000688	dd_Smed_v6_5559_0_1	100	1804	1805	1918	0	3254
SmedASXL_000689	dd_Smed_v6_23879_0_1	100	1185	1185	1254	0	2138
SmedASXL_000689	dd_Smed_v6_23879_0_1	100	19	1185	1254	1.2	35.6
SmedASXL_000690	dd_Smed_v6_8949_0_1	100	1971	1971	2037	0	3555
SmedASXL_000691	dd_Smed_v6_6926_0_2	99.9	1022	1022	1143	0	1838
SmedASXL_000692	dd_Smed_v6_19930_0_1	100	749	775	953	0	1352
SmedASXL_000692	dd_Smed_v6_19930_0_1	100	26	775	953	0.0001	48.2
SmedASXL_000693	dd_Smed_v6_11990_0_1	100	1131	1131	1283	0	2040
SmedASXL_000694	dd_Smed_v6_684_0_3	67.16	271	379	2427	3e-15	82.4
SmedASXL_000695	dd_Smed_v6_8996_0_1	99.62	260	260	14056	2e-130	464
SmedASXL_000696	dd_Smed_v6_21654_0_1	99.62	266	378	347	1e-133	475
SmedASXL_000697	dd_Smed_v6_79253_0_1	89.29	28	248	253	0.065	37.4
SmedASXL_000698	dd_Smed_v6_8605_0_1	100	1499	1499	1522	0	2704
SmedASXL_000699	dd_Smed_v6_23028_0_1	100	1866	1880	1978	0	3366
SmedASXL_000700	dd_Smed_v6_9217_0_1	100	1587	1587	1666	0	2863
SmedASXL_000701	dd_Smed_v6_36891_0_1	99.95	2063	2125	2093	0	3712
SmedASXL_000702	dd_Smed_v6_19148_0_1	99.6	1007	1035	1050	0	1799
SmedASXL_000703	dd_Smed_v6_58292_0_1	99.24	262	536	264	3e-130	464
SmedASXL_000704	dd_Smed_v6_20858_0_1	100	2285	2297	2288	0	4121
SmedASXL_000705	dd_Smed_v6_28906_0_1	82.73	139	210	647	5e-34	143
SmedASXL_000706	dd_Smed_v6_5663_0_1	99.91	1139	1148	1140	0	2049
SmedASXL_000707	dd_Smed_v6_5814_0_1	92	25	334	497	0.09	37.4
SmedASXL_000708	dd_Smed_v6_42217_0_1	98.51	269	467	664	2e-131	468
SmedASXL_000709	dd_Smed_v6_32557_0_1	100	331	352	353	1e-170	598
SmedASXL_000710	dd_Smed_v6_9833_0_1	91.67	24	258	1146	0.24	35.6
SmedASXL_000711	dd_Smed_v6_15925_0_1	85	40	272	1806	0.002	42.8
SmedASXL_000712	dd_Smed_v6_13928_0_1	89.18	194	201	1576	1e-67	255
SmedASXL_000713	dd_Smed_v6_13007_0_1	98.17	492	484	515	0	850
SmedASXL_000714	dd_Smed_v6_6736_0_2	100	360	371	6380	0	650
SmedASXL_000715	dd_Smed_v6_15710_0_1	87	277	264	1109	1e-94	345
SmedASXL_000716	dd_Smed_v6_12881_0_1	100	2433	2436	4172	0	4388
SmedASXL_000717	dd_Smed_v6_13081_0_1	99.33	595	596	650	0	1054
SmedASXL_000718	dd_Smed_v6_28573_0_1	100	323	350	410	3e-166	583
SmedASXL_000719	dd_Smed_v6_23806_0_1	100	1386	1480	1406	0	2500
SmedASXL_000720	dd_Smed_v6_4143_0_1	100	913	979	1133	0	1647
SmedASXL_000720	dd_Smed_v6_4143_0_1	86.11	36	979	1133	0.08	39.2
SmedASXL_000721	dd_Smed_v6_56046_0_1	99.71	343	503	454	3e-175	614
SmedASXL_000722	dd_Smed_v6_24097_0_1	100	247	347	253	6e-125	446
SmedASXL_000722	dd_Smed_v6_24097_0_1	87.5	32	347	253	0.094	37.4
SmedASXL_000723	dd_Smed_v6_80780_0_1	99.65	282	560	380	4e-142	504
SmedASXL_000724	dd_Smed_v6_16056_0_1	100	622	622	4573	0	1122
SmedASXL_000725	dd_Smed_v6_19286_0_1	100	1078	1083	1142	0	1945
SmedASXL_000726	dd_Smed_v6_5648_0_1	100	735	745	743	0	1326
SmedASXL_000727	dd_Smed_v6_31605_0_1	83.72	258	362	935	8e-73	273
SmedASXL_000728	dd_Smed_v6_99_0_1	69.06	181	666	651	7e-13	75.2
SmedASXL_000729	dd_Smed_v6_21338_0_1	80.93	215	296	691	5e-49	194
SmedASXL_000730	dd_Smed_v6_34351_0_1	100	384	384	426	0	693
SmedASXL_000731	dd_Smed_v6_29248_0_2	99.24	264	266	612	1e-131	468
SmedASXL_000732	dd_Smed_v6_16644_0_1	87.84	74	219	291	3e-18	91.5
SmedASXL_000732	dd_Smed_v6_16644_0_1	81.33	75	219	291	8e-13	73.4
SmedASXL_000733	dd_Smed_v6_23203_0_1	99.81	516	623	516	0	926
SmedASXL_000734	dd_Smed_v6_11898_0_1	92.31	26	209	455	0.015	39.2
SmedASXL_000735	dd_Smed_v6_19691_0_3	98.64	220	220	362	3e-106	383
SmedASXL_000736	dd_Smed_v6_23589_0_1	100	853	853	939	0	1539
SmedASXL_000737	dd_Smed_v6_43655_0_1	99.57	234	234	949	2e-116	417
SmedASXL_000738	dd_Smed_v6_18330_0_1	100	2341	2343	2379	0	4222
SmedASXL_000739	dd_Smed_v6_5738_0_2	99.97	2968	2968	3003	0	5348
SmedASXL_000740	dd_Smed_v6_26331_0_1	100	897	930	898	0	1618
SmedASXL_000741	dd_Smed_v6_161_0_1	89.66	29	218	1059	0.016	39.2
SmedASXL_000742	dd_Smed_v6_9787_0_1	100	572	579	608	0	1032
SmedASXL_000743	dd_Smed_v6_33590_0_1	100	749	751	895	0	1352
SmedASXL_000744	dd_Smed_v6_41384_0_1	100	1153	2009	2321	0	2080
SmedASXL_000744	dd_Smed_v6_41384_0_1	78.26	46	2009	2321	7.1	33.7
SmedASXL_000744	dd_Smed_v6_41384_0_1	78.26	46	2009	2321	7.1	33.7
SmedASXL_000745	dd_Smed_v6_41384_0_1	100	1153	1867	2321	0	2080
SmedASXL_000745	dd_Smed_v6_41384_0_1	78.26	46	1867	2321	6.5	33.7
SmedASXL_000745	dd_Smed_v6_41384_0_1	78.26	46	1867	2321	6.5	33.7
SmedASXL_000746	dd_Smed_v6_48556_0_1	99.53	212	212	323	2e-103	374
SmedASXL_000747	dd_Smed_v6_18958_0_1	99.84	634	634	709	0	1139
SmedASXL_000748	dd_Smed_v6_35242_0_2	99.6	249	249	1047	1e-124	444
SmedASXL_000749	dd_Smed_v6_67181_0_1	100	251	251	1135	3e-127	453
SmedASXL_000750	dd_Smed_v6_13970_0_1	100	252	252	404	8e-128	455
SmedASXL_000751	dd_Smed_v6_4801_0_1	99.83	1144	1157	1152	0	2051
SmedASXL_000752	dd_Smed_v6_30487_0_1	100	722	943	737	0	1303
SmedASXL_000752	dd_Smed_v6_30487_0_1	100	24	943	737	0.002	44.6
SmedASXL_000753	dd_Smed_v6_919_0_1	92	25	405	7960	0.11	37.4
SmedASXL_000754	dd_Smed_v6_51879_0_1	100	275	275	301	3e-140	497
SmedASXL_000755	dd_Smed_v6_1824_0_1	100	651	676	702	0	1175
SmedASXL_000756	dd_Smed_v6_7771_0_1	100	2184	2184	2201	0	3939
SmedASXL_000757	dd_Smed_v6_4206_0_1	100	2308	2308	2333	0	4163
SmedASXL_000758	dd_Smed_v6_9318_0_1	100	1045	1045	1069	0	1885
SmedASXL_000759	dd_Smed_v6_4578_0_1	100	2081	2081	2147	0	3754
SmedASXL_000760	dd_Smed_v6_11558_0_1	100	1143	1143	1215	0	2062
SmedASXL_000761	dd_Smed_v6_25408_0_2	98.22	225	227	524	8e-108	389
SmedASXL_000762	dd_Smed_v6_32368_0_1	91.3	138	551	379	3e-48	192
SmedASXL_000763	dd_Smed_v6_12686_0_4	97.45	157	279	523	8e-71	266
SmedASXL_000763	dd_Smed_v6_12686_0_4	90.91	22	279	523	3.2	31.9
SmedASXL_000764	dd_Smed_v6_6843_0_1	99.89	943	943	973	0	1696
SmedASXL_000765	dd_Smed_v6_9759_0_1	88.46	26	344	1866	1.1	33.7
SmedASXL_000766	dd_Smed_v6_9015_0_1	100	1289	1289	1318	0	2325
SmedASXL_000767	dd_Smed_v6_12462_0_2	99.65	285	285	711	4e-144	509
SmedASXL_000768	dd_Smed_v6_39545_0_1	99.68	940	958	1165	0	1682
SmedASXL_000769	dd_Smed_v6_3206_0_1	68.21	302	789	555	2e-20	100
SmedASXL_000770	dd_Smed_v6_48587_0_2	100	19	227	1438	0.21	35.6
SmedASXL_000771	dd_Smed_v6_5447_0_1	100	1675	1690	1787	0	3021
SmedASXL_000772	dd_Smed_v6_4561_0_1	100	2679	2679	2787	0	4832
SmedASXL_000773	dd_Smed_v6_24236_0_1	100	830	832	882	0	1498
SmedASXL_000774	dd_Smed_v6_5635_0_1	100	2455	2455	2474	0	4428
SmedASXL_000775	dd_Smed_v6_59700_0_1	100	392	422	487	0	708
SmedASXL_000776	dd_Smed_v6_25484_0_1	99.43	523	523	784	0	930
SmedASXL_000777	dd_Smed_v6_7115_0_1	100	546	665	713	0	985
SmedASXL_000777	dd_Smed_v6_7115_0_1	100	23	665	713	0.004	42.8
SmedASXL_000778	dd_Smed_v6_63600_0_1	99.28	279	365	342	1e-139	495
SmedASXL_000779	dd_Smed_v6_44387_0_1	99.47	189	206	292	4e-92	336
SmedASXL_000780	dd_Smed_v6_21713_0_1	99.75	813	827	845	0	1458
SmedASXL_000781	dd_Smed_v6_5715_0_1	100	1511	2012	1541	0	2726
SmedASXL_000781	dd_Smed_v6_5715_0_1	100	23	2012	1541	0.014	42.8
SmedASXL_000782	dd_Smed_v6_6313_0_7	81.77	395	448	1974	1e-108	392
SmedASXL_000782	dd_Smed_v6_6313_0_7	78.72	47	448	1974	0.12	37.4
SmedASXL_000783	dd_Smed_v6_69068_0_1	100	142	330	478	5e-68	257
SmedASXL_000784	dd_Smed_v6_6850_0_1	72.69	227	240	1900	4e-30	131
SmedASXL_000785	dd_Smed_v6_39554_0_1	100	232	237	693	5e-117	419
SmedASXL_000786	dd_Smed_v6_3273_0_1	85.71	35	237	7534	0.062	37.4
SmedASXL_000787	dd_Smed_v6_41092_0_1	100	250	250	381	9e-127	452
SmedASXL_000788	dd_Smed_v6_59956_0_1	99.68	316	608	653	1e-160	565
SmedASXL_000789	dd_Smed_v6_19938_0_1	99.72	359	359	2009	0	643
SmedASXL_000790	dd_Smed_v6_14586_0_3	99.6	251	259	683	1e-125	448
SmedASXL_000791	dd_Smed_v6_2335_0_5	84.39	237	249	825	3e-69	260
SmedASXL_000792	dd_Smed_v6_28216_0_1	100	596	596	1482	0	1076
SmedASXL_000793	dd_Smed_v6_9754_0_4	84.85	33	298	922	0.08	37.4
SmedASXL_000794	dd_Smed_v6_11109_0_1	100	746	746	898	0	1346
SmedASXL_000794	dd_Smed_v6_11109_0_1	100	18	746	898	2.6	33.7
SmedASXL_000795	dd_Smed_v6_37521_0_1	100	382	382	393	0	690
SmedASXL_000796	dd_Smed_v6_18390_0_1	100	691	707	823	0	1247
SmedASXL_000797	dd_Smed_v6_82506_0_1	100	264	363	264	3e-134	477
SmedASXL_000798	dd_Smed_v6_44099_0_1	72.73	187	205	900	4e-23	107
SmedASXL_000799	dd_Smed_v6_435_0_1	72.92	192	530	1833	2e-24	113
SmedASXL_000800	dd_Smed_v6_26649_0_1	100	687	687	1142	0	1240
SmedASXL_000801	dd_Smed_v6_58663_0_1	99.31	434	581	997	0	769
SmedASXL_000802	dd_Smed_v6_1891_0_1	99.97	3956	3956	4378	0	7130
SmedASXL_000803	dd_Smed_v6_14869_0_1	100	380	380	645	0	686
SmedASXL_000804	dd_Smed_v6_63060_0_1	99.76	418	418	857	0	749
SmedASXL_000805	dd_Smed_v6_95234_0_1	100	181	251	308	3e-89	327
SmedASXL_000805	dd_Smed_v6_95234_0_1	100	23	251	308	0.002	42.8
SmedASXL_000806	dd_Smed_v6_49972_0_1	72.55	204	279	1075	3e-25	114
SmedASXL_000807	dd_Smed_v6_40046_0_1	99.35	307	307	735	7e-155	545
SmedASXL_000808	dd_Smed_v6_21441_0_1	99.92	1241	1300	1311	0	2230
SmedASXL_000809	dd_Smed_v6_100841_0_1	84.85	99	325	238	5e-24	111
SmedASXL_000810	dd_Smed_v6_20887_1_1	85.09	369	362	536	7e-118	423
SmedASXL_000811	dd_Smed_v6_93390_0_1	100	259	498	259	2e-131	468
SmedASXL_000812	dd_Smed_v6_23540_0_9	81.68	191	413	573	3e-46	185
SmedASXL_000812	dd_Smed_v6_23540_0_9	77.36	53	413	573	0.003	42.8
SmedASXL_000813	dd_Smed_v6_10678_0_1	100	1439	2391	1574	0	2596
SmedASXL_000814	dd_Smed_v6_5901_0_1	95.83	24	209	2305	0.015	39.2
SmedASXL_000815	dd_Smed_v6_8518_0_1	100	18	402	1176	1.3	33.7
SmedASXL_000816	dd_Smed_v6_75757_0_1	100	284	284	363	4e-145	513
SmedASXL_000817	dd_Smed_v6_51730_0_4	99.65	285	325	884	5e-144	509
SmedASXL_000818	dd_Smed_v6_224_0_1	77.22	79	505	418	2e-06	53.6
SmedASXL_000819	dd_Smed_v6_31217_0_1	99.57	233	239	386	6e-116	416
SmedASXL_000820	dd_Smed_v6_27263_0_3	86.97	238	586	682	2e-77	289
SmedASXL_000821	dd_Smed_v6_9472_0_1	92	25	227	934	0.059	37.4
SmedASXL_000822	dd_Smed_v6_30278_0_1	99.82	547	547	1274	0	982
SmedASXL_000823	dd_Smed_v6_72282_0_1	98.21	56	271	436	9e-20	96.9
SmedASXL_000824	dd_Smed_v6_11255_0_1	100	640	640	809	0	1155
SmedASXL_000825	dd_Smed_v6_4211_0_1	100	1797	1839	1848	0	3241
SmedASXL_000826	dd_Smed_v6_13748_0_3	100	24	245	1808	0.0004	44.6
SmedASXL_000827	dd_Smed_v6_4477_0_1	99.41	846	930	888	0	1503
SmedASXL_000828	dd_Smed_v6_16467_0_1	100	201	244	3693	4e-100	363
SmedASXL_000829	dd_Smed_v6_20712_0_1	100	395	406	1282	0	713
SmedASXL_000830	dd_Smed_v6_41087_0_1	100	254	282	296	7e-129	459
SmedASXL_000831	dd_Smed_v6_4122_0_4	100	214	214	3887	3e-107	387
SmedASXL_000832	dd_Smed_v6_83306_0_1	98.83	342	427	393	7e-169	592
SmedASXL_000833	dd_Smed_v6_35234_0_2	95.22	481	671	1132	0	764
SmedASXL_000833	dd_Smed_v6_35234_0_2	95.83	24	671	1132	0.054	39.2
SmedASXL_000834	dd_Smed_v6_57517_0_1	99.81	528	528	681	0	948
SmedASXL_000835	dd_Smed_v6_8996_0_1	100	297	327	14056	4e-152	536
SmedASXL_000836	dd_Smed_v6_13421_0_2	99.3	142	226	6194	1e-66	251
SmedASXL_000836	dd_Smed_v6_13421_0_2	94.74	19	226	6194	8.7	30.1
SmedASXL_000837	dd_Smed_v6_29123_0_1	99.58	481	481	1333	0	859
SmedASXL_000838	dd_Smed_v6_18780_0_1	97.88	520	539	780	0	886
SmedASXL_000839	dd_Smed_v6_5977_0_1	100	3771	3771	3818	0	6801
SmedASXL_000840	dd_Smed_v6_43136_0_1	99.65	578	625	578	0	1034
SmedASXL_000841	dd_Smed_v6_2649_0_2	99.74	388	388	16308	0	695
SmedASXL_000842	dd_Smed_v6_22398_0_1	99.93	1394	1407	2052	0	2509
SmedASXL_000843	dd_Smed_v6_48523_0_1	99.67	302	324	449	3e-153	540
SmedASXL_000844	dd_Smed_v6_46209_0_1	100	224	261	702	1e-112	405
SmedASXL_000844	dd_Smed_v6_46209_0_1	100	39	261	702	3e-12	71.6
SmedASXL_000845	dd_Smed_v6_101901_0_1	99.42	342	749	342	2e-173	609
SmedASXL_000846	dd_Smed_v6_37111_0_1	99.86	726	1124	1015	0	1301
SmedASXL_000847	dd_Smed_v6_785_0_1	100	20	780	1539	0.22	37.4
SmedASXL_000848	dd_Smed_v6_18645_0_1	100	75	253	531	9e-32	136
SmedASXL_000849	dd_Smed_v6_3766_0_1	100	655	655	692	0	1182
SmedASXL_000850	dd_Smed_v6_24577_0_1	100	272	272	311	1e-138	491
SmedASXL_000851	dd_Smed_v6_41718_0_1	100	245	245	996	5e-124	443
SmedASXL_000852	dd_Smed_v6_36865_0_1	85.71	28	202	1683	0.63	33.7
SmedASXL_000853	dd_Smed_v6_15498_0_48	98.28	290	290	523	2e-141	500
SmedASXL_000854	dd_Smed_v6_11534_0_2	96.55	29	260	2483	0.0005	44.6
SmedASXL_000855	dd_Smed_v6_35095_0_1	100	395	395	550	0	713
SmedASXL_000856	dd_Smed_v6_7254_0_1	100	861	882	956	0	1553
SmedASXL_000857	dd_Smed_v6_45229_0_1	99.57	233	248	463	6e-116	416
SmedASXL_000858	dd_Smed_v6_81707_0_1	98.68	378	708	379	0	659
SmedASXL_000859	dd_Smed_v6_38544_0_1	99.64	280	280	789	2e-141	500
SmedASXL_000860	dd_Smed_v6_3818_0_1	100	3351	3351	3389	0	6044
SmedASXL_000861	dd_Smed_v6_6850_0_1	100	1866	1884	1900	0	3366
SmedASXL_000862	dd_Smed_v6_42763_0_1	100	229	229	2944	2e-115	414
SmedASXL_000863	dd_Smed_v6_4240_0_1	100	1061	1069	1094	0	1914
SmedASXL_000864	dd_Smed_v6_43988_0_1	73.33	75	242	621	0.0001	46.4
SmedASXL_000865	dd_Smed_v6_68858_0_1	100	166	219	837	3e-81	300
SmedASXL_000866	dd_Smed_v6_2322_0_2	100	998	1478	5094	0	1801
SmedASXL_000867	dd_Smed_v6_48732_0_1	100	271	271	1405	4e-138	489
SmedASXL_000868	dd_Smed_v6_5921_0_1	92.86	28	332	1801	0.026	39.2
SmedASXL_000869	dd_Smed_v6_21177_0_1	100	903	1057	929	0	1629
SmedASXL_000870	dd_Smed_v6_21801_0_1	99.86	715	715	1638	0	1285
SmedASXL_000871	dd_Smed_v6_18851_0_2	100	316	316	368	2e-162	571
SmedASXL_000872	dd_Smed_v6_2483_0_6	82.98	47	292	2770	0.002	42.8
SmedASXL_000873	dd_Smed_v6_54354_0_1	100	390	390	701	0	704
SmedASXL_000874	dd_Smed_v6_10802_0_1	84.85	33	300	4577	0.08	37.4
SmedASXL_000875	dd_Smed_v6_9029_0_2	100	276	387	729	1e-140	499
SmedASXL_000875	dd_Smed_v6_9029_0_2	100	44	387	729	1e-14	80.6
SmedASXL_000876	dd_Smed_v6_6396_0_1	100	1174	1178	1174	0	2118
SmedASXL_000877	dd_Smed_v6_41180_0_1	99.69	318	352	803	7e-162	569
SmedASXL_000877	dd_Smed_v6_41180_0_1	100	27	352	803	2e-05	50
SmedASXL_000878	dd_Smed_v6_6728_0_2	100	353	360	3356	0	637
SmedASXL_000879	dd_Smed_v6_1234_0_1	79.41	102	288	1963	3e-13	75.2
SmedASXL_000880	dd_Smed_v6_1276_1_5	97.73	176	204	377	4e-80	297
SmedASXL_000881	dd_Smed_v6_28244_0_1	99.75	408	414	879	0	731
SmedASXL_000882	dd_Smed_v6_29403_0_2	99.68	310	390	1201	2e-157	554
SmedASXL_000882	dd_Smed_v6_29403_0_2	100	40	390	1201	1e-12	73.4
SmedASXL_000883	dd_Smed_v6_25618_0_1	100	576	578	1458	0	1040
SmedASXL_000884	dd_Smed_v6_32245_0_1	98.82	425	435	689	0	744
SmedASXL_000885	dd_Smed_v6_95094_0_1	95.65	23	378	304	0.1	37.4
SmedASXL_000886	dd_Smed_v6_773_0_1	69.12	285	1699	1727	1e-21	105
SmedASXL_000886	dd_Smed_v6_773_0_1	68.56	299	1699	1727	4e-21	104
SmedASXL_000886	dd_Smed_v6_773_0_1	85	40	1699	1727	0.001	46.4
SmedASXL_000887	dd_Smed_v6_48476_0_1	97.11	277	463	761	3e-129	461
SmedASXL_000888	dd_Smed_v6_33620_0_1	100	474	485	474	0	856
SmedASXL_000889	dd_Smed_v6_8914_0_3	100	778	785	806	0	1404
SmedASXL_000890	dd_Smed_v6_66972_0_1	100	299	299	622	3e-153	540
SmedASXL_000891	dd_Smed_v6_10282_0_2	100	802	802	10715	0	1447
SmedASXL_000892	dd_Smed_v6_72438_0_1	99.8	511	608	548	0	917
SmedASXL_000893	dd_Smed_v6_6854_0_9	76.6	282	394	1346	3e-53	208
SmedASXL_000893	dd_Smed_v6_6854_0_9	73.44	128	394	1346	6e-11	68
SmedASXL_000894	dd_Smed_v6_19771_0_3	100	484	484	1180	0	874
SmedASXL_000895	dd_Smed_v6_911_1_1	100	201	253	315	4e-100	363
SmedASXL_000895	dd_Smed_v6_911_1_1	100	23	253	315	0.002	42.8
SmedASXL_000896	dd_Smed_v6_11294_0_4	77.62	286	481	2391	4e-59	228
SmedASXL_000897	dd_Smed_v6_48424_0_1	98.68	151	297	349	3e-70	264
SmedASXL_000897	dd_Smed_v6_48424_0_1	92.96	71	297	349	2e-22	105
SmedASXL_000897	dd_Smed_v6_48424_0_1	83.33	30	297	349	3.4	31.9
SmedASXL_000898	dd_Smed_v6_51910_0_1	100	232	232	1249	5e-117	419
SmedASXL_000899	dd_Smed_v6_29364_0_1	100	790	790	940	0	1425
SmedASXL_000900	dd_Smed_v6_3979_0_1	87.5	32	213	1115	0.055	37.4
SmedASXL_000901	dd_Smed_v6_34317_0_1	100	561	561	1834	0	1012
SmedASXL_000902	dd_Smed_v6_51840_0_1	100	317	321	566	5e-163	572
SmedASXL_000903	dd_Smed_v6_3545_0_1	84.41	186	328	1092	4e-51	201
SmedASXL_000903	dd_Smed_v6_3545_0_1	85.71	77	328	1092	2e-17	89.7
SmedASXL_000904	dd_Smed_v6_54449_0_1	99.58	239	357	261	5e-119	426
SmedASXL_000905	dd_Smed_v6_16909_0_1	99.77	863	913	973	0	1548
SmedASXL_000906	dd_Smed_v6_75258_0_1	100	422	422	694	0	762
SmedASXL_000907	dd_Smed_v6_25695_0_1	100	235	277	279	1e-118	425
SmedASXL_000908	dd_Smed_v6_52370_0_1	83.78	185	294	245	1e-49	196
SmedASXL_000909	dd_Smed_v6_1760_1_2	100	512	512	14718	0	924
SmedASXL_000910	dd_Smed_v6_9908_0_3	100	19	443	1768	0.43	35.6
SmedASXL_000911	dd_Smed_v6_60889_0_1	100	178	211	315	9e-88	322
SmedASXL_000912	dd_Smed_v6_19930_0_2	100	270	270	878	1e-137	488
SmedASXL_000913	dd_Smed_v6_83023_0_1	98.88	268	287	319	4e-132	470
SmedASXL_000914	dd_Smed_v6_8110_0_1	99.84	1822	1835	1946	0	3268
SmedASXL_000915	dd_Smed_v6_6028_0_1	100	607	617	694	0	1095
SmedASXL_000916	dd_Smed_v6_21521_0_1	99.83	579	579	1229	0	1040
SmedASXL_000917	dd_Smed_v6_25497_0_1	99.67	307	307	416	6e-156	549
SmedASXL_000918	dd_Smed_v6_67815_0_1	100	130	223	236	1e-61	235
SmedASXL_000919	dd_Smed_v6_3602_0_1	84.21	38	1018	1378	0.083	39.2
SmedASXL_000920	dd_Smed_v6_19592_0_1	99.93	1390	1390	1844	0	2502
SmedASXL_000921	dd_Smed_v6_19592_0_1	100	447	460	1844	0	807
SmedASXL_000922	dd_Smed_v6_6736_0_2	99.6	247	247	6380	2e-123	441
SmedASXL_000923	dd_Smed_v6_99608_0_1	100	231	266	231	2e-116	417
SmedASXL_000924	dd_Smed_v6_39033_0_1	100	411	411	755	0	742
SmedASXL_000925	dd_Smed_v6_45156_0_1	100	268	268	861	2e-136	484
SmedASXL_000926	dd_Smed_v6_23281_0_1	99.43	350	401	560	4e-178	623
SmedASXL_000927	dd_Smed_v6_24483_0_1	100	571	576	1462	0	1031
SmedASXL_000928	dd_Smed_v6_19878_0_1	100	454	454	810	0	820
SmedASXL_000929	dd_Smed_v6_47500_0_1	100	319	375	319	5e-164	576
SmedASXL_000930	dd_Smed_v6_32328_0_1	100	118	226	469	4e-55	214
SmedASXL_000931	dd_Smed_v6_29089_0_1	99.33	297	322	572	2e-149	527
SmedASXL_000932	dd_Smed_v6_9519_0_1	88.89	27	497	975	0.48	35.6
SmedASXL_000933	dd_Smed_v6_9136_0_1	99.49	594	605	13025	0	1058
SmedASXL_000934	dd_Smed_v6_79958_0_1	100	198	367	384	2e-98	358
SmedASXL_000935	dd_Smed_v6_15865_0_1	96	25	309	2638	0.007	41
SmedASXL_000936	dd_Smed_v6_60918_0_1	99.54	648	648	1231	0	1155
SmedASXL_000937	dd_Smed_v6_77831_0_1	100	432	487	461	0	780
SmedASXL_000938	dd_Smed_v6_32149_0_1	99.84	640	955	641	0	1150
SmedASXL_000939	dd_Smed_v6_3281_0_1	99.96	2758	2758	2780	0	4969
SmedASXL_000939	dd_Smed_v6_3281_0_1	92	25	2758	2780	9.7	33.7
SmedASXL_000939	dd_Smed_v6_3281_0_1	92	25	2758	2780	9.7	33.7
SmedASXL_000940	dd_Smed_v6_78973_0_1	100	256	258	607	5e-130	462
SmedASXL_000941	dd_Smed_v6_5365_0_4	99.65	284	289	8022	2e-143	508
SmedASXL_000942	dd_Smed_v6_20393_0_1	93.17	703	700	1573	0	1041
SmedASXL_000943	dd_Smed_v6_29849_0_1	70.77	414	432	831	6e-50	197
SmedASXL_000944	dd_Smed_v6_65887_0_2	99.41	341	447	575	3e-173	607
SmedASXL_000945	dd_Smed_v6_19886_0_1	99.81	2156	2156	3377	0	3871
SmedASXL_000945	dd_Smed_v6_19886_0_1	100	18	2156	3377	7.6	33.7
SmedASXL_000946	dd_Smed_v6_28314_0_4	78	559	688	1518	4e-130	464
SmedASXL_000947	dd_Smed_v6_5429_0_2	86.11	36	463	692	0.037	39.2
SmedASXL_000948	dd_Smed_v6_7147_0_1	100	671	679	690	0	1211
SmedASXL_000949	dd_Smed_v6_17969_0_14	88.51	87	216	557	9e-25	113
SmedASXL_000950	dd_Smed_v6_9844_0_1	100	805	807	805	0	1452
SmedASXL_000951	dd_Smed_v6_13609_0_2	92.17	217	217	689	1e-85	315
SmedASXL_000952	dd_Smed_v6_36185_0_1	99.76	423	463	1253	0	758
SmedASXL_000952	dd_Smed_v6_36185_0_1	100	20	463	1253	0.13	37.4
SmedASXL_000953	dd_Smed_v6_42389_0_1	99.31	868	868	980	0	1539
SmedASXL_000954	dd_Smed_v6_75715_0_2	70.23	131	277	385	4e-05	48.2
SmedASXL_000955	dd_Smed_v6_27043_0_1	100	1285	1292	1359	0	2318
SmedASXL_000956	dd_Smed_v6_30625_0_4	99.19	246	246	525	7e-122	435
SmedASXL_000957	dd_Smed_v6_5896_0_1	95.65	23	237	1396	0.062	37.4
SmedASXL_000958	dd_Smed_v6_45979_0_1	100	240	252	312	2e-121	434
SmedASXL_000959	dd_Smed_v6_21217_0_10	72.16	194	278	229	3e-26	118
SmedASXL_000960	dd_Smed_v6_28662_0_2	99.68	314	314	2010	9e-160	562
SmedASXL_000961	dd_Smed_v6_44126_0_1	100	208	501	570	1e-103	376
SmedASXL_000962	dd_Smed_v6_40519_0_1	100	305	305	323	2e-156	551
SmedASXL_000963	dd_Smed_v6_33950_0_1	99.83	579	579	1508	0	1040
SmedASXL_000964	dd_Smed_v6_44520_0_1	99.8	495	495	984	0	888
SmedASXL_000965	dd_Smed_v6_36653_0_1	98.45	322	322	592	1e-158	558
SmedASXL_000966	dd_Smed_v6_16881_0_1	100	354	354	614	0	639
SmedASXL_000967	dd_Smed_v6_46853_0_1	100	249	249	800	3e-126	450
SmedASXL_000968	dd_Smed_v6_23506_0_3	87.04	162	266	1099	3e-50	197
SmedASXL_000968	dd_Smed_v6_23506_0_3	95.45	22	266	1099	0.25	35.6
SmedASXL_000969	dd_Smed_v6_39543_0_1	96.48	284	521	284	9e-131	466
SmedASXL_000970	dd_Smed_v6_83668_0_1	100	231	470	430	4e-116	417
SmedASXL_000971	dd_Smed_v6_7760_0_1	92	25	377	2565	0.1	37.4
SmedASXL_000972	dd_Smed_v6_30887_0_1	99.85	656	1179	678	0	1178
SmedASXL_000973	dd_Smed_v6_43272_0_1	97.55	204	375	494	2e-94	345
SmedASXL_000974	dd_Smed_v6_27884_0_1	100	1102	1102	1715	0	1988
SmedASXL_000975	dd_Smed_v6_30074_0_1	100	1101	1101	1128	0	1986
SmedASXL_000976	dd_Smed_v6_32761_0_1	99.72	719	759	902	0	1288
SmedASXL_000977	dd_Smed_v6_5977_0_1	85.71	28	351	3818	1.2	33.7
SmedASXL_000978	dd_Smed_v6_54930_0_1	88.75	391	348	642	9e-154	542
SmedASXL_000979	dd_Smed_v6_2622_0_1	95	20	287	4304	3.3	31.9
SmedASXL_000980	dd_Smed_v6_11466_0_1	100	386	400	8071	0	697
SmedASXL_000981	dd_Smed_v6_30061_0_2	99.75	405	639	1062	0	726
SmedASXL_000982	dd_Smed_v6_34054_0_1	98.47	262	268	792	8e-128	455
SmedASXL_000983	dd_Smed_v6_24405_0_1	99.55	666	666	2860	0	1187
SmedASXL_000984	dd_Smed_v6_2557_0_1	78.12	64	296	1268	1e-05	50
SmedASXL_000985	dd_Smed_v6_8946_0_1	87.5	32	269	9877	0.071	37.4
SmedASXL_000986	dd_Smed_v6_45058_0_1	98.47	262	287	320	9e-128	455
SmedASXL_000987	dd_Smed_v6_3950_0_1	100	1033	1033	1033	0	1864
SmedASXL_000988	dd_Smed_v6_76236_0_1	100	215	383	257	1e-107	389
SmedASXL_000989	dd_Smed_v6_29498_0_1	99.12	791	801	1708	0	1395
SmedASXL_000990	dd_Smed_v6_1094_0_1	84.13	63	477	1295	2e-11	69.8
SmedASXL_000991	dd_Smed_v6_4675_0_1	100	1123	1124	1276	0	2026
SmedASXL_000992	dd_Smed_v6_74337_0_1	97.94	243	404	243	1e-115	416
SmedASXL_000993	dd_Smed_v6_3080_0_1	89.29	28	250	4037	0.23	35.6
SmedASXL_000994	dd_Smed_v6_19140_0_1	95.5	422	420	1132	0	670
SmedASXL_000995	dd_Smed_v6_65032_0_1	100	144	329	872	4e-69	260
SmedASXL_000996	dd_Smed_v6_26924_0_1	100	469	469	926	0	847
SmedASXL_000997	dd_Smed_v6_26969_0_1	99.88	860	861	3091	0	1546
SmedASXL_000998	dd_Smed_v6_20535_0_1	99.88	835	835	859	0	1501
SmedASXL_000999	dd_Smed_v6_10853_0_3	93.1	174	316	2025	4e-69	260
SmedASXL_001000	dd_Smed_v6_737_0_1	63.83	987	1248	1577	2e-29	131
SmedASXL_001001	dd_Smed_v6_38761_0_2	99.64	276	276	831	3e-139	493
SmedASXL_001002	dd_Smed_v6_50444_0_1	100	210	223	468	4e-105	379
SmedASXL_001003	dd_Smed_v6_29891_0_1	100	161	331	998	3e-78	291
SmedASXL_001004	dd_Smed_v6_77896_0_1	100	282	495	390	8e-144	509
SmedASXL_001005	dd_Smed_v6_983_0_1	88.89	27	631	2510	0.62	35.6
SmedASXL_001006	dd_Smed_v6_29769_0_1	100	248	248	422	1e-125	448
SmedASXL_001007	dd_Smed_v6_33369_0_2	80	300	299	1010	3e-70	264
SmedASXL_001008	dd_Smed_v6_12726_0_1	100	1259	1262	2297	0	2271
SmedASXL_001008	dd_Smed_v6_12726_0_1	100	18	1262	2297	4.4	33.7
SmedASXL_001009	dd_Smed_v6_48732_0_1	99.68	311	326	1405	4e-158	556
SmedASXL_001010	dd_Smed_v6_6754_0_1	100	416	416	442	0	751
SmedASXL_001011	dd_Smed_v6_2071_0_1	77.16	197	240	2436	1e-35	149
SmedASXL_001012	dd_Smed_v6_48218_0_1	100	207	294	525	2e-103	374
SmedASXL_001013	dd_Smed_v6_7144_0_1	99.91	1149	1152	1230	0	2067
SmedASXL_001014	dd_Smed_v6_54012_0_1	100	212	270	224	4e-106	383
SmedASXL_001015	dd_Smed_v6_3718_0_4	73.6	250	362	3492	3e-33	141
SmedASXL_001015	dd_Smed_v6_3718_0_4	95	20	362	3492	4.2	31.9
SmedASXL_001016	dd_Smed_v6_27584_0_1	99.05	210	293	1216	3e-102	370
SmedASXL_001017	dd_Smed_v6_12685_0_1	86.11	36	258	711	0.006	41
SmedASXL_001018	dd_Smed_v6_14521_0_1	100	687	687	698	0	1240
SmedASXL_001019	dd_Smed_v6_6209_0_1	100	2074	2130	2219	0	3741
SmedASXL_001020	dd_Smed_v6_50857_0_1	99.85	650	832	677	0	1168
SmedASXL_001021	dd_Smed_v6_17820_0_2	99.56	459	459	692	0	820
SmedASXL_001022	dd_Smed_v6_6114_0_3	78.01	141	305	1944	4e-25	114
SmedASXL_001023	dd_Smed_v6_61496_0_1	100	224	281	275	1e-112	405
SmedASXL_001024	dd_Smed_v6_26251_0_1	99.89	877	889	2557	0	1577
SmedASXL_001025	dd_Smed_v6_47495_0_1	92.41	369	387	543	4e-153	540
SmedASXL_001026	dd_Smed_v6_29293_0_6	91.97	299	302	590	1e-120	432
SmedASXL_001027	dd_Smed_v6_36185_0_1	98.86	264	264	1253	5e-130	462
SmedASXL_001028	dd_Smed_v6_16975_0_1	99.73	1097	1097	3466	0	1965
SmedASXL_001029	dd_Smed_v6_85870_0_1	100	234	235	245	4e-118	423
SmedASXL_001030	dd_Smed_v6_4620_0_1	100	383	399	442	0	691
SmedASXL_001031	dd_Smed_v6_26249_0_1	100	760	760	838	0	1371
SmedASXL_001032	dd_Smed_v6_12303_0_1	84.21	38	350	1388	0.027	39.2
SmedASXL_001033	dd_Smed_v6_6169_0_1	69.11	259	431	1984	1e-20	100
SmedASXL_001034	dd_Smed_v6_35227_0_1	100	229	336	894	3e-115	414
SmedASXL_001035	dd_Smed_v6_22161_0_3	98.23	283	312	307	2e-137	488
SmedASXL_001036	dd_Smed_v6_22107_0_2	84.65	254	365	1040	5e-75	280
SmedASXL_001037	dd_Smed_v6_47019_0_1	99.78	449	449	576	0	805
SmedASXL_001038	dd_Smed_v6_27670_0_1	100	256	256	256	5e-130	462
SmedASXL_001039	dd_Smed_v6_89316_0_1	100	244	392	244	3e-123	441
SmedASXL_001040	dd_Smed_v6_59604_0_1	99.63	273	579	282	3e-137	488
SmedASXL_001041	dd_Smed_v6_13770_0_1	85.56	381	501	804	1e-122	439
SmedASXL_001042	dd_Smed_v6_95063_0_1	100	143	375	292	2e-68	259
SmedASXL_001043	dd_Smed_v6_31415_0_1	99.88	806	906	1114	0	1449
SmedASXL_001044	dd_Smed_v6_61318_0_1	100	181	609	266	7e-89	327
SmedASXL_001045	dd_Smed_v6_42751_0_1	100	241	241	977	7e-122	435
SmedASXL_001046	dd_Smed_v6_56_0_2	79.55	44	296	2389	0.023	39.2
SmedASXL_001047	dd_Smed_v6_12052_0_1	82.86	35	277	1469	0.074	37.4
SmedASXL_001048	dd_Smed_v6_65862_0_1	100	145	274	295	1e-69	262
SmedASXL_001049	dd_Smed_v6_5610_0_1	99.93	1358	1363	1386	0	2441
SmedASXL_001050	dd_Smed_v6_9550_0_1	99.85	1373	1390	4081	0	2468
SmedASXL_001051	dd_Smed_v6_9784_0_3	100	221	245	10248	5e-111	399
SmedASXL_001052	dd_Smed_v6_88844_0_1	100	253	253	361	2e-128	457
SmedASXL_001053	dd_Smed_v6_3752_0_1	100	392	392	430	0	708
SmedASXL_001054	dd_Smed_v6_50365_0_1	100	335	335	1029	9e-173	605
SmedASXL_001055	dd_Smed_v6_52295_0_1	100	81	210	898	4e-35	147
SmedASXL_001056	dd_Smed_v6_1205_0_9	99.36	312	312	19438	1e-157	554
SmedASXL_001057	dd_Smed_v6_84093_0_1	100	232	527	274	1e-116	419
SmedASXL_001058	dd_Smed_v6_168_0_1	94.47	235	274	11028	1e-100	365
SmedASXL_001058	dd_Smed_v6_168_0_1	86.11	36	274	11028	0.25	35.6
SmedASXL_001059	dd_Smed_v6_31603_0_5	99.7	338	366	366	1e-172	605
SmedASXL_001060	dd_Smed_v6_26419_0_1	100	260	260	771	4e-132	470
SmedASXL_001061	dd_Smed_v6_45517_0_1	99.5	603	603	981	0	1072
SmedASXL_001062	dd_Smed_v6_10037_0_1	100	1374	1376	1378	0	2479
SmedASXL_001063	dd_Smed_v6_49321_0_1	100	306	465	408	7e-157	553
SmedASXL_001064	dd_Smed_v6_167_0_1	77.55	49	306	663	0.024	39.2
SmedASXL_001065	dd_Smed_v6_9218_0_1	81.4	43	594	2173	0.048	39.2
SmedASXL_001066	dd_Smed_v6_42798_0_1	99.33	448	463	775	0	794
SmedASXL_001067	dd_Smed_v6_67054_0_1	80.88	272	543	451	3e-68	259
SmedASXL_001068	dd_Smed_v6_20436_0_1	82.05	429	597	946	1e-117	423
SmedASXL_001069	dd_Smed_v6_8150_0_1	100	2564	2568	2878	0	4625
SmedASXL_001070	dd_Smed_v6_11154_0_91	100	160	248	289	6e-78	289
SmedASXL_001071	dd_Smed_v6_56819_0_1	74.42	86	354	349	1e-06	53.6
SmedASXL_001072	dd_Smed_v6_3814_1_1	89.29	28	710	8821	0.2	37.4
SmedASXL_001073	dd_Smed_v6_3959_0_1	100	1609	1632	1759	0	2902
SmedASXL_001074	dd_Smed_v6_56182_0_1	99.7	332	349	566	2e-169	594
SmedASXL_001075	dd_Smed_v6_86556_0_1	100	292	292	349	2e-149	527
SmedASXL_001076	dd_Smed_v6_79666_0_1	100	158	210	259	7e-77	286
SmedASXL_001077	dd_Smed_v6_44424_0_2	99.39	327	327	488	1e-165	581
SmedASXL_001078	dd_Smed_v6_7008_0_1	100	385	387	385	0	695
SmedASXL_001079	dd_Smed_v6_92207_0_1	88.31	154	220	321	3e-49	194
SmedASXL_001080	dd_Smed_v6_9562_0_1	99.63	541	544	600	0	967
SmedASXL_001081	dd_Smed_v6_7692_0_1	100	966	966	970	0	1743
SmedASXL_001082	dd_Smed_v6_4135_0_1	100	1724	1737	1728	0	3110
SmedASXL_001082	dd_Smed_v6_4135_0_1	75	48	1737	1728	6.1	33.7
SmedASXL_001082	dd_Smed_v6_4135_0_1	75	48	1737	1728	6.1	33.7
SmedASXL_001083	dd_Smed_v6_73292_0_1	99.65	285	657	336	1e-143	509
SmedASXL_001084	dd_Smed_v6_78182_0_1	100	65	258	393	3e-26	118
SmedASXL_001085	dd_Smed_v6_43822_0_1	100	414	511	840	0	747
SmedASXL_001086	dd_Smed_v6_28049_0_1	100	325	328	647	2e-167	587
SmedASXL_001087	dd_Smed_v6_59332_0_1	99.25	268	268	828	9e-134	475
SmedASXL_001088	dd_Smed_v6_34160_0_2	99.51	204	211	379	3e-100	363
SmedASXL_001089	dd_Smed_v6_43419_0_3	99.7	333	456	583	6e-170	596
SmedASXL_001090	dd_Smed_v6_19518_0_1	100	302	302	2114	7e-155	545
SmedASXL_001091	dd_Smed_v6_2221_0_1	71.61	155	296	2309	2e-15	82.4
SmedASXL_001092	dd_Smed_v6_36253_0_1	100	440	496	541	0	794
SmedASXL_001093	dd_Smed_v6_28712_0_1	100	212	271	452	4e-106	383
SmedASXL_001094	dd_Smed_v6_29455_0_1	99.58	236	236	3962	1e-117	421
SmedASXL_001095	dd_Smed_v6_16467_0_1	87.5	32	245	3693	0.064	37.4
SmedASXL_001096	dd_Smed_v6_30299_0_1	99.48	772	772	2293	0	1375
SmedASXL_001097	dd_Smed_v6_9589_0_3	77.92	154	332	1384	3e-27	122
SmedASXL_001097	dd_Smed_v6_9589_0_3	80.6	134	332	1384	3e-26	118
SmedASXL_001098	dd_Smed_v6_7057_0_1	100	787	808	799	0	1420
SmedASXL_001099	dd_Smed_v6_23571_0_1	99.64	552	559	799	0	987
SmedASXL_001100	dd_Smed_v6_4594_0_2	100	673	732	692	0	1214
SmedASXL_001101	dd_Smed_v6_5925_0_1	99.65	852	854	893	0	1519
SmedASXL_001102	dd_Smed_v6_28658_0_1	100	263	267	1288	9e-134	475
SmedASXL_001103	dd_Smed_v6_4560_0_1	99.92	1302	1302	1325	0	2343
SmedASXL_001104	dd_Smed_v6_18272_0_1	86.57	417	399	1416	4e-147	520
SmedASXL_001105	dd_Smed_v6_6683_0_1	100	18	209	1489	0.65	33.7
SmedASXL_001106	dd_Smed_v6_8473_0_1	85	40	422	1695	0.033	39.2
SmedASXL_001107	dd_Smed_v6_15291_0_1	93.75	32	460	1662	2e-05	50
SmedASXL_001108	dd_Smed_v6_32685_0_1	100	500	500	1285	0	902
SmedASXL_001109	dd_Smed_v6_45699_0_1	99.03	414	414	574	0	729
SmedASXL_001110	dd_Smed_v6_16810_0_5	99.52	208	262	1492	3e-102	370
SmedASXL_001111	dd_Smed_v6_23313_0_4	90.43	397	408	787	5e-158	556
SmedASXL_001112	dd_Smed_v6_71686_0_1	100	334	478	349	5e-172	603
SmedASXL_001113	dd_Smed_v6_139_0_1	70.98	379	600	610	9e-43	174
SmedASXL_001114	dd_Smed_v6_31167_0_1	100	684	684	707	0	1234
SmedASXL_001115	dd_Smed_v6_25712_0_1	99.45	548	548	556	0	975
SmedASXL_001116	dd_Smed_v6_45275_0_1	100	598	598	1498	0	1079
SmedASXL_001117	dd_Smed_v6_18153_0_1	100	1295	1295	1478	0	2336
SmedASXL_001118	dd_Smed_v6_21110_0_1	100	1287	1288	1333	0	2322
SmedASXL_001119	dd_Smed_v6_14103_0_1	100	646	646	7266	0	1166
SmedASXL_001120	dd_Smed_v6_27580_0_1	99.32	292	292	1433	9e-147	518
SmedASXL_001121	dd_Smed_v6_38236_0_1	100	929	930	935	0	1676
SmedASXL_001122	dd_Smed_v6_10127_0_1	93.92	921	899	933	0	1445
SmedASXL_001123	dd_Smed_v6_54802_0_1	99.46	373	443	857	0	661
SmedASXL_001124	dd_Smed_v6_95_0_1	71.25	240	289	693	1e-24	113
SmedASXL_001125	dd_Smed_v6_44904_0_1	100	522	549	731	0	942
SmedASXL_001126	dd_Smed_v6_48860_0_1	100	791	1172	817	0	1427
SmedASXL_001127	dd_Smed_v6_55890_0_1	99.6	253	253	461	9e-127	452
SmedASXL_001128	dd_Smed_v6_37263_0_1	92.59	27	343	606	0.093	37.4
SmedASXL_001129	dd_Smed_v6_11009_0_1	100	215	215	215	8e-108	389
SmedASXL_001130	dd_Smed_v6_72978_0_1	100	336	356	358	3e-173	607
SmedASXL_001131	dd_Smed_v6_5387_0_1	100	441	456	462	0	796
SmedASXL_001132	dd_Smed_v6_11185_0_1	99.89	942	942	1142	0	1694
SmedASXL_001133	dd_Smed_v6_53006_0_1	99.6	247	344	1193	2e-123	441
SmedASXL_001134	dd_Smed_v6_9592_1_1	99.76	422	422	2373	0	756
SmedASXL_001135	dd_Smed_v6_84103_0_1	99.16	237	262	237	6e-117	419
SmedASXL_001136	dd_Smed_v6_82878_0_1	100	55	277	332	7e-21	100
SmedASXL_001136	dd_Smed_v6_82878_0_1	100	45	277	332	2e-15	82.4
SmedASXL_001137	dd_Smed_v6_20214_0_8	99.46	367	367	450	0	654
SmedASXL_001138	dd_Smed_v6_9160_0_1	100	1032	1032	1115	0	1862
SmedASXL_001139	dd_Smed_v6_59995_0_1	99.67	304	376	489	3e-154	544
SmedASXL_001140	dd_Smed_v6_17630_0_3	88.98	118	260	381	4e-37	154
SmedASXL_001141	dd_Smed_v6_10596_0_1	99.72	361	364	372	0	643
SmedASXL_001142	dd_Smed_v6_7175_0_2	99.79	2372	2418	4977	0	4255
SmedASXL_001143	dd_Smed_v6_20822_0_1	97.48	357	394	386	4e-172	603
SmedASXL_001144	dd_Smed_v6_55123_0_1	100	201	208	554	3e-100	363
SmedASXL_001145	dd_Smed_v6_79949_0_1	100	358	639	358	0	646
SmedASXL_001146	dd_Smed_v6_85949_0_1	99.41	340	405	516	1e-172	605
SmedASXL_001147	dd_Smed_v6_24720_0_1	100	416	419	486	0	751
SmedASXL_001148	dd_Smed_v6_8922_0_1	100	2493	2499	2504	0	4497
SmedASXL_001149	dd_Smed_v6_4425_0_2	90	30	613	3373	0.014	41
SmedASXL_001150	dd_Smed_v6_21348_0_1	100	381	381	421	0	688
SmedASXL_001151	dd_Smed_v6_14548_0_1	91.93	223	223	1171	1e-87	322
SmedASXL_001152	dd_Smed_v6_9974_1_22	86.47	207	207	294	2e-65	248
SmedASXL_001153	dd_Smed_v6_9974_1_22	99.54	218	225	294	8e-108	389
SmedASXL_001154	dd_Smed_v6_19032_0_3	78.66	314	302	823	1e-69	262
SmedASXL_001155	dd_Smed_v6_8106_0_1	100	1071	1161	1138	0	1932
SmedASXL_001156	dd_Smed_v6_65116_0_2	78.72	47	584	612	0.013	41
SmedASXL_001157	dd_Smed_v6_22039_0_1	87.1	31	204	1581	0.015	39.2
SmedASXL_001158	dd_Smed_v6_14290_0_4	80.6	67	208	999	1e-09	62.6
SmedASXL_001159	dd_Smed_v6_19717_0_2	79.37	189	608	913	5e-40	165
SmedASXL_001160	dd_Smed_v6_593_0_2	93.95	512	656	983	0	776
SmedASXL_001161	dd_Smed_v6_3327_0_1	100	1423	1427	1431	0	2567
SmedASXL_001162	dd_Smed_v6_3718_0_4	73.87	199	307	3492	3e-26	118
SmedASXL_001163	dd_Smed_v6_38904_0_1	100	237	285	347	1e-119	428
SmedASXL_001164	dd_Smed_v6_12993_0_38	79.17	48	236	496	0.005	41
SmedASXL_001165	dd_Smed_v6_275_0_1	76.03	121	338	381	6e-17	87.8
SmedASXL_001166	dd_Smed_v6_6244_0_1	100	1248	1261	1521	0	2251
SmedASXL_001167	dd_Smed_v6_51257_0_1	91.23	228	323	407	2e-86	318
SmedASXL_001168	dd_Smed_v6_43442_0_1	100	1267	1267	1281	0	2286
SmedASXL_001169	dd_Smed_v6_35480_0_1	100	449	656	449	0	810
SmedASXL_001170	dd_Smed_v6_29298_0_2	83.33	66	223	1242	1e-11	69.8
SmedASXL_001170	dd_Smed_v6_29298_0_2	82.76	29	223	1242	8.6	30.1
SmedASXL_001171	dd_Smed_v6_23238_0_1	99.15	586	616	780	0	1034
SmedASXL_001172	dd_Smed_v6_56016_0_1	100	245	245	329	5e-124	443
SmedASXL_001173	dd_Smed_v6_12463_0_12	69.17	133	461	306	5e-07	55.4
SmedASXL_001174	dd_Smed_v6_4868_0_1	100	1455	1455	1500	0	2625
SmedASXL_001175	dd_Smed_v6_10576_0_1	70.8	339	1548	1847	8e-36	152
SmedASXL_001176	dd_Smed_v6_90857_0_1	100	250	658	250	3e-126	452
SmedASXL_001177	dd_Smed_v6_6245_0_1	100	584	597	584	0	1054
SmedASXL_001178	dd_Smed_v6_17956_0_2	100	526	957	560	0	949
SmedASXL_001179	dd_Smed_v6_43988_0_1	100	542	542	621	0	978
SmedASXL_001180	dd_Smed_v6_1152_2_12	82.51	303	309	1471	1e-81	302
SmedASXL_001181	dd_Smed_v6_10135_0_1	100	1839	1839	1873	0	3317
SmedASXL_001182	dd_Smed_v6_7371_0_1	99.43	349	349	12496	1e-177	621
SmedASXL_001183	dd_Smed_v6_7570_0_1	100	2085	2093	2129	0	3761
SmedASXL_001184	dd_Smed_v6_22356_0_1	99.89	905	910	1295	0	1627
SmedASXL_001185	dd_Smed_v6_4483_0_1	91.67	36	851	1306	0.0001	48.2
SmedASXL_001186	dd_Smed_v6_6318_0_1	82.93	41	343	304	0.008	41
SmedASXL_001187	dd_Smed_v6_1833_0_1	67.11	228	253	3471	9e-13	73.4
SmedASXL_001188	dd_Smed_v6_65887_0_1	97.49	239	264	599	1e-112	405
SmedASXL_001188	dd_Smed_v6_65887_0_1	100	69	264	599	2e-28	125
SmedASXL_001189	dd_Smed_v6_81402_0_1	100	55	258	557	7e-21	100
SmedASXL_001190	dd_Smed_v6_43057_0_1	99.51	608	614	942	0	1083
SmedASXL_001191	dd_Smed_v6_18505_0_1	100	665	670	727	0	1200
SmedASXL_001192	dd_Smed_v6_6825_0_1	100	3145	3191	3152	0	5672
SmedASXL_001193	dd_Smed_v6_11154_0_87	90.97	299	452	298	2e-114	412
SmedASXL_001194	dd_Smed_v6_34629_0_1	100	645	654	886	0	1164
SmedASXL_001195	dd_Smed_v6_30453_0_1	99.82	554	659	554	0	994
SmedASXL_001196	dd_Smed_v6_50089_0_1	80.99	121	334	301	4e-25	114
SmedASXL_001197	dd_Smed_v6_1760_1_2	99.81	537	554	14718	0	964
SmedASXL_001198	dd_Smed_v6_70485_0_1	100	133	208	202	2e-63	241
SmedASXL_001199	dd_Smed_v6_62694_0_1	100	95	279	738	1e-42	172
SmedASXL_001200	dd_Smed_v6_30466_0_1	99.29	707	709	755	0	1249
SmedASXL_001201	dd_Smed_v6_9067_0_1	74.63	67	311	845	0.002	42.8
SmedASXL_001202	dd_Smed_v6_28015_0_1	99.88	807	807	888	0	1451
SmedASXL_001203	dd_Smed_v6_62111_0_1	100	229	232	433	2e-115	414
SmedASXL_001204	dd_Smed_v6_14049_0_1	100	455	461	485	0	821
SmedASXL_001205	dd_Smed_v6_43059_0_1	93.1	29	307	669	0.007	41
SmedASXL_001206	dd_Smed_v6_5068_0_1	100	1837	1838	1839	0	3314
SmedASXL_001206	dd_Smed_v6_5068_0_1	100	18	1838	1839	6.4	33.7
SmedASXL_001207	dd_Smed_v6_3626_0_1	100	2112	2132	2343	0	3810
SmedASXL_001208	dd_Smed_v6_14671_0_1	100	1237	1239	1237	0	2232
SmedASXL_001209	dd_Smed_v6_42862_0_1	99.8	1011	1661	1157	0	1815
SmedASXL_001210	dd_Smed_v6_59912_0_1	100	121	301	273	1e-56	219
SmedASXL_001211	dd_Smed_v6_3110_0_1	90	30	210	4824	0.054	37.4
SmedASXL_001212	dd_Smed_v6_1525_0_1	100	194	212	358	2e-96	351
SmedASXL_001213	dd_Smed_v6_4377_0_3	100	387	387	4746	0	699
SmedASXL_001214	dd_Smed_v6_27446_0_1	76.88	186	511	810	8e-30	131
SmedASXL_001214	dd_Smed_v6_27446_0_1	83.72	43	511	810	0.0003	46.4
SmedASXL_001215	dd_Smed_v6_5039_0_1	100	2802	2828	2816	0	5054
SmedASXL_001216	dd_Smed_v6_5304_0_1	100	1433	1436	1460	0	2585
SmedASXL_001217	dd_Smed_v6_56546_0_1	100	243	244	822	6e-123	439
SmedASXL_001218	dd_Smed_v6_9035_0_1	100	1172	1179	1210	0	2114
SmedASXL_001219	dd_Smed_v6_69051_0_1	99.57	232	232	599	2e-115	414
SmedASXL_001220	dd_Smed_v6_16830_0_1	99.13	344	360	425	3e-173	607
SmedASXL_001221	dd_Smed_v6_27343_0_2	100	298	533	298	2e-152	538
SmedASXL_001222	dd_Smed_v6_61384_0_1	99.46	371	453	429	0	661
SmedASXL_001223	dd_Smed_v6_89443_0_1	100	215	244	244	9e-108	389
SmedASXL_001224	dd_Smed_v6_89021_0_1	100	269	426	322	8e-137	486
SmedASXL_001225	dd_Smed_v6_8840_0_1	88.57	35	498	3432	0.003	42.8
SmedASXL_001226	dd_Smed_v6_15178_0_1	90	30	360	1285	0.008	41
SmedASXL_001227	dd_Smed_v6_9105_0_1	99.75	403	403	443	0	722
SmedASXL_001228	dd_Smed_v6_4824_0_1	100	1133	1142	1133	0	2044
SmedASXL_001229	dd_Smed_v6_7250_0_1	100	1520	1596	1725	0	2742
SmedASXL_001230	dd_Smed_v6_16188_0_1	76.46	395	507	2497	9e-80	297
SmedASXL_001230	dd_Smed_v6_16188_0_1	71.43	98	507	2497	2e-07	57.2
SmedASXL_001231	dd_Smed_v6_3247_0_1	100	3031	3121	3139	0	5467
SmedASXL_001232	dd_Smed_v6_8386_0_1	100	2718	2822	2742	0	4902
SmedASXL_001233	dd_Smed_v6_46253_0_1	100	229	229	541	2e-115	414
SmedASXL_001234	dd_Smed_v6_31266_0_3	85.51	69	231	486	2e-13	75.2
SmedASXL_001235	dd_Smed_v6_3621_0_1	100	3146	3146	3166	0	5674
SmedASXL_001236	dd_Smed_v6_50870_0_1	100	261	331	316	1e-132	471
SmedASXL_001237	dd_Smed_v6_3917_0_2	100	22	219	3883	0.005	41
SmedASXL_001238	dd_Smed_v6_2771_0_1	92	25	319	1956	0.086	37.4
SmedASXL_001239	dd_Smed_v6_8051_0_1	100	1258	1258	1311	0	2269
SmedASXL_001239	dd_Smed_v6_8051_0_1	95.65	23	1258	1311	0.36	37.4
SmedASXL_001240	dd_Smed_v6_5055_0_1	99.93	1427	1427	1458	0	2569
SmedASXL_001241	dd_Smed_v6_22685_0_1	99.81	1050	1049	1197	0	1882
SmedASXL_001242	dd_Smed_v6_19886_0_1	99.91	1174	1175	3377	0	2113
SmedASXL_001243	dd_Smed_v6_50133_0_1	99.61	259	272	1664	6e-130	462
SmedASXL_001244	dd_Smed_v6_12148_0_3	100	381	445	736	0	688
SmedASXL_001245	dd_Smed_v6_6441_0_1	100	788	788	797	0	1422
SmedASXL_001246	dd_Smed_v6_53006_0_1	99.42	346	362	1193	5e-176	616
SmedASXL_001247	dd_Smed_v6_4440_0_1	100	1716	1732	1764	0	3095
SmedASXL_001248	dd_Smed_v6_15876_0_1	99.96	2318	2318	2453	0	4176
SmedASXL_001249	dd_Smed_v6_4405_0_1	99.6	759	759	3310	0	1355
SmedASXL_001250	dd_Smed_v6_38192_0_1	99.71	344	344	480	5e-176	616
SmedASXL_001251	dd_Smed_v6_1542_0_1	87.5	232	248	1074	2e-77	288
SmedASXL_001252	dd_Smed_v6_17822_0_4	93.43	198	252	572	1e-80	298
SmedASXL_001253	dd_Smed_v6_35318_0_1	100	1058	1369	1058	0	1909
SmedASXL_001254	dd_Smed_v6_5943_0_1	80.95	42	237	782	0.018	39.2
SmedASXL_001255	dd_Smed_v6_6080_0_1	100	1769	1820	1816	0	3191
SmedASXL_001256	dd_Smed_v6_12881_0_1	100	24	433	4172	0.0008	44.6
SmedASXL_001257	dd_Smed_v6_97152_0_1	100	237	314	263	1e-119	428
SmedASXL_001258	dd_Smed_v6_2896_0_1	100	353	358	479	0	637
SmedASXL_001259	dd_Smed_v6_29343_0_1	100	2207	2209	2251	0	3981
SmedASXL_001260	dd_Smed_v6_3092_0_1	100	21	1231	865	0.1	39.2
SmedASXL_001261	dd_Smed_v6_15878_0_1	100	788	788	1092	0	1422
SmedASXL_001262	dd_Smed_v6_15878_0_1	100	308	347	1092	4e-158	556
SmedASXL_001263	dd_Smed_v6_62640_0_1	100	246	246	409	1e-124	444
SmedASXL_001264	dd_Smed_v6_22485_0_1	100	712	723	819	0	1285
SmedASXL_001265	dd_Smed_v6_11718_0_1	88.89	36	624	3882	0.0001	48.2
SmedASXL_001266	dd_Smed_v6_2783_0_1	100	1473	1608	1481	0	2657
SmedASXL_001267	dd_Smed_v6_17281_0_2	70.34	145	210	774	1e-09	62.6
SmedASXL_001268	dd_Smed_v6_6013_0_1	78.47	367	499	2687	2e-81	302
SmedASXL_001269	dd_Smed_v6_17106_0_1	100	412	633	6467	0	744
SmedASXL_001270	dd_Smed_v6_12800_0_1	100	489	498	1184	0	883
SmedASXL_001271	dd_Smed_v6_7049_0_1	99.81	535	545	541	0	960
SmedASXL_001272	dd_Smed_v6_59194_0_2	100	251	289	251	3e-127	453
SmedASXL_001273	dd_Smed_v6_8351_0_1	100	735	762	762	0	1326
SmedASXL_001273	dd_Smed_v6_8351_0_1	100	23	762	762	0.005	42.8
SmedASXL_001274	dd_Smed_v6_13515_0_1	100	484	484	547	0	874
SmedASXL_001275	dd_Smed_v6_12322_0_1	87.1	31	469	1011	0.037	39.2
SmedASXL_001276	dd_Smed_v6_8072_0_1	100	940	955	1028	0	1696
SmedASXL_001277	dd_Smed_v6_8373_0_1	100	1420	1436	1437	0	2562
SmedASXL_001278	dd_Smed_v6_23506_0_3	77.44	297	281	1099	8e-65	246
SmedASXL_001279	dd_Smed_v6_10212_0_1	100	761	777	767	0	1373
SmedASXL_001280	dd_Smed_v6_15508_0_1	100	283	288	327	1e-144	511
SmedASXL_001281	dd_Smed_v6_7151_0_2	100	2110	2110	2165	0	3806
SmedASXL_001282	dd_Smed_v6_4879_0_1	99.69	1297	1299	1325	0	2320
SmedASXL_001283	dd_Smed_v6_15960_0_1	100	552	569	712	0	996
SmedASXL_001284	dd_Smed_v6_12214_0_1	82.86	35	350	2661	0.095	37.4
SmedASXL_001285	dd_Smed_v6_51931_0_1	100	366	375	762	0	661
SmedASXL_001286	dd_Smed_v6_10908_0_1	100	869	869	876	0	1568
SmedASXL_001286	dd_Smed_v6_10908_0_1	71.6	169	869	876	8e-14	78.8
SmedASXL_001286	dd_Smed_v6_10908_0_1	71.6	169	869	876	8e-14	78.8
SmedASXL_001286	dd_Smed_v6_10908_0_1	75	72	869	876	4e-05	50
SmedASXL_001286	dd_Smed_v6_10908_0_1	75	72	869	876	4e-05	50
SmedASXL_001286	dd_Smed_v6_10908_0_1	91.67	24	869	876	0.86	35.6
SmedASXL_001287	dd_Smed_v6_7374_0_1	98.96	3470	3470	3482	0	6123
SmedASXL_001288	dd_Smed_v6_3862_0_1	85.71	35	246	1039	0.005	41
SmedASXL_001289	dd_Smed_v6_15439_0_1	100	1039	1043	1039	0	1874
SmedASXL_001290	dd_Smed_v6_12627_0_1	100	443	503	458	0	800
SmedASXL_001291	dd_Smed_v6_26777_0_4	73.07	401	378	1625	7e-67	253
SmedASXL_001292	dd_Smed_v6_8459_0_1	99.76	1268	1768	1277	0	2273
SmedASXL_001293	dd_Smed_v6_80457_0_1	100	245	245	265	5e-124	443
SmedASXL_001294	dd_Smed_v6_14356_0_1	99.9	1007	1007	1063	0	1811
SmedASXL_001295	dd_Smed_v6_15263_0_1	100	856	856	985	0	1544
SmedASXL_001296	dd_Smed_v6_20223_0_1	99.48	193	220	2618	3e-94	343
SmedASXL_001297	dd_Smed_v6_91944_0_1	99.58	238	528	239	3e-118	425
SmedASXL_001298	dd_Smed_v6_8102_0_1	100	578	601	598	0	1043
SmedASXL_001299	dd_Smed_v6_16418_0_1	100	560	560	617	0	1011
SmedASXL_001300	dd_Smed_v6_3639_0_1	100	1242	1247	1262	0	2241
SmedASXL_001301	dd_Smed_v6_9790_0_1	100	1884	1905	1959	0	3398
SmedASXL_001302	dd_Smed_v6_6736_0_2	100	338	351	6380	2e-174	610
SmedASXL_001302	dd_Smed_v6_6736_0_2	81.58	38	351	6380	0.095	37.4
SmedASXL_001303	dd_Smed_v6_7986_0_1	99.94	1597	1599	1654	0	2875
SmedASXL_001304	dd_Smed_v6_5783_1_1	100	616	616	674	0	1112
SmedASXL_001304	dd_Smed_v6_5783_1_1	93.75	32	616	674	0.0003	46.4
SmedASXL_001305	dd_Smed_v6_15533_0_1	100	772	777	1183	0	1393
SmedASXL_001306	dd_Smed_v6_6858_0_1	89.29	28	561	3086	0.16	37.4
SmedASXL_001307	dd_Smed_v6_55853_0_1	99.3	287	288	1013	5e-144	509
SmedASXL_001308	dd_Smed_v6_7276_0_1	99.8	983	1025	996	0	1764
SmedASXL_001309	dd_Smed_v6_8817_0_1	99.83	584	584	693	0	1049
SmedASXL_001310	dd_Smed_v6_10943_0_1	100	893	893	918	0	1611
SmedASXL_001311	dd_Smed_v6_10049_0_1	100	1837	1838	1839	0	3314
SmedASXL_001312	dd_Smed_v6_63088_0_1	98.48	66	377	362	5e-25	114
SmedASXL_001313	dd_Smed_v6_10780_0_1	100	846	896	872	0	1526
SmedASXL_001314	dd_Smed_v6_6129_0_1	99.97	3802	3802	4288	0	6852
SmedASXL_001315	dd_Smed_v6_6673_0_1	99.81	1080	1081	1119	0	1939
SmedASXL_001315	dd_Smed_v6_6673_0_1	100	18	1081	1119	3.8	33.7
SmedASXL_001316	dd_Smed_v6_9181_0_1	99.84	626	626	707	0	1121
SmedASXL_001317	dd_Smed_v6_26815_0_1	87.75	204	223	306	1e-66	251
SmedASXL_001318	dd_Smed_v6_7834_0_1	99.8	1025	1025	1182	0	1840
SmedASXL_001319	dd_Smed_v6_5460_0_1	100	303	303	886	2e-155	547
SmedASXL_001320	dd_Smed_v6_39059_0_1	100	391	391	1028	0	706
SmedASXL_001321	dd_Smed_v6_2586_0_1	99.66	5520	5530	7133	0	9878
SmedASXL_001322	dd_Smed_v6_12972_0_1	99.57	233	233	240	6e-116	416
SmedASXL_001323	dd_Smed_v6_11655_0_1	99.95	3693	3694	3695	0	6652
SmedASXL_001324	dd_Smed_v6_5248_0_1	100	794	794	856	0	1433
SmedASXL_001325	dd_Smed_v6_5573_0_1	99.91	1151	1151	1156	0	2071
SmedASXL_001326	dd_Smed_v6_6356_0_1	99.93	1407	1413	1415	0	2533
SmedASXL_001327	dd_Smed_v6_5413_0_1	100	1920	1930	1990	0	3463
SmedASXL_001328	dd_Smed_v6_20931_0_1	99.43	351	351	359	1e-178	625
SmedASXL_001329	dd_Smed_v6_13203_0_1	99.65	566	566	708	0	1012
SmedASXL_001330	dd_Smed_v6_8725_0_1	100	476	479	517	0	859
SmedASXL_001331	dd_Smed_v6_22247_0_2	98.07	467	466	939	0	794
SmedASXL_001332	dd_Smed_v6_5730_0_1	100	1831	1839	1886	0	3303
SmedASXL_001333	dd_Smed_v6_11294_0_2	100	761	761	2413	0	1373
SmedASXL_001333	dd_Smed_v6_11294_0_2	60.45	220	761	2413	0.75	35.6
SmedASXL_001334	dd_Smed_v6_12949_0_1	100	676	681	728	0	1220
SmedASXL_001335	dd_Smed_v6_6005_0_2	99.95	2130	2133	2134	0	3837
SmedASXL_001336	dd_Smed_v6_6328_0_1	99.61	509	709	655	0	910
SmedASXL_001337	dd_Smed_v6_8125_0_6	85.82	275	331	406	6e-86	316
SmedASXL_001338	dd_Smed_v6_17988_0_1	99.32	294	294	6978	7e-148	522
SmedASXL_001338	dd_Smed_v6_17988_0_1	81.4	43	294	6978	0.002	42.8
SmedASXL_001339	dd_Smed_v6_11112_0_1	99.63	1090	1086	1229	0	1947
SmedASXL_001340	dd_Smed_v6_7400_0_1	97.31	557	570	572	0	939
SmedASXL_001341	dd_Smed_v6_8322_0_1	100	1481	1577	1548	0	2672
SmedASXL_001342	dd_Smed_v6_13945_0_1	99.47	570	890	573	0	1012
SmedASXL_001343	dd_Smed_v6_87674_0_1	100	234	836	262	2e-117	423
SmedASXL_001344	dd_Smed_v6_5139_0_1	99.8	1007	1042	1026	0	1808
SmedASXL_001345	dd_Smed_v6_7412_0_1	99.88	2438	2439	2465	0	4383
SmedASXL_001346	dd_Smed_v6_10711_0_1	99.61	768	776	848	0	1368
SmedASXL_001347	dd_Smed_v6_10341_0_1	100	1305	1349	1329	0	2354
SmedASXL_001348	dd_Smed_v6_12003_0_1	100	361	400	370	0	652
SmedASXL_001349	dd_Smed_v6_5525_0_1	99.92	1273	1286	1302	0	2291
SmedASXL_001350	dd_Smed_v6_15229_0_1	100	465	484	469	0	839
SmedASXL_001351	dd_Smed_v6_45161_0_1	100	579	615	733	0	1045
SmedASXL_001352	dd_Smed_v6_24444_0_6	96.71	152	251	316	2e-65	248
SmedASXL_001353	dd_Smed_v6_14711_0_1	99.76	416	423	458	0	746
SmedASXL_001354	dd_Smed_v6_4144_1_1	99.63	268	287	476	8e-135	479
SmedASXL_001355	dd_Smed_v6_2318_0_3	100	1924	1924	4240	0	3470
SmedASXL_001356	dd_Smed_v6_7601_0_1	99.52	828	828	853	0	1476
SmedASXL_001357	dd_Smed_v6_11053_0_1	100	381	387	432	0	688
SmedASXL_001358	dd_Smed_v6_11827_0_1	99.93	1538	1545	1661	0	2769
SmedASXL_001359	dd_Smed_v6_11762_0_1	100	820	820	1039	0	1480
SmedASXL_001360	dd_Smed_v6_18590_0_1	88.52	209	212	1118	5e-72	269
SmedASXL_001361	dd_Smed_v6_6386_0_1	99.7	991	996	1003	0	1773
SmedASXL_001362	dd_Smed_v6_10476_1_1	71.43	77	612	307	0.014	41
SmedASXL_001363	dd_Smed_v6_13733_0_1	100	626	626	725	0	1130
SmedASXL_001364	dd_Smed_v6_8625_0_1	100	589	625	589	0	1063
SmedASXL_001365	dd_Smed_v6_11684_0_1	100	531	531	611	0	958
SmedASXL_001366	dd_Smed_v6_15498_0_68	95.69	255	326	408	4e-114	410
SmedASXL_001367	dd_Smed_v6_8091_0_1	99.83	587	600	624	0	1054
SmedASXL_001368	dd_Smed_v6_46458_0_1	100	175	247	820	5e-86	316
SmedASXL_001369	dd_Smed_v6_16549_0_1	100	900	900	943	0	1624
SmedASXL_001370	dd_Smed_v6_8066_0_1	100	2346	2350	2360	0	4231
SmedASXL_001371	dd_Smed_v6_12526_0_4	87.1	31	207	3457	0.19	35.6
SmedASXL_001372	dd_Smed_v6_12244_0_1	100	713	713	850	0	1287
SmedASXL_001373	dd_Smed_v6_82108_0_1	100	113	309	641	3e-52	205
SmedASXL_001374	dd_Smed_v6_5920_0_1	100	990	990	1309	0	1786
SmedASXL_001375	dd_Smed_v6_5468_0_2	84.62	39	287	5083	0.006	41
SmedASXL_001376	dd_Smed_v6_4058_0_1	84.38	32	226	1905	0.2	35.6
SmedASXL_001377	dd_Smed_v6_7915_0_1	99.72	354	354	378	0	634
SmedASXL_001378	dd_Smed_v6_13681_0_2	92.59	297	302	3267	1e-119	428
SmedASXL_001379	dd_Smed_v6_4150_0_1	73.61	72	253	1629	0.005	41
SmedASXL_001380	dd_Smed_v6_93224_0_1	98.97	194	239	229	1e-93	342
SmedASXL_001381	dd_Smed_v6_54344_0_1	99.8	499	513	979	0	895
SmedASXL_001381	dd_Smed_v6_54344_0_1	80	40	513	979	0.14	37.4
SmedASXL_001381	dd_Smed_v6_54344_0_1	80	40	513	979	0.14	37.4
SmedASXL_001382	dd_Smed_v6_12876_0_1	99.77	441	499	480	0	791
SmedASXL_001383	dd_Smed_v6_424_0_1	68.46	298	454	2513	1e-21	104
SmedASXL_001384	dd_Smed_v6_3731_0_1	100	243	355	278	8e-123	439
SmedASXL_001384	dd_Smed_v6_3731_0_1	100	23	355	278	0.002	42.8
SmedASXL_001385	dd_Smed_v6_4190_0_1	100	881	922	884	0	1590
SmedASXL_001386	dd_Smed_v6_13282_0_1	100	1483	1496	1582	0	2675
SmedASXL_001387	dd_Smed_v6_10010_0_1	99.91	1117	1119	1143	0	2010
SmedASXL_001388	dd_Smed_v6_2794_0_1	88.57	35	332	1622	0.002	42.8
SmedASXL_001389	dd_Smed_v6_11323_0_1	100	785	847	789	0	1416
SmedASXL_001390	dd_Smed_v6_15164_0_1	95.77	1183	1133	1203	0	1948
SmedASXL_001391	dd_Smed_v6_2709_0_1	99.82	553	563	805	0	993
SmedASXL_001392	dd_Smed_v6_9541_0_1	100	381	387	381	0	688
SmedASXL_001393	dd_Smed_v6_18900_0_1	85	40	202	831	0.015	39.2
SmedASXL_001394	dd_Smed_v6_5981_0_1	99.88	849	849	993	0	1526
SmedASXL_001395	dd_Smed_v6_4563_0_4	95.65	23	449	3655	0.12	37.4
SmedASXL_001396	dd_Smed_v6_8438_0_1	100	1115	1424	1133	0	2012
SmedASXL_001397	dd_Smed_v6_1766_0_2	69.71	175	350	1300	2e-11	69.8
SmedASXL_001398	dd_Smed_v6_14266_0_1	100	1158	1158	1218	0	2089
SmedASXL_001399	dd_Smed_v6_6828_0_1	100	724	730	739	0	1306
SmedASXL_001400	dd_Smed_v6_8155_0_3	99.5	201	204	2254	1e-98	358
SmedASXL_001401	dd_Smed_v6_52661_0_1	100	393	393	539	0	710
SmedASXL_001402	dd_Smed_v6_14707_0_4	83.72	43	285	6743	0.006	41
SmedASXL_001403	dd_Smed_v6_8435_0_1	87.88	33	283	1927	0.002	42.8
SmedASXL_001404	dd_Smed_v6_11553_0_1	100	1054	1059	1081	0	1902
SmedASXL_001405	dd_Smed_v6_13892_0_1	100	1865	1865	1912	0	3364
SmedASXL_001406	dd_Smed_v6_288_0_1	100	20	237	1284	0.062	37.4
SmedASXL_001407	dd_Smed_v6_96572_0_1	99.5	200	211	332	4e-98	356
SmedASXL_001408	dd_Smed_v6_72250_0_1	99.72	354	535	354	0	634
SmedASXL_001409	dd_Smed_v6_6418_0_1	90	30	469	3237	0.037	39.2
SmedASXL_001410	dd_Smed_v6_13990_0_5	98.48	264	312	642	8e-129	459
SmedASXL_001411	dd_Smed_v6_32980_0_1	100	264	265	618	2e-134	477
SmedASXL_001412	dd_Smed_v6_5245_0_1	100	422	443	451	0	762
SmedASXL_001413	dd_Smed_v6_4644_0_1	99.95	1921	1975	1942	0	3460
SmedASXL_001414	dd_Smed_v6_6764_0_1	99.86	703	728	3399	0	1263
SmedASXL_001415	dd_Smed_v6_64596_0_4	82.93	41	231	559	0.001	42.8
SmedASXL_001416	dd_Smed_v6_5690_0_1	100	449	450	484	0	810
SmedASXL_001417	dd_Smed_v6_42028_0_1	100	481	481	767	0	868
SmedASXL_001418	dd_Smed_v6_43994_0_1	98.56	278	284	469	2e-136	484
SmedASXL_001419	dd_Smed_v6_6975_0_1	99.88	837	901	837	0	1505
SmedASXL_001420	dd_Smed_v6_5508_0_1	100	687	693	697	0	1240
SmedASXL_001421	dd_Smed_v6_13694_0_1	100	762	762	897	0	1375
SmedASXL_001421	dd_Smed_v6_13694_0_1	100	21	762	897	0.062	39.2
SmedASXL_001422	dd_Smed_v6_14360_0_1	99.57	928	929	980	0	1656
SmedASXL_001423	dd_Smed_v6_7621_0_1	99.89	913	913	1101	0	1642
SmedASXL_001424	dd_Smed_v6_31764_0_1	100	551	551	1307	0	994
SmedASXL_001425	dd_Smed_v6_78927_0_1	95.24	21	423	250	1.4	33.7
SmedASXL_001426	dd_Smed_v6_7499_0_2	89.29	28	584	4736	0.16	37.4
SmedASXL_001427	dd_Smed_v6_51842_0_1	80.49	328	346	324	2e-80	298
SmedASXL_001428	dd_Smed_v6_5214_0_1	100	1706	1706	2106	0	3077
SmedASXL_001429	dd_Smed_v6_5214_0_2	100	1685	1685	2085	0	3039
SmedASXL_001430	dd_Smed_v6_9485_0_1	100	1143	1145	1154	0	2062
SmedASXL_001431	dd_Smed_v6_7140_0_1	100	705	747	1454	0	1272
SmedASXL_001432	dd_Smed_v6_7814_0_1	99.64	555	563	709	0	993
SmedASXL_001433	dd_Smed_v6_6112_0_1	99.79	963	981	1149	0	1728
SmedASXL_001434	dd_Smed_v6_11466_0_1	99.42	344	344	8071	6e-175	612
SmedASXL_001435	dd_Smed_v6_34434_0_1	95.22	251	263	1016	5e-111	399
SmedASXL_001436	dd_Smed_v6_7129_0_1	100	607	614	623	0	1095
SmedASXL_001437	dd_Smed_v6_39758_0_1	100	299	299	879	3e-153	540
SmedASXL_001438	dd_Smed_v6_4273_0_1	100	1909	1915	1932	0	3443
SmedASXL_001439	dd_Smed_v6_17930_0_4	84.39	205	205	415	6e-58	223
SmedASXL_001440	dd_Smed_v6_4873_0_1	100	850	903	880	0	1534
SmedASXL_001441	dd_Smed_v6_29956_0_1	86.21	29	623	2007	0.61	35.6
SmedASXL_001442	dd_Smed_v6_9234_0_1	99.68	618	638	654	0	1106
SmedASXL_001443	dd_Smed_v6_8177_0_1	89.66	29	386	510	0.37	35.6
SmedASXL_001444	dd_Smed_v6_276_0_1	68.9	209	987	872	3e-13	77
SmedASXL_001445	dd_Smed_v6_5323_0_2	99.92	1242	1242	1346	0	2235
SmedASXL_001446	dd_Smed_v6_7534_0_1	100	1493	1497	1562	0	2693
SmedASXL_001447	dd_Smed_v6_9115_0_1	100	4428	4428	4482	0	7986
SmedASXL_001448	dd_Smed_v6_37397_0_1	100	112	204	647	6e-52	203
SmedASXL_001449	dd_Smed_v6_18488_0_1	76.47	68	326	983	5e-05	48.2
SmedASXL_001450	dd_Smed_v6_14205_0_1	93.55	31	347	1561	0.0006	44.6
SmedASXL_001451	dd_Smed_v6_10333_0_1	100	494	494	520	0	892
SmedASXL_001452	dd_Smed_v6_21433_0_1	91.67	24	381	817	0.36	35.6
SmedASXL_001453	dd_Smed_v6_7577_0_1	92.59	27	219	2124	0.005	41
SmedASXL_001454	dd_Smed_v6_58467_0_1	73.33	135	368	764	5e-12	71.6
SmedASXL_001455	dd_Smed_v6_33097_0_1	99.65	287	302	2443	4e-145	513
SmedASXL_001456	dd_Smed_v6_6407_0_1	88.68	433	391	514	2e-170	598
SmedASXL_001457	dd_Smed_v6_65108_0_1	99.2	251	443	367	2e-124	444
SmedASXL_001458	dd_Smed_v6_5213_0_1	100	1350	1355	1367	0	2435
SmedASXL_001459	dd_Smed_v6_47913_0_2	99.68	313	510	363	5e-159	560
SmedASXL_001460	dd_Smed_v6_7211_0_4	86.21	29	334	3012	0.32	35.6
SmedASXL_001461	dd_Smed_v6_13880_0_1	100	2247	2269	2277	0	4053
SmedASXL_001462	dd_Smed_v6_527_0_1	90	30	342	1890	0.008	41
SmedASXL_001463	dd_Smed_v6_26081_0_1	100	482	482	767	0	870
SmedASXL_001464	dd_Smed_v6_3469_0_2	78.85	52	338	2977	0.026	39.2
SmedASXL_001465	dd_Smed_v6_12901_0_2	82.78	209	209	1445	1e-55	215
SmedASXL_001466	dd_Smed_v6_3150_0_1	99.91	1087	1087	1145	0	1956
SmedASXL_001467	dd_Smed_v6_5740_0_1	99.6	252	265	3726	3e-126	450
SmedASXL_001468	dd_Smed_v6_52293_0_1	99.76	409	409	737	0	733
SmedASXL_001469	dd_Smed_v6_73383_0_1	100	246	265	382	1e-124	444
SmedASXL_001470	dd_Smed_v6_58841_0_1	99.59	244	244	692	7e-122	435
SmedASXL_001471	dd_Smed_v6_4568_0_1	73.17	82	273	2510	0.0005	44.6
SmedASXL_001472	dd_Smed_v6_76380_0_1	100	199	212	263	4e-99	360
SmedASXL_001473	dd_Smed_v6_4955_0_1	100	867	867	946	0	1564
SmedASXL_001474	dd_Smed_v6_11898_0_1	100	428	444	455	0	773
SmedASXL_001474	dd_Smed_v6_11898_0_1	100	23	444	455	0.003	42.8
SmedASXL_001475	dd_Smed_v6_12833_0_1	100	1029	1030	1178	0	1856
SmedASXL_001476	dd_Smed_v6_52973_0_1	99.25	134	205	2000	3e-62	237
SmedASXL_001477	dd_Smed_v6_59052_0_1	100	196	275	666	2e-97	354
SmedASXL_001478	dd_Smed_v6_11413_0_9	86.67	30	326	831	0.088	37.4
SmedASXL_001479	dd_Smed_v6_11896_0_1	100	480	480	528	0	866
SmedASXL_001480	dd_Smed_v6_13238_0_1	100	413	413	428	0	746
SmedASXL_001481	dd_Smed_v6_4420_0_3	100	1114	1114	1280	0	2010
SmedASXL_001481	dd_Smed_v6_4420_0_3	100	23	1114	1280	0.007	42.8
SmedASXL_001482	dd_Smed_v6_27497_0_1	99.84	619	633	1064	0	1112
SmedASXL_001483	dd_Smed_v6_24197_0_1	99.28	277	277	415	1e-137	488
SmedASXL_001484	dd_Smed_v6_75347_0_1	100	256	277	267	6e-130	462
SmedASXL_001485	dd_Smed_v6_5483_0_9	92.86	28	453	3621	0.003	42.8
SmedASXL_001485	dd_Smed_v6_5483_0_9	92.86	28	453	3621	0.003	42.8
SmedASXL_001485	dd_Smed_v6_5483_0_9	92.59	27	453	3621	0.01	41
SmedASXL_001485	dd_Smed_v6_5483_0_9	89.29	28	453	3621	0.12	37.4
SmedASXL_001486	dd_Smed_v6_11054_0_1	100	522	524	664	0	942
SmedASXL_001487	dd_Smed_v6_10835_0_2	99.58	237	238	5096	4e-118	423
SmedASXL_001488	dd_Smed_v6_9476_0_1	100	1633	1661	1636	0	2946
SmedASXL_001489	dd_Smed_v6_5691_0_1	83.78	37	496	3735	0.14	37.4
SmedASXL_001490	dd_Smed_v6_54990_0_1	100	337	411	534	9e-174	609
SmedASXL_001491	dd_Smed_v6_35044_0_1	100	653	653	2155	0	1178
SmedASXL_001492	dd_Smed_v6_78342_0_1	99.48	192	231	202	1e-93	342
SmedASXL_001493	dd_Smed_v6_12419_0_1	99.66	293	295	11788	2e-148	524
SmedASXL_001494	dd_Smed_v6_58013_0_4	99.71	346	370	607	5e-177	619
SmedASXL_001495	dd_Smed_v6_7954_0_1	100	659	659	706	0	1189
SmedASXL_001496	dd_Smed_v6_4605_0_1	86.67	30	377	2262	0.1	37.4
SmedASXL_001497	dd_Smed_v6_12440_0_1	100	939	939	1134	0	1694
SmedASXL_001498	dd_Smed_v6_70489_0_1	99.64	278	278	374	3e-140	497
SmedASXL_001499	dd_Smed_v6_12089_0_1	100	1417	1418	1487	0	2556
SmedASXL_001500	dd_Smed_v6_34551_0_1	100	329	329	975	2e-169	594
SmedASXL_001501	dd_Smed_v6_11502_0_1	99.92	1223	1235	1457	0	2201
SmedASXL_001502	dd_Smed_v6_9023_0_1	92	25	312	5771	0.084	37.4
SmedASXL_001503	dd_Smed_v6_13488_0_1	99.8	493	501	520	0	884
SmedASXL_001504	dd_Smed_v6_5322_0_1	86.11	36	600	1776	0.004	42.8
SmedASXL_001505	dd_Smed_v6_38277_0_1	100	316	357	1031	2e-162	571
SmedASXL_001506	dd_Smed_v6_25408_0_1	90.83	240	242	524	2e-90	331
SmedASXL_001507	dd_Smed_v6_7869_0_1	91.67	24	390	10100	0.37	35.6
SmedASXL_001508	dd_Smed_v6_8522_0_1	99.85	652	725	659	0	1171
SmedASXL_001509	dd_Smed_v6_3002_0_3	88.57	35	433	750	0.003	42.8
SmedASXL_001510	dd_Smed_v6_7536_0_1	100	905	923	966	0	1633
SmedASXL_001510	dd_Smed_v6_7536_0_1	100	23	923	966	0.006	42.8
SmedASXL_001511	dd_Smed_v6_54079_0_1	99.62	525	525	1142	0	939
SmedASXL_001512	dd_Smed_v6_12195_0_1	100	624	675	645	0	1126
SmedASXL_001513	dd_Smed_v6_62157_0_1	100	399	482	403	0	720
SmedASXL_001514	dd_Smed_v6_5808_0_1	99.87	781	786	919	0	1404
SmedASXL_001515	dd_Smed_v6_10916_0_1	99.2	880	887	1050	0	1557
SmedASXL_001516	dd_Smed_v6_25074_0_1	100	304	304	1907	5e-156	549
SmedASXL_001517	dd_Smed_v6_12339_0_1	100	1349	1349	1364	0	2434
SmedASXL_001518	dd_Smed_v6_7522_0_1	99.96	2247	2247	2358	0	4048
SmedASXL_001519	dd_Smed_v6_79416_0_1	100	86	604	322	3e-37	156
SmedASXL_001520	dd_Smed_v6_83350_0_1	100	102	202	277	2e-46	185
SmedASXL_001521	dd_Smed_v6_14753_0_1	100	658	658	711	0	1187
SmedASXL_001522	dd_Smed_v6_13734_0_7	98.9	272	289	2380	3e-134	477
SmedASXL_001523	dd_Smed_v6_11902_0_1	100	215	215	346	8e-108	389
SmedASXL_001524	dd_Smed_v6_14275_0_2	92.31	26	369	1035	0.029	39.2
SmedASXL_001525	dd_Smed_v6_60363_0_1	100	278	302	336	7e-142	502
SmedASXL_001526	dd_Smed_v6_6941_0_4	100	563	563	10251	0	1016
SmedASXL_001527	dd_Smed_v6_14452_0_5	98.15	54	257	598	1e-18	93.3
SmedASXL_001528	dd_Smed_v6_97693_0_1	100	266	266	424	2e-135	480
SmedASXL_001529	dd_Smed_v6_94647_0_1	100	233	581	233	4e-117	421
SmedASXL_001530	dd_Smed_v6_71619_0_1	100	283	291	306	1e-144	511
SmedASXL_001531	dd_Smed_v6_50245_0_1	100	446	446	655	0	805
SmedASXL_001532	dd_Smed_v6_9439_0_1	100	340	340	349	2e-175	614
SmedASXL_001533	dd_Smed_v6_11488_0_1	99.91	1118	1128	1126	0	2012
SmedASXL_001534	dd_Smed_v6_7508_0_1	90.62	32	360	3090	0.008	41
SmedASXL_001535	dd_Smed_v6_18786_0_1	100	260	260	4937	4e-132	470
SmedASXL_001536	dd_Smed_v6_69055_0_1	99.55	222	262	1084	6e-110	396
SmedASXL_001537	dd_Smed_v6_87055_0_1	100	201	243	243	4e-100	363
SmedASXL_001538	dd_Smed_v6_6810_0_1	100	1544	1544	1554	0	2785
SmedASXL_001539	dd_Smed_v6_18290_0_1	77.23	101	313	1571	1e-13	77
SmedASXL_001540	dd_Smed_v6_11530_0_1	100	1081	1094	1267	0	1950
SmedASXL_001541	dd_Smed_v6_12287_0_1	100	544	606	589	0	982
SmedASXL_001542	dd_Smed_v6_12844_0_1	100	1277	1278	1323	0	2304
SmedASXL_001543	dd_Smed_v6_40516_0_1	100	22	290	234	0.006	41
SmedASXL_001544	dd_Smed_v6_13997_0_9	69.63	349	354	1904	2e-35	149
SmedASXL_001545	dd_Smed_v6_34675_0_1	99.76	413	413	1733	0	740
SmedASXL_001546	dd_Smed_v6_37047_0_1	99.26	272	355	429	8e-136	482
SmedASXL_001547	dd_Smed_v6_15684_0_1	100	187	210	206	1e-92	338
SmedASXL_001548	dd_Smed_v6_7099_0_1	100	1242	1326	1298	0	2241
SmedASXL_001549	dd_Smed_v6_49877_0_2	92.02	163	337	322	2e-61	235
SmedASXL_001550	dd_Smed_v6_66007_0_1	100	370	370	426	0	668
SmedASXL_001551	dd_Smed_v6_48591_0_1	98.1	263	270	266	3e-126	450
SmedASXL_001552	dd_Smed_v6_7779_0_1	95.24	21	268	2920	0.86	33.7
SmedASXL_001553	dd_Smed_v6_43824_0_1	100	216	216	2446	2e-108	390
SmedASXL_001554	dd_Smed_v6_17695_0_2	82.22	45	395	1013	0.003	42.8
SmedASXL_001555	dd_Smed_v6_8689_0_1	100	18	518	2427	1.8	33.7
SmedASXL_001556	dd_Smed_v6_73955_0_1	100	61	206	261	3e-24	111
SmedASXL_001557	dd_Smed_v6_54079_0_1	100	233	234	1142	1e-117	421
SmedASXL_001558	dd_Smed_v6_72048_0_1	98.8	249	293	262	8e-122	435
SmedASXL_001559	dd_Smed_v6_9771_0_1	100	1513	1584	1513	0	2729
SmedASXL_001560	dd_Smed_v6_23099_0_1	88.24	34	356	1174	0.0006	44.6
SmedASXL_001561	dd_Smed_v6_5949_0_1	99.93	1336	1343	1581	0	2405
SmedASXL_001563	dd_Smed_v6_68111_0_1	100	202	423	202	2e-100	365
SmedASXL_001564	dd_Smed_v6_8835_0_1	100	2122	2128	2460	0	3828
SmedASXL_001565	dd_Smed_v6_81786_0_1	100	156	214	310	8e-76	282
SmedASXL_001566	dd_Smed_v6_56882_0_1	99.75	408	448	417	0	731
SmedASXL_001567	dd_Smed_v6_22237_0_2	80	265	263	358	4e-62	237
SmedASXL_001568	dd_Smed_v6_30209_0_3	77.57	107	219	291	1e-16	86
SmedASXL_001569	dd_Smed_v6_47436_0_1	99.05	211	224	1385	6e-103	372
SmedASXL_001570	dd_Smed_v6_9136_0_1	100	337	337	13025	7e-174	609
SmedASXL_001571	dd_Smed_v6_4763_0_1	100	2150	2153	2647	0	3878
SmedASXL_001572	dd_Smed_v6_15111_0_1	85.52	221	216	878	5e-66	250
SmedASXL_001573	dd_Smed_v6_8946_0_1	87.5	32	437	9877	0.12	37.4
SmedASXL_001574	dd_Smed_v6_38732_0_1	100	450	450	968	0	812
SmedASXL_001575	dd_Smed_v6_25821_0_1	85.53	76	204	657	3e-17	87.8
SmedASXL_001576	dd_Smed_v6_3523_0_1	92	25	528	5597	0.15	37.4
SmedASXL_001577	dd_Smed_v6_50467_0_2	99.79	476	486	484	0	854
SmedASXL_001578	dd_Smed_v6_8532_0_1	92.59	27	206	2618	0.053	37.4
SmedASXL_001579	dd_Smed_v6_4595_0_2	96	25	263	3894	0.006	41
SmedASXL_001580	dd_Smed_v6_10033_0_1	75.63	279	314	1517	2e-47	188
SmedASXL_001581	dd_Smed_v6_6388_0_1	74.08	598	1505	3307	6e-101	369
SmedASXL_001581	dd_Smed_v6_6388_0_1	69.44	602	1505	3307	1e-59	232
SmedASXL_001582	dd_Smed_v6_60024_0_1	100	183	310	476	3e-90	331
SmedASXL_001583	dd_Smed_v6_8462_0_2	99.73	364	372	12500	0	652
SmedASXL_001584	dd_Smed_v6_96439_0_1	98.73	157	358	276	2e-73	275
SmedASXL_001585	dd_Smed_v6_58900_0_1	94.15	171	242	245	3e-69	260
SmedASXL_001586	dd_Smed_v6_10554_0_1	92.17	498	459	627	0	753
SmedASXL_001587	dd_Smed_v6_129_2_2	76.39	72	426	3902	2e-06	53.6
SmedASXL_001588	dd_Smed_v6_9669_0_1	91.3	23	234	1056	0.74	33.7
SmedASXL_001589	dd_Smed_v6_11976_0_1	99.88	807	812	1959	0	1451
SmedASXL_001590	dd_Smed_v6_71115_0_1	100	453	462	453	0	818
SmedASXL_001591	dd_Smed_v6_10535_0_1	100	257	257	269	1e-130	464
SmedASXL_001592	dd_Smed_v6_8406_0_3	99.85	1988	1999	2143	0	3570
SmedASXL_001593	dd_Smed_v6_14143_0_1	99.59	486	486	520	0	868
SmedASXL_001594	dd_Smed_v6_4113_0_2	91.67	24	238	2149	0.22	35.6
SmedASXL_001595	dd_Smed_v6_6856_0_1	99.78	449	492	481	0	805
SmedASXL_001595	dd_Smed_v6_6856_0_1	100	20	492	481	0.14	37.4
SmedASXL_001596	dd_Smed_v6_2956_0_1	80.43	46	352	1500	0.096	37.4
SmedASXL_001597	dd_Smed_v6_95058_0_1	98.64	221	221	376	1e-106	385
SmedASXL_001598	dd_Smed_v6_3801_0_1	100	24	366	2083	0.0007	44.6
SmedASXL_001599	dd_Smed_v6_6114_0_2	100	1048	1062	1988	0	1891
SmedASXL_001600	dd_Smed_v6_54356_0_1	100	204	207	1030	7e-102	369
SmedASXL_001601	dd_Smed_v6_38277_0_1	98.71	232	232	1031	1e-112	405
SmedASXL_001602	dd_Smed_v6_62266_0_1	88.89	27	274	416	0.25	35.6
SmedASXL_001603	dd_Smed_v6_11686_0_1	92	25	250	2207	0.066	37.4
SmedASXL_001604	dd_Smed_v6_22779_0_2	100	234	234	1370	4e-118	423
SmedASXL_001605	dd_Smed_v6_1423_0_1	96	25	314	2929	0.007	41
SmedASXL_001606	dd_Smed_v6_27746_0_4	96.28	188	219	384	2e-83	307
SmedASXL_001607	dd_Smed_v6_45235_0_1	99.68	308	308	675	2e-156	551
SmedASXL_001608	dd_Smed_v6_11547_0_1	100	21	10772	2810	0.9	39.2
SmedASXL_001608	dd_Smed_v6_11547_0_1	100	21	10772	2810	0.9	39.2
SmedASXL_001609	dd_Smed_v6_12419_0_1	100	207	208	11788	2e-103	374
SmedASXL_001610	dd_Smed_v6_12416_0_1	99.91	1157	1157	1442	0	2082
SmedASXL_001611	dd_Smed_v6_3600_0_1	91.67	24	263	1677	0.24	35.6
SmedASXL_001612	dd_Smed_v6_26780_0_1	100	289	289	962	7e-148	522
SmedASXL_001613	dd_Smed_v6_1770_0_2	99.85	676	687	1723	0	1214
SmedASXL_001614	dd_Smed_v6_32468_0_1	99.6	496	516	1176	0	886
SmedASXL_001615	dd_Smed_v6_13075_0_1	99.56	225	225	5739	1e-111	401
SmedASXL_001616	dd_Smed_v6_59373_0_1	99.51	206	206	994	2e-101	367
SmedASXL_001617	dd_Smed_v6_8628_0_1	100	445	445	1051	0	803
SmedASXL_001618	dd_Smed_v6_4963_0_1	100	245	265	340	5e-124	443
SmedASXL_001618	dd_Smed_v6_4963_0_1	100	24	265	340	0.0005	44.6
SmedASXL_001619	dd_Smed_v6_16815_0_1	100	1148	1154	1204	0	2071
SmedASXL_001620	dd_Smed_v6_18122_0_1	100	497	508	497	0	897
SmedASXL_001621	dd_Smed_v6_59015_0_1	100	492	501	608	0	888
SmedASXL_001622	dd_Smed_v6_10257_0_1	99.83	582	582	3307	0	1045
SmedASXL_001623	dd_Smed_v6_737_0_1	67.82	202	234	1577	1e-10	66.2
SmedASXL_001624	dd_Smed_v6_63884_0_1	100	263	274	569	9e-134	475
SmedASXL_001625	dd_Smed_v6_29019_0_1	99.82	547	547	1182	0	982
SmedASXL_001626	dd_Smed_v6_1700_0_1	85	40	207	325	0.0001	46.4
SmedASXL_001627	dd_Smed_v6_13762_0_1	100	458	458	492	0	827
SmedASXL_001628	dd_Smed_v6_24326_0_1	100	301	336	301	3e-154	544
SmedASXL_001629	dd_Smed_v6_83778_0_1	100	272	560	320	2e-138	491
SmedASXL_001630	dd_Smed_v6_33588_0_1	99.26	270	270	353	7e-135	479
SmedASXL_001630	dd_Smed_v6_33588_0_1	79.38	160	270	353	8e-33	140
SmedASXL_001630	dd_Smed_v6_33588_0_1	83.18	107	270	353	1e-24	113
SmedASXL_001631	dd_Smed_v6_34855_0_1	77.46	71	568	305	2e-07	57.2
SmedASXL_001632	dd_Smed_v6_8316_0_1	100	502	502	590	0	906
SmedASXL_001633	dd_Smed_v6_6859_0_2	86.49	37	262	3884	0.0005	44.6
SmedASXL_001633	dd_Smed_v6_6859_0_2	88.89	27	262	3884	0.24	35.6
SmedASXL_001634	dd_Smed_v6_7215_0_1	96	25	265	5932	0.006	41
SmedASXL_001635	dd_Smed_v6_10768_0_1	100	733	737	864	0	1323
SmedASXL_001636	dd_Smed_v6_3856_0_1	90	30	726	2502	0.059	39.2
SmedASXL_001637	dd_Smed_v6_58938_0_1	95.45	22	324	1080	0.3	35.6
SmedASXL_001638	dd_Smed_v6_5318_0_1	96.67	480	465	562	0	803
SmedASXL_001639	dd_Smed_v6_18682_0_1	100	357	738	442	0	645
SmedASXL_001640	dd_Smed_v6_2604_0_1	91.3	23	348	4354	1.2	33.7
SmedASXL_001641	dd_Smed_v6_7545_0_1	100	1268	1292	1403	0	2287
SmedASXL_001641	dd_Smed_v6_7545_0_1	64.8	304	1292	1403	6e-11	69.8
SmedASXL_001641	dd_Smed_v6_7545_0_1	64.8	304	1292	1403	6e-11	69.8
SmedASXL_001642	dd_Smed_v6_10976_0_1	100	992	1011	1035	0	1790
SmedASXL_001643	dd_Smed_v6_15904_0_2	100	344	344	1641	1e-177	621
SmedASXL_001644	dd_Smed_v6_17743_0_1	99.97	3279	3279	3321	0	5909
SmedASXL_001645	dd_Smed_v6_5274_0_1	100	1917	1923	1940	0	3458
SmedASXL_001646	dd_Smed_v6_42165_0_1	99.55	221	221	2306	2e-109	394
SmedASXL_001647	dd_Smed_v6_53878_0_1	100	302	312	574	7e-155	545
SmedASXL_001648	dd_Smed_v6_14630_0_1	100	1764	1888	1764	0	3182
SmedASXL_001649	dd_Smed_v6_14865_0_1	100	1164	1164	1232	0	2100
SmedASXL_001650	dd_Smed_v6_2475_0_1	100	641	649	1284	0	1157
SmedASXL_001651	dd_Smed_v6_3551_0_1	100	1150	1150	2259	0	2075
SmedASXL_001652	dd_Smed_v6_7301_0_1	82.22	45	293	1200	0.022	39.2
SmedASXL_001653	dd_Smed_v6_40349_0_1	100	201	208	314	3e-100	363
SmedASXL_001654	dd_Smed_v6_36521_0_1	100	355	355	1010	0	641
SmedASXL_001655	dd_Smed_v6_100364_0_1	100	177	303	268	5e-87	320
SmedASXL_001656	dd_Smed_v6_6850_0_1	66.27	510	524	1900	4e-28	125
SmedASXL_001657	dd_Smed_v6_9468_0_1	99.59	491	558	540	0	877
SmedASXL_001658	dd_Smed_v6_5179_0_1	99.89	932	937	962	0	1676
SmedASXL_001659	dd_Smed_v6_57036_0_1	99.58	237	260	239	5e-118	423
SmedASXL_001660	dd_Smed_v6_63884_0_1	100	130	239	569	1e-61	235
SmedASXL_001661	dd_Smed_v6_48059_0_1	99.74	392	392	452	0	702
SmedASXL_001662	dd_Smed_v6_5436_0_1	99.85	689	694	759	0	1238
SmedASXL_001663	dd_Smed_v6_34000_0_1	99.77	442	460	493	0	792
SmedASXL_001664	dd_Smed_v6_15602_0_1	100	280	322	296	6e-143	506
SmedASXL_001665	dd_Smed_v6_19771_0_1	100	897	902	1458	0	1618
SmedASXL_001666	dd_Smed_v6_94627_0_1	100	153	234	365	4e-74	277
SmedASXL_001667	dd_Smed_v6_18739_0_5	85.96	228	455	1551	5e-70	264
SmedASXL_001668	dd_Smed_v6_12815_0_1	93.33	30	218	4350	0.001	42.8
SmedASXL_001669	dd_Smed_v6_8996_0_1	100	288	288	14056	2e-147	520
SmedASXL_001670	dd_Smed_v6_21285_0_1	100	993	995	1071	0	1792
SmedASXL_001671	dd_Smed_v6_26369_0_1	100	242	242	861	2e-122	437
SmedASXL_001672	dd_Smed_v6_21043_0_1	100	208	208	208	5e-104	376
SmedASXL_001673	dd_Smed_v6_54819_0_1	99.54	219	219	364	2e-108	390
SmedASXL_001674	dd_Smed_v6_24563_0_4	99.15	354	354	939	1e-178	625
SmedASXL_001675	dd_Smed_v6_79549_0_1	91.67	24	353	248	0.33	35.6
SmedASXL_001676	dd_Smed_v6_6585_0_2	99.95	6061	6070	6241	0	10920
SmedASXL_001677	dd_Smed_v6_8833_0_1	83.78	37	552	6986	0.013	41
SmedASXL_001678	dd_Smed_v6_4980_0_1	99.91	1108	1123	1351	0	1994
SmedASXL_001679	dd_Smed_v6_25070_0_1	98.91	550	550	1313	0	966
SmedASXL_001680	dd_Smed_v6_11744_0_1	95.83	24	624	10147	0.05	39.2
SmedASXL_001681	dd_Smed_v6_10176_0_2	92.31	26	281	4242	0.26	35.6
SmedASXL_001682	dd_Smed_v6_66298_0_1	100	228	377	581	1e-114	412
SmedASXL_001683	dd_Smed_v6_9086_0_1	98.97	292	322	1581	4e-145	513
SmedASXL_001684	dd_Smed_v6_2005_0_1	92	25	241	2499	0.063	37.4
SmedASXL_001685	dd_Smed_v6_6327_0_6	91.3	23	278	1205	0.9	33.7
SmedASXL_001686	dd_Smed_v6_22351_0_2	100	552	552	690	0	996
SmedASXL_001687	dd_Smed_v6_11699_0_1	99.53	426	494	524	0	760
SmedASXL_001687	dd_Smed_v6_11699_0_1	93.94	33	494	524	8e-05	48.2
SmedASXL_001687	dd_Smed_v6_11699_0_1	100	23	494	524	0.003	42.8
SmedASXL_001688	dd_Smed_v6_46899_0_1	100	243	280	266	6e-123	439
SmedASXL_001689	dd_Smed_v6_36692_0_1	98.07	207	367	423	8e-98	356
SmedASXL_001690	dd_Smed_v6_53915_0_2	75.7	214	235	513	7e-33	140
SmedASXL_001691	dd_Smed_v6_20063_0_1	100	954	954	1225	0	1721
SmedASXL_001692	dd_Smed_v6_20494_0_1	95.24	21	207	1279	0.65	33.7
SmedASXL_001693	dd_Smed_v6_10930_0_2	100	651	688	655	0	1175
SmedASXL_001694	dd_Smed_v6_41_1_1	76.38	199	247	615	1e-35	149
SmedASXL_001695	dd_Smed_v6_48629_0_1	100	223	223	690	4e-112	403
SmedASXL_001696	dd_Smed_v6_43824_0_1	99.79	486	518	2446	0	872
SmedASXL_001697	dd_Smed_v6_12653_0_1	86.44	59	275	1848	4e-12	71.6
SmedASXL_001698	dd_Smed_v6_12374_0_1	100	290	290	323	2e-148	524
SmedASXL_001699	dd_Smed_v6_68079_0_1	98.76	404	404	421	0	706
SmedASXL_001700	dd_Smed_v6_6442_0_1	80.95	42	270	1192	0.02	39.2
SmedASXL_001701	dd_Smed_v6_39046_0_1	99.57	230	230	368	3e-114	410
SmedASXL_001702	dd_Smed_v6_47830_0_1	100	230	230	405	6e-116	416
SmedASXL_001703	dd_Smed_v6_85816_0_1	94.64	56	219	279	4e-16	84.2
SmedASXL_001704	dd_Smed_v6_22036_0_1	99.91	1092	1092	1212	0	1965
SmedASXL_001705	dd_Smed_v6_28220_0_1	78.07	269	295	666	2e-54	212
SmedASXL_001706	dd_Smed_v6_8840_0_1	82.35	34	401	3432	0.38	35.6
SmedASXL_001707	dd_Smed_v6_6206_0_1	86.21	29	516	1509	0.5	35.6
SmedASXL_001708	dd_Smed_v6_30393_0_2	99.66	291	525	1571	5e-147	520
SmedASXL_001709	dd_Smed_v6_17512_0_1	89.3	243	310	314	1e-87	322
SmedASXL_001710	dd_Smed_v6_17314_0_4	100	18	308	348	1	33.7
SmedASXL_001711	dd_Smed_v6_56209_0_1	100	297	297	995	3e-152	536
SmedASXL_001712	dd_Smed_v6_13086_0_1	100	351	570	386	0	634
SmedASXL_001713	dd_Smed_v6_100129_0_1	99.56	227	395	238	2e-112	405
SmedASXL_001714	dd_Smed_v6_4496_0_1	100	965	984	1006	0	1741
SmedASXL_001715	dd_Smed_v6_13237_0_1	100	209	229	503	1e-104	378
SmedASXL_001716	dd_Smed_v6_13113_0_1	99.94	1742	1756	1819	0	3133
SmedASXL_001717	dd_Smed_v6_52843_0_1	100	205	205	1361	2e-102	370
SmedASXL_001718	dd_Smed_v6_5155_0_4	91.89	37	295	1845	1e-06	53.6
SmedASXL_001719	dd_Smed_v6_14593_0_1	100	2376	2394	2380	0	4286
SmedASXL_001720	dd_Smed_v6_6813_0_1	100	729	755	734	0	1315
SmedASXL_001721	dd_Smed_v6_2807_0_1	100	803	805	854	0	1449
SmedASXL_001721	dd_Smed_v6_2807_0_1	100	23	805	854	0.005	42.8
SmedASXL_001722	dd_Smed_v6_23489_0_1	87.65	81	203	413	1e-21	102
SmedASXL_001723	dd_Smed_v6_8558_0_1	100	2524	2524	2585	0	4552
SmedASXL_001724	dd_Smed_v6_4364_0_1	99.86	719	736	768	0	1292
SmedASXL_001725	dd_Smed_v6_16183_0_2	93.1	29	267	956	0.006	41
SmedASXL_001726	dd_Smed_v6_7997_1_21	93.57	498	487	1554	0	751
SmedASXL_001727	dd_Smed_v6_74841_0_1	98.25	114	252	766	3e-50	197
SmedASXL_001728	dd_Smed_v6_5462_0_1	87.88	33	270	1195	0.02	39.2
SmedASXL_001729	dd_Smed_v6_12511_0_1	99.63	1084	1240	1087	0	1938
SmedASXL_001730	dd_Smed_v6_77875_0_1	99.62	263	268	923	4e-132	470
SmedASXL_001731	dd_Smed_v6_8720_0_1	100	1049	1050	1133	0	1893
SmedASXL_001732	dd_Smed_v6_3621_0_1	85.71	28	280	3166	0.91	33.7
SmedASXL_001733	dd_Smed_v6_56_0_2	65.97	1587	2287	2389	2e-101	370
SmedASXL_001734	dd_Smed_v6_3822_0_1	100	2218	2220	2221	0	4001
SmedASXL_001734	dd_Smed_v6_3822_0_1	80.95	42	2220	2221	7.8	33.7
SmedASXL_001734	dd_Smed_v6_3822_0_1	80.95	42	2220	2221	7.8	33.7
SmedASXL_001735	dd_Smed_v6_9722_0_1	100	473	534	536	0	854
SmedASXL_001735	dd_Smed_v6_9722_0_1	87.5	40	534	536	0.001	44.6
SmedASXL_001736	dd_Smed_v6_32575_0_2	79.69	64	321	796	1e-06	53.6
SmedASXL_001736	dd_Smed_v6_32575_0_2	76.81	69	321	796	1e-06	53.6
SmedASXL_001737	dd_Smed_v6_26481_0_1	100	271	291	1727	4e-138	489
SmedASXL_001738	dd_Smed_v6_58346_0_1	99.41	679	679	1011	0	1207
SmedASXL_001739	dd_Smed_v6_86353_0_1	99.76	413	580	414	0	740
SmedASXL_001740	dd_Smed_v6_11735_0_1	100	998	1007	1756	0	1801
SmedASXL_001741	dd_Smed_v6_9034_0_1	100	684	699	700	0	1234
SmedASXL_001742	dd_Smed_v6_13756_0_4	98.5	133	370	2785	2e-60	232
SmedASXL_001743	dd_Smed_v6_6543_0_1	95.41	109	227	227	3e-43	174
SmedASXL_001743	dd_Smed_v6_6543_0_1	79.71	69	227	227	1e-09	62.6
SmedASXL_001743	dd_Smed_v6_6543_0_1	78.69	61	227	227	3e-06	51.8
SmedASXL_001744	dd_Smed_v6_6021_0_1	100	24	212	1111	0.0004	44.6
SmedASXL_001745	dd_Smed_v6_1280_0_1	92.31	26	292	1444	0.022	39.2
SmedASXL_001746	dd_Smed_v6_12899_0_1	100	479	479	488	0	865
SmedASXL_001747	dd_Smed_v6_48430_0_1	99.71	340	1084	490	3e-173	609
SmedASXL_001748	dd_Smed_v6_6127_0_1	100	637	652	672	0	1150
SmedASXL_001749	dd_Smed_v6_12683_1_28	95.36	151	312	236	4e-63	241
SmedASXL_001750	dd_Smed_v6_6200_0_1	99.96	2258	2267	2285	0	4067
SmedASXL_001750	dd_Smed_v6_6200_0_1	100	19	2267	2285	2.3	35.6
SmedASXL_001751	dd_Smed_v6_44007_0_1	100	268	268	645	2e-136	484
SmedASXL_001752	dd_Smed_v6_22973_0_1	99.57	232	232	2522	2e-115	414
SmedASXL_001753	dd_Smed_v6_38827_0_1	99.35	310	310	1421	2e-156	551
SmedASXL_001754	dd_Smed_v6_17384_0_1	100	590	716	618	0	1065
SmedASXL_001754	dd_Smed_v6_17384_0_1	98.78	82	716	618	2e-33	143
SmedASXL_001754	dd_Smed_v6_17384_0_1	96.77	31	716	618	9e-06	51.8
SmedASXL_001755	dd_Smed_v6_10349_0_1	99.26	1087	1088	1087	0	1927
SmedASXL_001756	dd_Smed_v6_63969_0_1	99.64	561	587	592	0	1003
SmedASXL_001757	dd_Smed_v6_84586_0_1	100	315	357	315	7e-162	569
SmedASXL_001758	dd_Smed_v6_68524_0_1	100	231	277	607	2e-116	417
SmedASXL_001759	dd_Smed_v6_21932_0_1	93.84	211	216	910	9e-88	322
SmedASXL_001760	dd_Smed_v6_85919_0_1	100	250	262	334	1e-126	452
SmedASXL_001761	dd_Smed_v6_28399_0_1	100	280	283	1189	5e-143	506
SmedASXL_001762	dd_Smed_v6_4201_0_2	99.49	1574	1627	1639	0	2805
SmedASXL_001763	dd_Smed_v6_24240_0_2	99.55	223	223	2237	2e-110	398
SmedASXL_001764	dd_Smed_v6_51459_0_1	97.9	143	245	599	2e-64	244
SmedASXL_001765	dd_Smed_v6_10425_0_1	99.44	355	355	14125	0	632
SmedASXL_001766	dd_Smed_v6_78817_0_1	100	319	441	499	6e-164	576
SmedASXL_001767	dd_Smed_v6_6182_0_1	99.9	1005	1006	1051	0	1808
SmedASXL_001768	dd_Smed_v6_9018_0_1	100	3519	3523	3639	0	6347
SmedASXL_001769	dd_Smed_v6_5827_0_3	89.76	205	205	2442	1e-73	275
SmedASXL_001770	dd_Smed_v6_50645_0_1	80.49	41	1005	847	0.082	39.2
SmedASXL_001771	dd_Smed_v6_23489_0_1	100	143	227	413	1e-68	259
SmedASXL_001772	dd_Smed_v6_34317_0_1	99.01	304	301	1834	4e-151	533
SmedASXL_001773	dd_Smed_v6_6263_0_1	99.84	641	670	714	0	1151
SmedASXL_001774	dd_Smed_v6_4291_0_1	99.91	1109	1109	1131	0	1995
SmedASXL_001775	dd_Smed_v6_77011_0_1	71.16	215	216	455	1e-23	109
SmedASXL_001776	dd_Smed_v6_55371_0_1	99.74	387	388	509	0	693
SmedASXL_001777	dd_Smed_v6_17198_0_1	100	694	694	755	0	1252
SmedASXL_001778	dd_Smed_v6_11008_0_1	100	1106	1106	1190	0	1995
SmedASXL_001779	dd_Smed_v6_33902_0_1	74.71	174	387	282	4e-26	118
SmedASXL_001780	dd_Smed_v6_23131_0_1	100	86	241	1243	9e-38	156
SmedASXL_001781	dd_Smed_v6_4474_0_5	76.39	216	218	1247	4e-36	150
SmedASXL_001782	dd_Smed_v6_11161_0_1	100	561	562	598	0	1012
SmedASXL_001783	dd_Smed_v6_2999_0_1	87.88	33	318	1344	0.002	42.8
SmedASXL_001784	dd_Smed_v6_10348_0_1	100	1362	1362	1384	0	2457
SmedASXL_001785	dd_Smed_v6_3840_0_1	81.46	178	242	2858	1e-42	172
SmedASXL_001785	dd_Smed_v6_3840_0_1	82.76	29	242	2858	9.4	30.1
SmedASXL_001786	dd_Smed_v6_10214_0_4	100	272	272	1295	1e-138	491
SmedASXL_001787	dd_Smed_v6_30191_0_1	100	234	234	480	4e-118	423
SmedASXL_001788	dd_Smed_v6_4027_0_1	99.87	748	762	780	0	1344
SmedASXL_001788	dd_Smed_v6_4027_0_1	100	17	762	780	9.1	31.9
SmedASXL_001789	dd_Smed_v6_99865_0_1	98.94	94	247	201	2e-40	165
SmedASXL_001790	dd_Smed_v6_24414_0_1	100	313	327	512	8e-161	565
SmedASXL_001791	dd_Smed_v6_10446_0_1	100	1064	1064	1085	0	1920
SmedASXL_001792	dd_Smed_v6_86034_0_1	99.74	387	402	613	0	693
SmedASXL_001793	dd_Smed_v6_3589_0_1	99.98	4298	4318	4322	0	7746
SmedASXL_001794	dd_Smed_v6_14237_0_1	100	256	287	325	6e-130	462
SmedASXL_001794	dd_Smed_v6_14237_0_1	96.15	26	287	325	0.002	42.8
SmedASXL_001795	dd_Smed_v6_5119_0_1	100	2737	2795	2756	0	4937
SmedASXL_001795	dd_Smed_v6_5119_0_1	100	23	2795	2756	0.019	42.8
SmedASXL_001796	dd_Smed_v6_5483_0_9	100	1818	1818	3621	0	3279
SmedASXL_001797	dd_Smed_v6_20589_0_1	83.33	42	264	557	0.24	35.6
SmedASXL_001798	dd_Smed_v6_25197_0_2	91.67	24	413	2679	0.39	35.6
SmedASXL_001799	dd_Smed_v6_23791_0_1	99.65	283	283	501	5e-143	506
SmedASXL_001800	dd_Smed_v6_10524_0_1	100	1069	1075	1161	0	1929
SmedASXL_001801	dd_Smed_v6_4939_0_1	100	383	383	437	0	691
SmedASXL_001802	dd_Smed_v6_7540_0_1	100	1647	1661	2218	0	2971
SmedASXL_001803	dd_Smed_v6_16850_0_1	80.56	36	289	4612	0.94	33.7
SmedASXL_001804	dd_Smed_v6_23655_0_1	100	980	980	1051	0	1768
SmedASXL_001805	dd_Smed_v6_12913_0_1	100	813	813	920	0	1467
SmedASXL_001806	dd_Smed_v6_7482_0_1	99.83	1796	1904	1824	0	3225
SmedASXL_001807	dd_Smed_v6_1692_0_54	99.01	710	737	4508	0	1245
SmedASXL_001808	dd_Smed_v6_9903_0_1	100	1930	1930	2063	0	3481
SmedASXL_001809	dd_Smed_v6_45526_0_1	99.1	221	221	1020	2e-108	390
SmedASXL_001810	dd_Smed_v6_10819_0_1	100	362	366	374	0	654
SmedASXL_001811	dd_Smed_v6_15299_0_2	100	784	784	833	0	1415
SmedASXL_001812	dd_Smed_v6_20079_0_1	100	668	669	713	0	1205
SmedASXL_001813	dd_Smed_v6_11895_0_1	100	1907	1923	1907	0	3440
SmedASXL_001814	dd_Smed_v6_42679_0_1	100	279	387	504	3e-142	504
SmedASXL_001815	dd_Smed_v6_20369_0_1	76.64	214	234	1208	3e-38	158
SmedASXL_001816	dd_Smed_v6_12027_0_1	100	1542	1551	1584	0	2782
SmedASXL_001817	dd_Smed_v6_72479_0_1	99.57	233	256	256	7e-116	416
SmedASXL_001818	dd_Smed_v6_11003_0_1	99.78	457	468	469	0	820
SmedASXL_001819	dd_Smed_v6_24412_0_4	99.63	273	356	450	2e-137	488
SmedASXL_001820	dd_Smed_v6_17729_0_1	100	1009	1013	1039	0	1820
SmedASXL_001821	dd_Smed_v6_6823_0_1	100	1821	1822	1833	0	3285
SmedASXL_001822	dd_Smed_v6_5643_0_1	100	1076	1098	2399	0	1941
SmedASXL_001823	dd_Smed_v6_8704_0_1	97.31	223	265	2129	7e-103	372
SmedASXL_001824	dd_Smed_v6_8224_0_1	100	2265	2267	2281	0	4085
SmedASXL_001825	dd_Smed_v6_14319_0_1	99.86	696	718	1372	0	1251
SmedASXL_001826	dd_Smed_v6_10567_0_1	100	1546	1563	1744	0	2789
SmedASXL_001827	dd_Smed_v6_5538_0_1	100	464	467	499	0	838
SmedASXL_001828	dd_Smed_v6_7267_0_1	83.33	36	295	982	0.023	39.2
SmedASXL_001829	dd_Smed_v6_55264_0_1	100	565	565	1173	0	1020
SmedASXL_001830	dd_Smed_v6_18817_0_1	100	459	459	511	0	829
SmedASXL_001831	dd_Smed_v6_26072_0_2	99.44	179	206	1149	1e-86	318
SmedASXL_001832	dd_Smed_v6_12815_0_1	89.29	28	259	4350	0.068	37.4
SmedASXL_001833	dd_Smed_v6_62726_0_1	99.5	403	403	1201	0	719
SmedASXL_001834	dd_Smed_v6_21969_0_1	77.97	59	283	1728	0.006	41
SmedASXL_001835	dd_Smed_v6_4474_0_4	84.4	282	267	1965	2e-85	315
SmedASXL_001836	dd_Smed_v6_5788_0_1	82.35	34	226	2448	0.2	35.6
SmedASXL_001837	dd_Smed_v6_62068_0_1	86.76	423	413	940	2e-143	508
SmedASXL_001838	dd_Smed_v6_4634_0_1	100	1461	1486	1518	0	2636
SmedASXL_001839	dd_Smed_v6_10877_0_1	99.54	652	652	793	0	1162
SmedASXL_001840	dd_Smed_v6_25147_0_1	100	733	733	912	0	1323
SmedASXL_001841	dd_Smed_v6_6063_0_2	100	2571	2571	3495	0	4637
SmedASXL_001842	dd_Smed_v6_6133_0_1	100	2115	2116	2133	0	3815
SmedASXL_001843	dd_Smed_v6_14697_0_4	100	663	667	699	0	1196
SmedASXL_001844	dd_Smed_v6_67875_0_1	98.6	286	286	363	8e-141	499
SmedASXL_001845	dd_Smed_v6_8999_0_1	100	476	478	488	0	859
SmedASXL_001846	dd_Smed_v6_57019_0_1	100	150	400	687	3e-72	271
SmedASXL_001847	dd_Smed_v6_5923_0_1	100	277	288	381	2e-141	500
SmedASXL_001848	dd_Smed_v6_7539_0_1	98.98	391	405	405	0	688
SmedASXL_001849	dd_Smed_v6_52262_0_1	98.66	224	283	1370	3e-108	390
SmedASXL_001850	dd_Smed_v6_9626_0_1	99.61	256	293	288	3e-128	457
SmedASXL_001851	dd_Smed_v6_42907_0_1	99.79	468	468	887	0	839
SmedASXL_001852	dd_Smed_v6_27834_0_1	99.6	248	248	2803	5e-124	443
SmedASXL_001853	dd_Smed_v6_16468_0_1	100	1161	1161	1161	0	2094
SmedASXL_001854	dd_Smed_v6_45123_0_1	98.87	177	257	308	2e-84	311
SmedASXL_001855	dd_Smed_v6_9797_0_1	99.96	2314	2316	2325	0	4168
SmedASXL_001856	dd_Smed_v6_5110_0_1	99.76	830	830	1465	0	1489
SmedASXL_001857	dd_Smed_v6_20760_0_1	100	656	675	656	0	1184
SmedASXL_001858	dd_Smed_v6_9131_0_1	98.95	382	379	492	0	670
[truncated: 91,217 more rows]
